# Supplementary material for: Adsorption structure of dimethyl ether on silicalite-1 zeolite determined using single-crystal X-ray diffraction
Source: Acta Crystallogr B Struct Sci Cryst Eng Mater. 2014 Oct 1;70(Pt 5):856–63. doi: 10.1107/S2052520614015911 (PMC4184374; doi:10.1107/S2052520614015911)
Supplement: Supplementary file 1 [file b-70-00856-sup1.cif]

##############################################################################
#                                                                            #
# This CIF contains the data in a paper accepted for publication in          #
# Acta Crystallographica Section B. It conforms to the requirements of       #
# Notes for Authors for Acta Crystallographica Section B, and has been       #
# peer reviewed under the auspices of the IUCr Commission on Journals.       #
#                                                                            #
# Full details of the Crystallographic Information File format               #
# are given in the paper "The Crystallographic Information File (CIF):       #
# a New Standard Archive File for Crystallography" by S. R. Hall, F. H.      #
# Allen and I. D. Brown [Acta Cryst. (1991), A47, 655-685].                  #
#                                                                            #
# The current version of the core CIF dictionary is obtainable from          #
# ftp://ftp.iucr.org/pub/cif_core.dic.                                       #
#                                                                            #
# Software is freely available for graphical display of the structure(s)     #
# in this CIF. For information consult the CIF software page                 #
# http://www.iucr.org/resources/cif/software.                                #
#                                                                            #
# This file may be used for bona fide research purposes within the           #
# scientific community so long as proper attribution is given to the journal # 
# article from which it was obtained.                                        #
#                                                                            #
##############################################################################
data_I
_audit_creation_method     SHELXL-97
_journal_date_recd_electronic     2014-03-19
_journal_date_accepted     2014-07-08
_journal_name_full     'Acta Crystallographica, Section B'
_journal_year     2014
_journal_volume     70
_journal_issue      5
_journal_page_first     856
_journal_page_last     863
_journal_paper_category     FA
_journal_paper_doi     10.1107/S2052520614015911
_journal_coeditor_code     BP5065
_database_code_depnum_ccdc_archive     'CCDC 1012728'
_chemical_name_systematic     ?
_chemical_name_common     ?
_chemical_formula_moiety     ?
_chemical_formula_sum     'C1.9 H0 O49 Si24'
_chemical_formula_weight     1480
_chemical_melting_point     ?
_symmetry_cell_setting     monoclinic
_symmetry_space_group_name_H-M     P2(1)/n.1.1
loop_
    _symmetry_equiv_pos_as_xyz
    'x, y, z'
    '-x+1/2, y+1/2, -z+1/2'
    '-x, -y, -z'
    'x-1/2, -y-1/2, z-1/2'
_cell_length_a     20.186(15)
_cell_length_b     19.990(14)
_cell_length_c     13.435(10)
_cell_angle_alpha     90.012(13)
_cell_angle_beta     90.00
_cell_angle_gamma     90.00
_cell_volume     5421(7)
_cell_formula_units_Z     4
_cell_measurement_reflns_used     ?
_cell_measurement_theta_min     ?
_cell_measurement_theta_max     ?
_cell_measurement_temperature     296(2)
_exptl_crystal_description     ?
_exptl_crystal_colour     ?
_exptl_crystal_size_max     0.16
_exptl_crystal_size_mid     0.11
_exptl_crystal_size_min     0.08
_exptl_crystal_density_diffrn     1.823
_exptl_crystal_density_meas     ?
_exptl_crystal_density_method     'not measured'
_exptl_crystal_F_000     2984
_exptl_absorpt_coefficient_mu     0.668
_exptl_absorpt_correction_type     analytical
_exptl_absorpt_process_details     ?
_exptl_absorpt_correction_T_min     0.8994
_exptl_absorpt_correction_T_max     0.9503
_exptl_special_details     ?
_diffrn_ambient_temperature     296(2)
_diffrn_radiation_type     MoK\a
_diffrn_radiation_wavelength     0.71073
_diffrn_radiation_source     'fine-focus sealed tube'
_diffrn_radiation_monochromator     graphite
_diffrn_measurement_device_type     'Bruker P4'
_diffrn_measurement_method     '\w scans'
_diffrn_detector_area_resol_mean     ?
_diffrn_reflns_number     63627
_diffrn_reflns_av_R_equivalents     0.0906
_diffrn_reflns_av_sigmaI/netI     0.1156
_diffrn_reflns_theta_min     1.43
_diffrn_reflns_theta_max     28.71
_diffrn_reflns_theta_full     28.71
_diffrn_measured_fraction_theta_max     0.944
_diffrn_measured_fraction_theta_full     0.944
_diffrn_reflns_limit_h_min     -18
_diffrn_reflns_limit_h_max     18
_diffrn_reflns_limit_k_min     -27
_diffrn_reflns_limit_k_max     25
_diffrn_reflns_limit_l_min     -26
_diffrn_reflns_limit_l_max     25
_diffrn_standards_number     ?
_diffrn_standards_interval_count     ?
_diffrn_standards_interval_time     ?
_diffrn_standards_decay_%     ?
_refine_special_details
;
 Refinement of F^2^ against ALL reflections.  The weighted R-factor wR and
 goodness of fit S are based on F^2^, conventional R-factors R are based
 on F, with F set to zero for negative F^2^. The threshold expression of
 F^2^ > 2sigma(F^2^) is used only for calculating R-factors(gt) etc. and is
 not relevant to the choice of reflections for refinement.  R-factors based
 on F^2^ are statistically about twice as large as those based on F, and R-
 factors based on ALL data will be even larger.
;
_reflns_number_total     13249
_reflns_number_gt     6100
_reflns_threshold_expression     >2sigma(I)
_refine_ls_structure_factor_coef     Fsqd
_refine_ls_matrix_type     full
_refine_ls_R_factor_all     0.1210
_refine_ls_R_factor_gt     0.0492
_refine_ls_wR_factor_gt     0.1070
_refine_ls_wR_factor_ref     0.1241
_refine_ls_goodness_of_fit_ref     0.845
_refine_ls_restrained_S_all     0.845
_refine_ls_number_reflns     13249
_refine_ls_number_parameters     664
_refine_ls_number_restraints     4
_refine_ls_hydrogen_treatment     .
_refine_ls_weighting_scheme     calc
_refine_ls_weighting_details
         'calc w=1/[\s^2^(Fo^2^)+(0.0439P)^2^+0.0000P] where P=(Fo^2^+2Fc^2^)/3'
_atom_sites_solution_hydrogens     .
_atom_sites_solution_primary     direct
_atom_sites_solution_secondary     difmap
_refine_ls_shift/su_max     0.000
_refine_ls_shift/su_mean     0.000
_refine_diff_density_max     0.743
_refine_diff_density_min     -0.598
_refine_ls_extinction_method     none
_refine_ls_extinction_coef     ?
loop_
    _atom_type_symbol
    _atom_type_description
    _atom_type_scat_dispersion_real
    _atom_type_scat_dispersion_imag
    _atom_type_scat_source
    'C' 'C' 0.0033 0.0016
                         'International Tables Vol C Tables 4.2.6.8 and 6.1.1.4'
    'H' 'H' 0.0000 0.0000
                         'International Tables Vol C Tables 4.2.6.8 and 6.1.1.4'
    'O' 'O' 0.0106 0.0060
                         'International Tables Vol C Tables 4.2.6.8 and 6.1.1.4'
    'Si' 'Si' 0.0817 0.0704
                         'International Tables Vol C Tables 4.2.6.8 and 6.1.1.4'
_computing_data_collection     'Bruker XSCANS'
_computing_cell_refinement     'Bruker XSCANS'
_computing_data_reduction     'Bruker SHELXTL'
_computing_structure_solution     'SHELXS-97 (Sheldrick, 1990)'
_computing_structure_refinement     'SHELXL-97 (Sheldrick, 1997)'
_computing_molecular_graphics     'Bruker SHELXTL'
_computing_publication_material     'Bruker SHELXTL'
loop_
    _atom_site_type_symbol
    _atom_site_label
    _atom_site_fract_x
    _atom_site_fract_y
    _atom_site_fract_z
    _atom_site_U_iso_or_equiv
    _atom_site_adp_type
    _atom_site_calc_flag
    _atom_site_refinement_flags
    _atom_site_occupancy
    _atom_site_symmetry_multiplicity
    _atom_site_disorder_assembly
    _atom_site_disorder_group
    C C301 0.6565(18) 0.2387(14) 0.252(2) 0.252(16) Uiso d PGU 0.588(16) 1 A 1
    C C302 0.656(2) 0.3512(14) 0.2786(10) 0.85(7) Uiso d PGU 0.588(16) 1 A 1
    O O303 0.6056(12) 0.2994(17) 0.2454(16) 0.43(2) Uiso d PGU 0.588(16) 1 A 1
    C C501 0.6510(14) 0.3580(14) 0.2495(11) 0.192(18) Uiso d PGU 0.376(16) 1 B 2
    C C502 0.749(3) 0.4502(12) 0.273(3) 0.31(3) Uiso d PGU 0.376(16) 1 B 2
    O O503 0.656(2) 0.4277(14) 0.249(2) 0.42(3) Uiso d PGU 0.376(16) 1 B 2
    Si Si1 0.32629(15) 0.42105(9) -0.05646(12) 0.0150(4) Uani d . 1 1 . .
    Si Si2 0.17410(16) 0.31099(11) -0.02991(9) 0.0182(5) Uani d . 1 1 . .
    Si Si3 -0.04450(15) 0.27935(10) -0.06211(11) 0.0183(5) Uani d . 1 1 . .
    Si Si4 -0.03324(14) 0.12346(10) -0.06285(11) 0.0168(5) Uani d . 1 1 . .
    Si Si5 0.17951(16) 0.07484(10) -0.02815(9) 0.0150(5) Uani d . 1 1 . .
    Si Si6 0.32031(15) 0.19164(9) -0.05674(11) 0.0176(4) Uani d . 1 1 . .
    Si Si7 0.32194(17) 0.42440(10) 0.17170(10) 0.0158(5) Uani d . 1 1 . .
    Si Si8 0.17912(15) 0.31012(10) 0.12764(10) 0.0168(4) Uani d . 1 1 . .
    Si Si9 -0.03306(15) 0.27396(10) 0.17525(10) 0.0164(5) Uani d . 1 1 . .
    Si Si10 -0.03039(16) 0.11977(10) 0.17528(10) 0.0165(5) Uani d . 1 1 . .
    Si Si11 0.18000(16) 0.07124(9) 0.12969(11) 0.0160(4) Uani d . 1 1 . .
    Si Si12 0.31753(16) 0.18889(10) 0.16818(10) 0.0160(4) Uani d . 1 1 . .
    Si Si13 0.33621(14) 0.42665(9) 0.55812(12) 0.0162(4) Uani d . 1 1 . .
    Si Si14 0.19045(15) 0.31066(11) 0.52809(9) 0.0165(4) Uani d . 1 1 . .
    Si Si15 -0.02870(14) 0.27843(9) 0.56155(11) 0.0158(4) Uani d . 1 1 . .
    Si Si16 -0.03074(14) 0.12182(10) 0.56371(11) 0.0155(4) Uani d . 1 1 . .
    Si Si17 0.18216(16) 0.07080(9) 0.52796(10) 0.0147(5) Uani d . 1 1 . .
    Si Si18 0.32245(15) 0.18668(9) 0.56182(11) 0.0161(4) Uani d . 1 1 . .
    Si Si19 0.31886(17) 0.42362(10) 0.32790(10) 0.0167(5) Uani d . 1 1 . .
    Si Si20 0.17629(15) 0.31102(10) 0.36955(10) 0.0170(4) Uani d . 1 1 . .
    Si Si21 -0.03864(15) 0.27354(10) 0.33052(10) 0.0165(5) Uani d . 1 1 . .
    Si Si22 -0.03429(16) 0.11899(10) 0.32915(10) 0.0179(5) Uani d . 1 1 . .
    Si Si23 0.17949(17) 0.07128(9) 0.36993(11) 0.0164(4) Uani d . 1 1 . .
    Si Si24 0.30662(15) 0.19109(10) 0.32234(9) 0.0169(4) Uani d . 1 1 . .
    O O1 0.2295(4) 0.3755(2) -0.0565(3) 0.0382(14) Uani d . 1 1 . .
    O O2 0.0655(3) 0.3081(2) -0.0639(3) 0.0301(12) Uani d . 1 1 . .
    O O3 -0.0419(4) 0.2008(2) -0.0527(3) 0.0469(14) Uani d . 1 1 . .
    O O4 0.0813(4) 0.1029(2) -0.0647(3) 0.0322(13) Uani d . 1 1 . .
    O O5 0.2737(3) 0.1189(2) -0.0494(3) 0.0299(13) Uani d . 1 1 . .
    O O6 0.2339(4) 0.2456(2) -0.0488(3) 0.0411(15) Uani d . 1 1 . .
    O O7 0.2331(4) 0.3752(3) 0.1556(3) 0.0406(17) Uani d . 1 1 . .
    O O8 0.0719(4) 0.3050(3) 0.1631(2) 0.0338(13) Uani d . 1 1 . .
    O O9 -0.0291(4) 0.1962(3) 0.1555(2) 0.0322(14) Uani d . 1 1 . .
    O O10 0.0788(4) 0.0907(3) 0.1669(3) 0.0378(15) Uani d . 1 1 . .
    O O11 0.2676(4) 0.1194(3) 0.1519(2) 0.0297(14) Uani d . 1 1 . .
    O O12 0.2448(4) 0.2462(3) 0.1434(3) 0.0439(17) Uani d . 1 1 . .
    O O13 0.1637(4) 0.3154(3) 0.0494(3) 0.0508(16) Uani d . 1 1 . .
    O O14 0.1623(4) 0.0776(2) 0.0511(3) 0.0317(12) Uani d . 1 1 . .
    O O15 0.3826(4) 0.4150(3) -0.1265(3) 0.0368(15) Uani d . 1 1 . .
    O O16 0.3968(5) 0.3993(3) 0.0038(3) 0.0470(17) Uani d . 1 1 . .
    O O17 0.4213(4) 0.4004(3) 0.1329(3) 0.0289(13) Uani d . 1 1 . .
    O O18 0.3676(3) 0.1973(3) -0.1295(3) 0.0288(12) Uani d . 1 1 . .
    O O19 0.4054(4) 0.2028(3) -0.0017(2) 0.0383(15) Uani d . 1 1 . .
    O O20 0.4202(4) 0.1958(3) 0.1290(3) 0.0316(13) Uani d . 1 1 . .
    O O21 0.2036(4) 0.0011(2) -0.0525(3) 0.0271(12) Uani d . 1 1 . .
    O O22 0.2103(4) -0.0033(2) 0.1483(3) 0.0265(13) Uani d . 1 1 . .
    O O23 0.3459(3) 0.42283(18) 0.2503(3) 0.0337(10) Uani d . 1 1 . .
    O O24 0.3423(3) 0.19562(18) 0.2462(3) 0.0306(9) Uani d . 1 1 . .
    O O25 -0.0610(3) 0.28320(16) 0.2520(3) 0.0270(9) Uani d . 1 1 . .
    O O26 -0.0642(2) 0.11064(16) 0.2513(3) 0.0240(9) Uani d . 1 1 . .
    O O27 0.2448(4) 0.3763(2) 0.5544(3) 0.0393(15) Uani d . 1 1 . .
    O O28 0.0781(3) 0.3113(2) 0.5543(3) 0.0293(12) Uani d . 1 1 . .
    O O29 -0.0162(4) 0.1995(2) 0.5645(3) 0.0453(15) Uani d . 1 1 . .
    O O30 0.0731(3) 0.0862(2) 0.5571(3) 0.0348(13) Uani d . 1 1 . .
    O O31 0.2615(4) 0.1190(2) 0.5617(3) 0.0298(13) Uani d . 1 1 . .
    O O32 0.2468(4) 0.2479(2) 0.5576(3) 0.0363(14) Uani d . 1 1 . .
    O O33 0.2256(4) 0.3766(3) 0.3413(3) 0.0306(15) Uani d . 1 1 . .
    O O34 0.0597(4) 0.3118(2) 0.3527(2) 0.0315(13) Uani d . 1 1 . .
    O O35 -0.0248(4) 0.1960(2) 0.3475(2) 0.0327(14) Uani d . 1 1 . .
    O O36 0.0688(4) 0.0842(3) 0.3437(3) 0.0467(17) Uani d . 1 1 . .
    O O37 0.2588(4) 0.1202(3) 0.3347(3) 0.0399(16) Uani d . 1 1 . .
    O O38 0.2260(4) 0.2471(3) 0.3350(3) 0.0387(14) Uani d . 1 1 . .
    O O39 0.1921(4) 0.3063(3) 0.4489(3) 0.0512(15) Uani d . 1 1 . .
    O O40 0.1837(4) 0.0823(2) 0.4492(3) 0.0384(13) Uani d . 1 1 . .
    O O41 0.3911(4) 0.4193(3) 0.6285(3) 0.0349(15) Uani d . 1 1 . .
    O O42 0.4141(4) 0.4118(3) 0.4987(3) 0.0344(14) Uani d . 1 1 . .
    O O43 0.4148(4) 0.3975(3) 0.3682(3) 0.0338(14) Uani d . 1 1 . .
    O O44 0.3863(4) 0.1894(2) 0.6302(2) 0.0269(12) Uani d . 1 1 . .
    O O45 0.3958(4) 0.1875(3) 0.4985(3) 0.0351(14) Uani d . 1 1 . .
    O O46 -0.0972(4) 0.2977(3) -0.1307(3) 0.0423(16) Uani d . 1 1 . .
    O O47 0.2090(4) -0.0041(2) 0.5455(3) 0.0245(13) Uani d . 1 1 . .
    O O48 0.2099(4) -0.0032(3) 0.3520(3) 0.0325(15) Uani d . 1 1 . .
loop_
    _atom_site_aniso_label
    _atom_site_aniso_U_11
    _atom_site_aniso_U_22
    _atom_site_aniso_U_33
    _atom_site_aniso_U_12
    _atom_site_aniso_U_13
    _atom_site_aniso_U_23
    Si1 0.0191(10) 0.0114(9) 0.0145(9) 0.0021(8) 0.0005(10) -0.0012(9)
    Si2 0.0211(11) 0.0154(11) 0.0181(10) -0.0026(10) 0.0015(8) -0.0002(9)
    Si3 0.0212(11) 0.0163(10) 0.0173(11) -0.0010(8) -0.0002(9) -0.0018(9)
    Si4 0.0184(11) 0.0166(11) 0.0153(11) -0.0008(8) -0.0020(11) -0.0005(9)
    Si5 0.0178(11) 0.0135(11) 0.0138(10) -0.0006(9) -0.0016(9) -0.0007(8)
    Si6 0.0217(10) 0.0143(9) 0.0167(9) -0.0046(9) 0.0031(10) 0.0006(10)
    Si7 0.0211(12) 0.0148(11) 0.0114(11) -0.0027(9) 0.0026(10) -0.0008(8)
    Si8 0.0169(10) 0.0168(10) 0.0168(10) -0.0017(10) -0.0003(9) -0.0005(10)
    Si9 0.0209(12) 0.0170(11) 0.0113(11) 0.0014(9) 0.0012(9) 0.0029(8)
    Si10 0.0227(12) 0.0168(11) 0.0102(10) -0.0007(9) 0.0003(10) -0.0005(8)
    Si11 0.0209(11) 0.0130(11) 0.0141(10) -0.0001(9) 0.0025(11) -0.0014(9)
    Si12 0.0191(10) 0.0165(10) 0.0124(9) -0.0007(9) 0.0023(8) 0.0010(8)
    Si13 0.0205(11) 0.0139(10) 0.0141(10) 0.0003(8) -0.0002(10) 0.0016(9)
    Si14 0.0180(10) 0.0164(11) 0.0152(9) -0.0002(9) 0.0020(8) 0.0017(9)
    Si15 0.0207(11) 0.0133(10) 0.0135(10) 0.0018(8) 0.0022(9) -0.0005(9)
    Si16 0.0158(11) 0.0148(10) 0.0159(11) -0.0001(8) 0.0008(10) 0.0001(9)
    Si17 0.0182(11) 0.0101(11) 0.0159(11) -0.0027(9) -0.0002(9) 0.0010(8)
    Si18 0.0194(10) 0.0145(10) 0.0143(10) -0.0024(9) -0.0007(9) 0.0009(9)
    Si19 0.0213(12) 0.0142(11) 0.0144(11) 0.0003(9) -0.0001(10) 0.0008(8)
    Si20 0.0182(10) 0.0165(10) 0.0163(9) -0.0008(10) 0.0020(9) -0.0007(10)
    Si21 0.0191(12) 0.0173(11) 0.0130(11) -0.0004(9) -0.0010(9) -0.0014(8)
    Si22 0.0210(12) 0.0169(11) 0.0158(11) -0.0003(9) -0.0008(10) 0.0019(9)
    Si23 0.0212(11) 0.0120(11) 0.0161(11) 0.0004(9) -0.0012(11) -0.0009(9)
    Si24 0.0206(10) 0.0167(10) 0.0134(9) -0.0028(10) 0.0044(8) -0.0011(8)
    O1 0.034(3) 0.022(3) 0.059(4) -0.007(2) -0.004(3) 0.014(3)
    O2 0.019(3) 0.040(3) 0.031(3) -0.007(3) 0.001(2) 0.004(3)
    O3 0.064(4) 0.013(3) 0.064(4) -0.003(3) 0.005(4) -0.007(3)
    O4 0.019(3) 0.050(3) 0.028(3) 0.007(2) 0.003(2) 0.009(3)
    O5 0.020(3) 0.014(3) 0.055(4) -0.003(2) 0.006(3) 0.002(3)
    O6 0.031(3) 0.019(3) 0.073(4) 0.010(2) 0.012(3) -0.004(3)
    O7 0.041(4) 0.024(3) 0.057(4) -0.017(3) -0.005(3) -0.005(3)
    O8 0.019(3) 0.040(3) 0.042(3) -0.007(3) 0.014(2) -0.006(3)
    O9 0.046(4) 0.023(3) 0.028(3) 0.003(3) 0.000(3) 0.000(3)
    O10 0.031(3) 0.053(4) 0.030(3) 0.018(3) 0.014(3) 0.014(3)
    O11 0.030(3) 0.021(3) 0.039(3) -0.005(2) -0.012(2) -0.010(2)
    O12 0.041(4) 0.026(3) 0.065(4) 0.018(3) -0.006(3) 0.003(3)
    O13 0.065(4) 0.073(4) 0.014(3) 0.005(3) -0.005(3) -0.001(3)
    O14 0.037(3) 0.039(3) 0.019(3) 0.006(2) 0.005(3) -0.002(3)
    O15 0.045(4) 0.054(4) 0.012(3) 0.025(3) 0.013(3) -0.001(3)
    O16 0.047(4) 0.070(4) 0.024(3) 0.020(3) -0.019(3) 0.002(3)
    O17 0.026(3) 0.043(3) 0.017(3) 0.004(3) 0.006(3) -0.009(3)
    O18 0.024(3) 0.049(3) 0.013(2) 0.000(3) 0.010(2) 0.003(3)
    O19 0.035(3) 0.059(4) 0.021(3) -0.011(3) -0.012(3) -0.008(3)
    O20 0.024(3) 0.045(3) 0.026(3) 0.003(3) 0.008(2) 0.011(3)
    O21 0.029(3) 0.016(3) 0.036(3) -0.010(2) 0.005(3) -0.006(3)
    O22 0.025(3) 0.016(3) 0.039(3) 0.003(3) -0.001(3) 0.006(2)
    O23 0.039(3) 0.050(3) 0.0115(18) 0.007(2) 0.000(3) -0.002(3)
    O24 0.037(2) 0.039(2) 0.015(2) -0.016(2) 0.004(3) -0.004(3)
    O25 0.034(2) 0.031(2) 0.0160(19) 0.0066(17) 0.001(3) 0.003(3)
    O26 0.024(2) 0.034(2) 0.0143(18) -0.0030(17) 0.007(3) -0.001(3)
    O27 0.033(3) 0.024(3) 0.061(4) -0.018(2) 0.005(3) -0.006(3)
    O28 0.014(2) 0.025(3) 0.049(3) -0.003(2) 0.013(3) -0.006(3)
    O29 0.061(4) 0.014(3) 0.061(4) -0.004(2) 0.007(3) 0.000(3)
    O30 0.018(3) 0.038(3) 0.048(3) 0.012(2) 0.013(3) 0.005(3)
    O31 0.034(3) 0.023(3) 0.032(3) -0.013(2) -0.011(3) 0.006(3)
    O32 0.039(3) 0.024(3) 0.047(3) 0.013(2) 0.008(3) 0.013(3)
    O33 0.019(3) 0.017(3) 0.056(4) -0.008(2) 0.008(3) 0.009(3)
    O34 0.021(3) 0.021(3) 0.053(3) -0.001(2) -0.012(2) -0.004(2)
    O35 0.059(4) 0.011(3) 0.029(3) -0.007(3) -0.008(3) 0.000(2)
    O36 0.036(4) 0.047(4) 0.057(4) 0.025(3) -0.021(3) -0.004(3)
    O37 0.056(4) 0.025(3) 0.039(3) -0.015(3) 0.020(3) 0.000(3)
    O38 0.038(3) 0.024(3) 0.055(3) 0.011(3) 0.004(3) -0.010(3)
    O39 0.049(3) 0.091(4) 0.014(2) -0.003(3) -0.002(3) 0.004(3)
    O40 0.064(4) 0.037(3) 0.015(3) -0.009(3) 0.002(3) -0.001(3)
    O41 0.048(4) 0.035(3) 0.022(3) 0.010(3) -0.010(3) 0.001(3)
    O42 0.031(3) 0.048(3) 0.024(3) 0.009(3) 0.007(3) -0.008(3)
    O43 0.024(3) 0.056(4) 0.021(3) 0.011(3) -0.010(3) 0.006(3)
    O44 0.034(3) 0.024(3) 0.023(3) -0.005(2) -0.013(2) -0.001(2)
    O45 0.044(3) 0.034(3) 0.028(3) 0.000(3) 0.016(3) 0.006(2)
    O46 0.037(3) 0.069(4) 0.021(3) 0.004(3) -0.014(3) 0.011(3)
    O47 0.028(3) 0.014(3) 0.032(3) 0.002(2) 0.003(3) 0.007(2)
    O48 0.033(3) 0.019(3) 0.046(4) 0.000(3) -0.001(3) -0.007(2)
_geom_special_details
;
 All esds (except the esd in the dihedral angle between two l.s. planes)
 are estimated using the full covariance matrix.  The cell esds are taken
 into account individually in the estimation of esds in distances, angles
 and torsion angles; correlations between esds in cell parameters are only
 used when they are defined by crystal symmetry.  An approximate (isotropic)
 treatment of cell esds is used for estimating esds involving l.s. planes.
;
loop_
    _geom_bond_atom_site_label_1
    _geom_bond_atom_site_label_2
    _geom_bond_site_symmetry_2
    _geom_bond_distance
    _geom_bond_publ_flag
    C301 O303 . 1.4097 ?
    C302 O303 . 1.4097 ?
    C501 O503 . 1.4084 ?
    C502 O503 . 1.4084 ?
    Si1 O1 . 1.593(5) ?
    Si1 O16 . 1.593(6) ?
    Si1 O15 . 1.596(5) ?
    Si1 O47 2 1.599(5) ?
    Si2 O1 . 1.591(5) ?
    Si2 O6 . 1.591(5) ?
    Si2 O13 . 1.594(6) ?
    Si2 O2 . 1.610(5) ?
    Si3 O46 . 1.586(5) ?
    Si3 O2 . 1.588(5) ?
    Si3 O3 . 1.598(5) ?
    Si3 O45 4_565 1.600(5) ?
    Si4 O3 . 1.578(5) ?
    Si4 O42 4_565 1.588(5) ?
    Si4 O4 . 1.595(5) ?
    Si4 O43 4_565 1.602(5) ?
    Si5 O21 . 1.599(5) ?
    Si5 O14 . 1.601(6) ?
    Si5 O5 . 1.604(5) ?
    Si5 O4 . 1.611(5) ?
    Si6 O18 . 1.591(5) ?
    Si6 O6 . 1.599(5) ?
    Si6 O19 . 1.602(5) ?
    Si6 O5 . 1.604(5) ?
    Si7 O7 . 1.586(6) ?
    Si7 O48 2 1.595(5) ?
    Si7 O23 . 1.603(6) ?
    Si7 O17 . 1.618(5) ?
    Si8 O13 . 1.581(5) ?
    Si8 O12 . 1.595(5) ?
    Si8 O7 . 1.601(6) ?
    Si8 O8 . 1.608(5) ?
    Si9 O8 . 1.562(5) ?
    Si9 O44 4_565 1.590(5) ?
    Si9 O25 . 1.591(6) ?
    Si9 O9 . 1.620(5) ?
    Si10 O10 . 1.589(6) ?
    Si10 O9 . 1.592(5) ?
    Si10 O26 . 1.596(6) ?
    Si10 O41 4_565 1.615(6) ?
    Si11 O11 . 1.589(5) ?
    Si11 O14 . 1.595(6) ?
    Si11 O10 . 1.599(6) ?
    Si11 O22 . 1.602(5) ?
    Si12 O11 . 1.589(5) ?
    Si12 O20 . 1.592(5) ?
    Si12 O12 . 1.593(5) ?
    Si12 O24 . 1.601(6) ?
    Si13 O41 . 1.595(6) ?
    Si13 O27 . 1.596(5) ?
    Si13 O21 2 1.599(4) ?
    Si13 O42 . 1.611(6) ?
    Si14 O39 . 1.585(5) ?
    Si14 O32 . 1.590(5) ?
    Si14 O28 . 1.598(5) ?
    Si14 O27 . 1.601(5) ?
    Si15 O28 . 1.587(5) ?
    Si15 O19 4_566 1.589(5) ?
    Si15 O20 4_566 1.600(5) ?
    Si15 O29 . 1.603(5) ?
    Si16 O30 . 1.575(5) ?
    Si16 O29 . 1.580(5) ?
    Si16 O17 4_566 1.591(5) ?
    Si16 O16 4_566 1.602(6) ?
    Si17 O40 . 1.591(6) ?
    Si17 O31 . 1.593(5) ?
    Si17 O47 . 1.593(5) ?
    Si17 O30 . 1.607(5) ?
    Si18 O31 . 1.594(5) ?
    Si18 O32 . 1.602(5) ?
    Si18 O45 . 1.605(5) ?
    Si18 O44 . 1.615(5) ?
    Si19 O23 . 1.594(6) ?
    Si19 O33 . 1.594(5) ?
    Si19 O22 2 1.598(5) ?
    Si19 O43 . 1.609(5) ?
    Si20 O33 . 1.585(5) ?
    Si20 O34 . 1.603(5) ?
    Si20 O39 . 1.604(5) ?
    Si20 O38 . 1.608(5) ?
    Si21 O34 . 1.592(5) ?
    Si21 O18 4_566 1.604(5) ?
    Si21 O25 . 1.610(6) ?
    Si21 O35 . 1.612(5) ?
    Si22 O36 . 1.580(6) ?
    Si22 O15 4_566 1.582(5) ?
    Si22 O35 . 1.602(5) ?
    Si22 O26 . 1.616(6) ?
    Si23 O48 . 1.598(6) ?
    Si23 O36 . 1.598(6) ?
    Si23 O40 . 1.601(6) ?
    Si23 O37 . 1.614(6) ?
    Si24 O38 . 1.587(5) ?
    Si24 O37 . 1.588(6) ?
    Si24 O24 . 1.598(6) ?
    Si24 O46 4_666 1.614(5) ?
    O15 Si22 4_665 1.582(5) ?
    O16 Si16 4_665 1.601(6) ?
    O17 Si16 4_665 1.591(5) ?
    O18 Si21 4_665 1.604(5) ?
    O19 Si15 4_665 1.589(5) ?
    O20 Si15 4_665 1.600(5) ?
    O21 Si13 2_545 1.598(4) ?
    O22 Si19 2_545 1.598(5) ?
    O41 Si10 4_666 1.615(6) ?
    O42 Si4 4_666 1.588(5) ?
    O43 Si4 4_666 1.602(5) ?
    O44 Si9 4_666 1.590(5) ?
    O45 Si3 4_666 1.600(5) ?
    O46 Si24 4_565 1.614(5) ?
    O47 Si1 2_545 1.599(5) ?
    O48 Si7 2_545 1.595(5) ?
loop_
    _geom_angle_atom_site_label_1
    _geom_angle_atom_site_label_2
    _geom_angle_atom_site_label_3
    _geom_angle_site_symmetry_1
    _geom_angle_site_symmetry_3
    _geom_angle
    _geom_angle_publ_flag
    C302 O303 C301 . . 111.6 ?
    C502 O503 C501 . . 111.6 ?
    O1 Si1 O16 . . 109.1(3) ?
    O1 Si1 O15 . . 110.0(3) ?
    O16 Si1 O15 . . 111.1(3) ?
    O1 Si1 O47 . 2 107.7(3) ?
    O16 Si1 O47 . 2 109.4(3) ?
    O15 Si1 O47 . 2 109.5(3) ?
    O1 Si2 O6 . . 111.3(3) ?
    O1 Si2 O13 . . 109.1(3) ?
    O6 Si2 O13 . . 109.1(3) ?
    O1 Si2 O2 . . 108.2(3) ?
    O6 Si2 O2 . . 109.1(3) ?
    O13 Si2 O2 . . 110.0(3) ?
    O46 Si3 O2 . . 108.1(3) ?
    O46 Si3 O3 . . 110.1(3) ?
    O2 Si3 O3 . . 110.2(3) ?
    O46 Si3 O45 . 4_565 109.4(3) ?
    O2 Si3 O45 . 4_565 109.3(3) ?
    O3 Si3 O45 . 4_565 109.7(3) ?
    O3 Si4 O42 . 4_565 108.1(3) ?
    O3 Si4 O4 . . 109.4(3) ?
    O42 Si4 O4 4_565 . 109.4(3) ?
    O3 Si4 O43 . 4_565 109.9(3) ?
    O42 Si4 O43 4_565 4_565 110.7(3) ?
    O4 Si4 O43 . 4_565 109.3(3) ?
    O21 Si5 O14 . . 111.3(3) ?
    O21 Si5 O5 . . 106.0(3) ?
    O14 Si5 O5 . . 110.8(3) ?
    O21 Si5 O4 . . 110.8(3) ?
    O14 Si5 O4 . . 108.5(3) ?
    O5 Si5 O4 . . 109.4(3) ?
    O18 Si6 O6 . . 109.3(3) ?
    O18 Si6 O19 . . 109.4(3) ?
    O6 Si6 O19 . . 110.8(3) ?
    O18 Si6 O5 . . 107.8(3) ?
    O6 Si6 O5 . . 109.4(3) ?
    O19 Si6 O5 . . 110.1(3) ?
    O7 Si7 O48 . 2 108.2(3) ?
    O7 Si7 O23 . . 109.7(3) ?
    O48 Si7 O23 2 . 111.3(3) ?
    O7 Si7 O17 . . 109.6(3) ?
    O48 Si7 O17 2 . 110.7(3) ?
    O23 Si7 O17 . . 107.3(3) ?
    O13 Si8 O12 . . 108.8(3) ?
    O13 Si8 O7 . . 110.4(3) ?
    O12 Si8 O7 . . 110.1(3) ?
    O13 Si8 O8 . . 108.8(3) ?
    O12 Si8 O8 . . 110.9(3) ?
    O7 Si8 O8 . . 107.7(3) ?
    O8 Si9 O44 . 4_565 109.9(3) ?
    O8 Si9 O25 . . 108.5(3) ?
    O44 Si9 O25 4_565 . 109.3(3) ?
    O8 Si9 O9 . . 108.7(3) ?
    O44 Si9 O9 4_565 . 109.6(3) ?
    O25 Si9 O9 . . 110.9(2) ?
    O10 Si10 O9 . . 108.7(3) ?
    O10 Si10 O26 . . 108.7(3) ?
    O9 Si10 O26 . . 110.6(2) ?
    O10 Si10 O41 . 4_565 111.2(3) ?
    O9 Si10 O41 . 4_565 109.6(3) ?
    O26 Si10 O41 . 4_565 108.0(3) ?
    O11 Si11 O14 . . 109.6(3) ?
    O11 Si11 O10 . . 110.5(3) ?
    O14 Si11 O10 . . 108.2(3) ?
    O11 Si11 O22 . . 108.8(3) ?
    O14 Si11 O22 . . 110.1(3) ?
    O10 Si11 O22 . . 109.8(3) ?
    O11 Si12 O20 . . 110.0(3) ?
    O11 Si12 O12 . . 108.6(3) ?
    O20 Si12 O12 . . 108.4(3) ?
    O11 Si12 O24 . . 111.3(3) ?
    O20 Si12 O24 . . 107.0(3) ?
    O12 Si12 O24 . . 111.6(3) ?
    O41 Si13 O27 . . 109.7(3) ?
    O41 Si13 O21 . 2 107.7(3) ?
    O27 Si13 O21 . 2 109.8(3) ?
    O41 Si13 O42 . . 109.5(3) ?
    O27 Si13 O42 . . 110.3(3) ?
    O21 Si13 O42 2 . 109.9(3) ?
    O39 Si14 O32 . . 108.6(3) ?
    O39 Si14 O28 . . 110.0(3) ?
    O32 Si14 O28 . . 109.5(3) ?
    O39 Si14 O27 . . 111.6(3) ?
    O32 Si14 O27 . . 108.7(3) ?
    O28 Si14 O27 . . 108.4(3) ?
    O28 Si15 O19 . 4_566 109.3(3) ?
    O28 Si15 O20 . 4_566 109.2(3) ?
    O19 Si15 O20 4_566 4_566 110.7(3) ?
    O28 Si15 O29 . . 108.9(3) ?
    O19 Si15 O29 4_566 . 109.0(3) ?
    O20 Si15 O29 4_566 . 109.7(3) ?
    O30 Si16 O29 . . 110.2(3) ?
    O30 Si16 O17 . 4_566 107.7(3) ?
    O29 Si16 O17 . 4_566 108.7(3) ?
    O30 Si16 O16 . 4_566 110.7(3) ?
    O29 Si16 O16 . 4_566 110.3(3) ?
    O17 Si16 O16 4_566 4_566 109.2(3) ?
    O40 Si17 O31 . . 108.8(3) ?
    O40 Si17 O47 . . 110.6(3) ?
    O31 Si17 O47 . . 109.6(3) ?
    O40 Si17 O30 . . 110.0(3) ?
    O31 Si17 O30 . . 109.8(3) ?
    O47 Si17 O30 . . 108.0(3) ?
    O31 Si18 O32 . . 109.6(3) ?
    O31 Si18 O45 . . 108.9(3) ?
    O32 Si18 O45 . . 109.9(3) ?
    O31 Si18 O44 . . 107.7(3) ?
    O32 Si18 O44 . . 110.8(3) ?
    O45 Si18 O44 . . 110.0(3) ?
    O23 Si19 O33 . . 109.6(3) ?
    O23 Si19 O22 . 2 110.8(3) ?
    O33 Si19 O22 . 2 107.9(3) ?
    O23 Si19 O43 . . 107.5(3) ?
    O33 Si19 O43 . . 110.6(3) ?
    O22 Si19 O43 2 . 110.5(3) ?
    O33 Si20 O34 . . 109.0(3) ?
    O33 Si20 O39 . . 110.4(3) ?
    O34 Si20 O39 . . 109.8(3) ?
    O33 Si20 O38 . . 110.1(3) ?
    O34 Si20 O38 . . 108.9(3) ?
    O39 Si20 O38 . . 108.8(3) ?
    O34 Si21 O18 . 4_566 109.6(3) ?
    O34 Si21 O25 . . 111.5(3) ?
    O18 Si21 O25 4_566 . 107.1(3) ?
    O34 Si21 O35 . . 108.5(3) ?
    O18 Si21 O35 4_566 . 110.0(3) ?
    O25 Si21 O35 . . 110.1(2) ?
    O36 Si22 O15 . 4_566 108.8(3) ?
    O36 Si22 O35 . . 108.6(3) ?
    O15 Si22 O35 4_566 . 110.4(3) ?
    O36 Si22 O26 . . 110.4(3) ?
    O15 Si22 O26 4_566 . 108.6(3) ?
    O35 Si22 O26 . . 110.0(2) ?
    O48 Si23 O36 . . 108.5(3) ?
    O48 Si23 O40 . . 110.1(3) ?
    O36 Si23 O40 . . 109.5(3) ?
    O48 Si23 O37 . . 108.0(3) ?
    O36 Si23 O37 . . 111.8(3) ?
    O40 Si23 O37 . . 108.9(3) ?
    O38 Si24 O37 . . 109.9(3) ?
    O38 Si24 O24 . . 108.4(3) ?
    O37 Si24 O24 . . 108.8(3) ?
    O38 Si24 O46 . 4_666 110.7(3) ?
    O37 Si24 O46 . 4_666 111.1(3) ?
    O24 Si24 O46 . 4_666 107.8(3) ?
    Si2 O1 Si1 . . 148.7(4) ?
    Si3 O2 Si2 . . 147.9(4) ?
    Si4 O3 Si3 . . 165.5(5) ?
    Si4 O4 Si5 . . 150.6(4) ?
    Si5 O5 Si6 . . 147.1(3) ?
    Si2 O6 Si6 . . 162.7(4) ?
    Si7 O7 Si8 . . 157.7(4) ?
    Si9 O8 Si8 . . 154.6(4) ?
    Si10 O9 Si9 . . 151.4(3) ?
    Si10 O10 Si11 . . 157.7(4) ?
    Si12 O11 Si11 . . 155.5(4) ?
    Si12 O12 Si8 . . 171.3(4) ?
    Si8 O13 Si2 . . 165.6(4) ?
    Si11 O14 Si5 . . 161.9(3) ?
    Si22 O15 Si1 4_665 . 149.3(4) ?
    Si1 O16 Si16 . 4_665 179.0(5) ?
    Si16 O17 Si7 4_665 . 146.7(4) ?
    Si6 O18 Si21 . 4_665 142.7(4) ?
    Si15 O19 Si6 4_665 . 167.6(4) ?
    Si12 O20 Si15 . 4_665 144.6(4) ?
    Si13 O21 Si5 2_545 . 146.0(4) ?
    Si19 O22 Si11 2_545 . 150.9(4) ?
    Si19 O23 Si7 . . 155.2(3) ?
    Si24 O24 Si12 . . 149.4(3) ?
    Si9 O25 Si21 . . 151.9(2) ?
    Si10 O26 Si22 . . 146.5(2) ?
    Si13 O27 Si14 . . 153.3(4) ?
    Si15 O28 Si14 . . 151.6(3) ?
    Si16 O29 Si15 . . 166.7(4) ?
    Si16 O30 Si17 . . 157.9(4) ?
    Si17 O31 Si18 . . 150.2(4) ?
    Si14 O32 Si18 . . 159.4(4) ?
    Si20 O33 Si19 . . 152.3(4) ?
    Si21 O34 Si20 . . 149.8(3) ?
    Si22 O35 Si21 . . 152.2(3) ?
    Si22 O36 Si23 . . 161.5(4) ?
    Si24 O37 Si23 . . 152.4(4) ?
    Si24 O38 Si20 . . 157.5(4) ?
    Si14 O39 Si20 . . 169.3(4) ?
    Si17 O40 Si23 . . 163.4(3) ?
    Si13 O41 Si10 . 4_666 149.1(4) ?
    Si4 O42 Si13 4_666 . 160.7(4) ?
    Si4 O43 Si19 4_666 . 150.0(4) ?
    Si9 O44 Si18 4_666 . 149.0(4) ?
    Si3 O45 Si18 4_666 . 155.4(4) ?
    Si3 O46 Si24 . 4_565 153.2(4) ?
    Si17 O47 Si1 . 2_545 149.3(4) ?
    Si7 O48 Si23 2_545 . 149.3(4) ?
data_II
_audit_creation_method     SHELXL-97
_chemical_name_systematic     ?
_chemical_name_common     ?
_chemical_formula_moiety     ?
_chemical_formula_sum     'C3.6 H0 O49.8 Si24'
_chemical_formula_weight     1515
_chemical_melting_point     ?
_symmetry_cell_setting     monoclinic
_symmetry_space_group_name_H-M     P2(1)/n.1.1
loop_
    _symmetry_equiv_pos_as_xyz
    'x, y, z'
    '-x+1/2, y+1/2, -z+1/2'
    '-x, -y, -z'
    'x-1/2, -y-1/2, z-1/2'
_cell_length_a     20.169(14)
_cell_length_b     19.951(14)
_cell_length_c     13.427(10)
_cell_angle_alpha     90.130(13)
_cell_angle_beta     90.00
_cell_angle_gamma     90.00
_cell_volume     5403(7)
_cell_formula_units_Z     4
_cell_measurement_reflns_used     ?
_cell_measurement_theta_min     ?
_cell_measurement_theta_max     ?
_cell_measurement_temperature     296(2)
_exptl_crystal_description     ?
_exptl_crystal_colour     ?
_exptl_crystal_size_max     0.14
_exptl_crystal_size_mid     0.12
_exptl_crystal_size_min     0.08
_exptl_crystal_density_diffrn     1.810
_exptl_crystal_density_meas     ?
_exptl_crystal_density_method     'not measured'
_exptl_crystal_F_000     2952
_exptl_absorpt_coefficient_mu     0.668
_exptl_absorpt_correction_type     analytical
_exptl_absorpt_process_details     ?
_exptl_absorpt_correction_T_min     0.9122
_exptl_absorpt_correction_T_max     0.9510
_exptl_special_details     ?
_diffrn_ambient_temperature     296(2)
_diffrn_radiation_type     MoK\a
_diffrn_radiation_wavelength     0.71073
_diffrn_radiation_source     'fine-focus sealed tube'
_diffrn_radiation_monochromator     graphite
_diffrn_measurement_device_type     'Bruker P4'
_diffrn_measurement_method     '\w scans'
_diffrn_detector_area_resol_mean     ?
_diffrn_reflns_number     63444
_diffrn_reflns_av_R_equivalents     0.1149
_diffrn_reflns_av_sigmaI/netI     0.1408
_diffrn_reflns_theta_min     1.44
_diffrn_reflns_theta_max     28.71
_diffrn_reflns_theta_full     28.71
_diffrn_measured_fraction_theta_max     0.944
_diffrn_measured_fraction_theta_full     0.944
_diffrn_reflns_limit_h_min     -18
_diffrn_reflns_limit_h_max     17
_diffrn_reflns_limit_k_min     -27
_diffrn_reflns_limit_k_max     27
_diffrn_reflns_limit_l_min     -26
_diffrn_reflns_limit_l_max     26
_diffrn_standards_number     ?
_diffrn_standards_interval_count     ?
_diffrn_standards_interval_time     ?
_diffrn_standards_decay_%     ?
_refine_special_details
;
 Refinement of F^2^ against ALL reflections.  The weighted R-factor wR and
 goodness of fit S are based on F^2^, conventional R-factors R are based
 on F, with F set to zero for negative F^2^. The threshold expression of
 F^2^ > 2sigma(F^2^) is used only for calculating R-factors(gt) etc. and is
 not relevant to the choice of reflections for refinement.  R-factors based
 on F^2^ are statistically about twice as large as those based on F, and R-
 factors based on ALL data will be even larger.
;
_reflns_number_total     13209
_reflns_number_gt     5947
_reflns_threshold_expression     >2sigma(I)
_refine_ls_structure_factor_coef     Fsqd
_refine_ls_matrix_type     full
_refine_ls_R_factor_all     0.1374
_refine_ls_R_factor_gt     0.0535
_refine_ls_wR_factor_gt     0.1037
_refine_ls_wR_factor_ref     0.1237
_refine_ls_goodness_of_fit_ref     0.830
_refine_ls_restrained_S_all     0.830
_refine_ls_number_reflns     13209
_refine_ls_number_parameters     669
_refine_ls_number_restraints     10
_refine_ls_hydrogen_treatment     .
_refine_ls_weighting_scheme     calc
_refine_ls_weighting_details
         'calc w=1/[\s^2^(Fo^2^)+(0.0408P)^2^+0.0000P] where P=(Fo^2^+2Fc^2^)/3'
_atom_sites_solution_hydrogens     .
_atom_sites_solution_primary     direct
_atom_sites_solution_secondary     difmap
_refine_ls_shift/su_max     0.001
_refine_ls_shift/su_mean     0.000
_refine_diff_density_max     0.634
_refine_diff_density_min     -0.502
_refine_ls_extinction_method     none
_refine_ls_extinction_coef     ?
loop_
    _atom_type_symbol
    _atom_type_description
    _atom_type_scat_dispersion_real
    _atom_type_scat_dispersion_imag
    _atom_type_scat_source
    'C' 'C' 0.0033 0.0016
                         'International Tables Vol C Tables 4.2.6.8 and 6.1.1.4'
    'H' 'H' 0.0000 0.0000
                         'International Tables Vol C Tables 4.2.6.8 and 6.1.1.4'
    'O' 'O' 0.0106 0.0060
                         'International Tables Vol C Tables 4.2.6.8 and 6.1.1.4'
    'Si' 'Si' 0.0817 0.0704
                         'International Tables Vol C Tables 4.2.6.8 and 6.1.1.4'
_computing_data_collection     'Bruker XSCANS'
_computing_cell_refinement     'Bruker XSCANS'
_computing_data_reduction     'Bruker SHELXTL'
_computing_structure_solution     'SHELXS-97 (Sheldrick, 1990)'
_computing_structure_refinement     'SHELXL-97 (Sheldrick, 1997)'
_computing_molecular_graphics     'Bruker SHELXTL'
_computing_publication_material     'Bruker SHELXTL'
loop_
    _atom_site_type_symbol
    _atom_site_label
    _atom_site_fract_x
    _atom_site_fract_y
    _atom_site_fract_z
    _atom_site_U_iso_or_equiv
    _atom_site_adp_type
    _atom_site_calc_flag
    _atom_site_refinement_flags
    _atom_site_occupancy
    _atom_site_symmetry_multiplicity
    _atom_site_disorder_assembly
    _atom_site_disorder_group
    C C101 0.0000 0.5000 1.0000 0.197(17) Uiso d SPGU 0.78(2) 2 . 1
    C C102 -0.0001(3) 0.4842(5) 0.88432(7) 0.32(4) Uiso d PGU 0.392(12) 1 . 1
    O O103 0.0071(2) 0.5307(3) 0.93677(14) 0.39(3) Uiso d PGU 0.392(12) 1 . 1
    C C201 0.9837(11) 0.4750(10) 0.5238(10) 0.26(3) Uiso d PGU 0.421(10) 1 . 2
    C C202 0.9966(8) 0.4851(7) 0.6398(10) 0.177(18) Uiso d PGU 0.421(10) 1 . 2
    O O203 0.9949(10) 0.5190(8) 0.5781(11) 0.29(2) Uiso d PGU 0.421(10) 1 . 2
    C C301 0.1419(11) 0.2349(9) 0.7546(12) 0.32(3) Uiso d PGU 0.410(12) 1 A 3
    C C302 0.1606(14) 0.1203(9) 0.7469(17) 0.52(5) Uiso d PGU 0.410(12) 1 A 3
    O O303 0.0928(13) 0.1736(10) 0.7477(15) 0.71(5) Uiso d PGU 0.410(12) 1 A 3
    C C401 1.1622(5) 0.5056(11) 0.7715(12) 1.02(9) Uiso d PGU 0.595(10) 1 B 4
    C C402 1.0185(7) 0.4970(7) 0.7066(11) 0.29(2) Uiso d PGU 0.595(10) 1 B 4
    O O403 1.0586(5) 0.4944(9) 0.7718(11) 0.94(6) Uiso d PGU 0.595(10) 1 B 4
    Si Si1 0.82361(16) 0.07928(9) 0.44407(12) 0.0151(4) Uani d . 1 1 . .
    Si Si2 0.66986(17) 0.18795(10) 0.46985(10) 0.0171(5) Uani d . 1 1 . .
    Si Si3 0.45160(16) 0.22053(10) 0.43768(11) 0.0172(5) Uani d . 1 1 . .
    Si Si4 0.46566(15) 0.37647(10) 0.43706(11) 0.0151(5) Uani d . 1 1 . .
    Si Si5 0.67838(17) 0.42413(10) 0.47185(10) 0.0146(5) Uani d . 1 1 . .
    Si Si6 0.81755(16) 0.30664(10) 0.44413(11) 0.0164(4) Uani d . 1 1 . .
    Si Si7 0.82096(17) 0.07521(10) 0.67155(11) 0.0150(5) Uani d . 1 1 . .
    Si Si8 0.67664(16) 0.18929(10) 0.62716(10) 0.0160(5) Uani d . 1 1 . .
    Si Si9 0.46572(16) 0.22648(10) 0.67563(10) 0.0158(5) Uani d . 1 1 . .
    Si Si10 0.46784(17) 0.38056(10) 0.67581(10) 0.0160(5) Uani d . 1 1 . .
    Si Si11 0.67769(17) 0.42867(9) 0.62941(11) 0.0153(5) Uani d . 1 1 . .
    Si Si12 0.81620(16) 0.31023(10) 0.66691(10) 0.0157(4) Uani d . 1 1 . .
    Si Si13 0.83583(15) 0.07264(9) 1.05757(12) 0.0147(5) Uani d . 1 1 . .
    Si Si14 0.68938(16) 0.18849(11) 1.02744(10) 0.0162(5) Uani d . 1 1 . .
    Si Si15 0.47131(15) 0.22239(10) 1.06139(11) 0.0144(5) Uani d . 1 1 . .
    Si Si16 0.46781(15) 0.37808(10) 1.06401(11) 0.0162(5) Uani d . 1 1 . .
    Si Si17 0.68054(17) 0.42925(10) 1.02721(10) 0.0142(5) Uani d . 1 1 . .
    Si Si18 0.82030(16) 0.31312(9) 1.06240(11) 0.0150(5) Uani d . 1 1 . .
    Si Si19 0.81702(18) 0.07629(10) 0.82790(10) 0.0163(5) Uani d . 1 1 . .
    Si Si20 0.67306(16) 0.18841(10) 0.86923(11) 0.0167(5) Uani d . 1 1 . .
    Si Si21 0.45808(16) 0.22647(10) 0.83089(10) 0.0160(5) Uani d . 1 1 . .
    Si Si22 0.46391(17) 0.38119(10) 0.82955(11) 0.0163(5) Uani d . 1 1 . .
    Si Si23 0.67854(17) 0.42820(9) 0.86943(11) 0.0155(5) Uani d . 1 1 . .
    Si Si24 0.80276(16) 0.30773(10) 0.82092(10) 0.0165(5) Uani d . 1 1 . .
    O O1 0.7256(4) 0.1244(2) 0.4414(3) 0.0337(14) Uani d . 1 1 . .
    O O2 0.5620(4) 0.1905(2) 0.4349(2) 0.0254(12) Uani d . 1 1 . .
    O O3 0.4560(4) 0.2982(2) 0.4500(3) 0.0409(14) Uani d . 1 1 . .
    O O4 0.5803(4) 0.3967(2) 0.4337(2) 0.0257(13) Uani d . 1 1 . .
    O O5 0.7731(4) 0.3796(2) 0.4541(3) 0.0238(13) Uani d . 1 1 . .
    O O6 0.7295(4) 0.2530(2) 0.4523(3) 0.0382(15) Uani d . 1 1 . .
    O O7 0.7306(5) 0.1245(3) 0.6538(3) 0.0380(17) Uani d . 1 1 . .
    O O8 0.5715(4) 0.1960(3) 0.6650(2) 0.0324(14) Uani d . 1 1 . .
    O O9 0.4705(4) 0.3038(2) 0.6557(2) 0.0278(14) Uani d . 1 1 . .
    O O10 0.5772(4) 0.4102(3) 0.6680(3) 0.0356(15) Uani d . 1 1 . .
    O O11 0.7662(4) 0.3801(3) 0.6515(3) 0.0331(16) Uani d . 1 1 . .
    O O12 0.7437(4) 0.2528(3) 0.6401(3) 0.0390(16) Uani d . 1 1 . .
    O O13 0.6583(4) 0.1820(3) 0.5482(3) 0.0458(16) Uani d . 1 1 . .
    O O14 0.6583(4) 0.4221(2) 0.5506(3) 0.0279(13) Uani d . 1 1 . .
    O O15 0.8799(4) 0.0854(3) 0.3746(3) 0.0347(16) Uani d . 1 1 . .
    O O16 0.8948(5) 0.1042(3) 0.5045(3) 0.0435(18) Uani d . 1 1 . .
    O O17 0.9188(4) 0.0987(3) 0.6336(3) 0.0278(14) Uani d . 1 1 . .
    O O18 0.8644(3) 0.3006(3) 0.3705(3) 0.0259(13) Uani d . 1 1 . .
    O O19 0.9037(4) 0.2933(3) 0.4976(3) 0.0355(15) Uani d . 1 1 . .
    O O20 0.9207(4) 0.3048(3) 0.6283(3) 0.0271(13) Uani d . 1 1 . .
    O O21 0.7037(4) 0.4978(2) 0.4480(3) 0.0219(12) Uani d . 1 1 . .
    O O22 0.7090(4) 0.5031(2) 0.6481(3) 0.0286(14) Uani d . 1 1 . .
    O O23 0.8450(3) 0.07663(19) 0.7504(3) 0.0308(11) Uani d . 1 1 . .
    O O24 0.8404(3) 0.3033(2) 0.7449(3) 0.0299(11) Uani d . 1 1 . .
    O O25 0.4349(3) 0.21751(17) 0.7528(3) 0.0232(10) Uani d . 1 1 . .
    O O26 0.4328(3) 0.39003(18) 0.7524(3) 0.0225(10) Uani d . 1 1 . .
    O O27 0.7435(4) 0.1226(2) 1.0519(3) 0.0350(15) Uani d . 1 1 . .
    O O28 0.5759(4) 0.1866(2) 1.0538(3) 0.0288(13) Uani d . 1 1 . .
    O O29 0.4875(4) 0.3005(2) 1.0660(3) 0.0384(15) Uani d . 1 1 . .
    O O30 0.5698(4) 0.4162(2) 1.0544(3) 0.0345(14) Uani d . 1 1 . .
    O O31 0.7581(4) 0.3805(2) 1.0645(2) 0.0253(13) Uani d . 1 1 . .
    O O32 0.7468(4) 0.2512(2) 1.0593(3) 0.0337(14) Uani d . 1 1 . .
    O O33 0.7230(4) 0.1217(3) 0.8407(3) 0.0316(15) Uani d . 1 1 . .
    O O34 0.5570(4) 0.1865(2) 0.8540(2) 0.0247(13) Uani d . 1 1 . .
    O O35 0.4738(5) 0.3037(2) 0.8480(2) 0.0316(15) Uani d . 1 1 . .
    O O36 0.5694(4) 0.4160(3) 0.8435(3) 0.0375(16) Uani d . 1 1 . .
    O O37 0.7553(4) 0.3787(3) 0.8332(3) 0.0349(16) Uani d . 1 1 . .
    O O38 0.7219(4) 0.2517(2) 0.8330(3) 0.0359(15) Uani d . 1 1 . .
    O O39 0.6926(4) 0.1945(3) 0.9483(3) 0.0476(15) Uani d . 1 1 . .
    O O40 0.6840(4) 0.4160(2) 0.9486(3) 0.0368(14) Uani d . 1 1 . .
    O O41 0.8906(4) 0.0809(3) 1.1284(3) 0.0329(15) Uani d . 1 1 . .
    O O42 0.9137(4) 0.0861(3) 0.9983(3) 0.0307(14) Uani d . 1 1 . .
    O O43 0.9133(4) 0.1040(3) 0.8685(3) 0.0303(14) Uani d . 1 1 . .
    O O44 0.8854(4) 0.3111(2) 1.1292(3) 0.0250(13) Uani d . 1 1 . .
    O O45 0.8925(4) 0.3135(3) 0.9979(3) 0.0319(14) Uani d . 1 1 . .
    O O46 0.3973(4) 0.2046(3) 0.3690(3) 0.0394(16) Uani d . 1 1 . .
    O O47 0.7088(4) 0.5046(2) 1.0442(3) 0.0239(14) Uani d . 1 1 . .
    O O48 0.7115(4) 0.5018(3) 0.8521(3) 0.0296(15) Uani d . 1 1 . .
loop_
    _atom_site_aniso_label
    _atom_site_aniso_U_11
    _atom_site_aniso_U_22
    _atom_site_aniso_U_33
    _atom_site_aniso_U_12
    _atom_site_aniso_U_13
    _atom_site_aniso_U_23
    Si1 0.0227(12) 0.0108(9) 0.0120(10) -0.0020(9) 0.0022(11) 0.0009(9)
    Si2 0.0246(12) 0.0108(10) 0.0158(10) 0.0005(10) 0.0014(9) 0.0005(9)
    Si3 0.0219(12) 0.0137(10) 0.0160(11) 0.0001(8) -0.0002(10) 0.0014(9)
    Si4 0.0174(11) 0.0141(11) 0.0138(11) 0.0008(9) -0.0009(11) 0.0011(9)
    Si5 0.0188(12) 0.0112(11) 0.0137(11) 0.0010(10) -0.0006(10) 0.0010(8)
    Si6 0.0224(11) 0.0124(9) 0.0142(9) 0.0031(10) 0.0046(10) -0.0014(10)
    Si7 0.0198(12) 0.0130(11) 0.0121(11) 0.0029(10) 0.0040(11) 0.0013(9)
    Si8 0.0174(11) 0.0153(11) 0.0152(10) 0.0010(10) -0.0008(10) 0.0009(10)
    Si9 0.0203(13) 0.0156(11) 0.0115(11) -0.0014(9) 0.0023(10) -0.0028(9)
    Si10 0.0232(13) 0.0155(11) 0.0092(11) 0.0000(9) 0.0013(10) 0.0022(9)
    Si11 0.0215(12) 0.0111(11) 0.0135(11) -0.0002(9) 0.0036(11) -0.0003(9)
    Si12 0.0190(11) 0.0159(10) 0.0121(9) 0.0005(10) 0.0027(9) -0.0010(9)
    Si13 0.0195(12) 0.0108(9) 0.0137(10) 0.0003(8) 0.0021(10) 0.0003(9)
    Si14 0.0196(11) 0.0145(11) 0.0144(10) 0.0009(10) 0.0025(8) -0.0013(9)
    Si15 0.0194(12) 0.0132(10) 0.0108(10) -0.0007(8) 0.0042(10) 0.0015(9)
    Si16 0.0184(12) 0.0138(11) 0.0163(12) -0.0008(9) 0.0004(11) 0.0002(10)
    Si17 0.0192(12) 0.0089(11) 0.0145(11) 0.0019(9) -0.0001(10) -0.0005(8)
    Si18 0.0215(11) 0.0131(10) 0.0103(10) 0.0022(9) -0.0008(9) -0.0010(9)
    Si19 0.0246(13) 0.0125(11) 0.0119(11) 0.0003(10) 0.0032(11) 0.0000(8)
    Si20 0.0198(11) 0.0146(11) 0.0159(10) 0.0028(10) 0.0014(10) 0.0002(10)
    Si21 0.0216(13) 0.0157(11) 0.0106(11) 0.0006(9) 0.0017(10) 0.0004(9)
    Si22 0.0207(13) 0.0148(11) 0.0135(11) -0.0002(9) -0.0004(10) 0.0003(9)
    Si23 0.0234(12) 0.0095(11) 0.0138(11) 0.0002(9) 0.0009(11) -0.0005(9)
    Si24 0.0230(11) 0.0124(10) 0.0140(10) 0.0024(10) 0.0050(9) 0.0011(9)
    O1 0.033(3) 0.017(3) 0.050(4) 0.005(2) 0.000(3) -0.008(3)
    O2 0.025(3) 0.026(3) 0.025(3) 0.006(3) 0.006(2) -0.007(3)
    O3 0.056(4) 0.010(3) 0.056(3) 0.001(3) 0.005(3) 0.003(3)
    O4 0.020(3) 0.038(3) 0.019(3) -0.003(2) 0.011(2) -0.009(2)
    O5 0.018(3) 0.011(2) 0.042(4) 0.006(2) 0.008(3) 0.000(3)
    O6 0.035(3) 0.016(3) 0.064(4) -0.008(2) 0.019(3) -0.002(3)
    O7 0.043(4) 0.020(3) 0.051(4) 0.021(3) -0.002(3) 0.014(3)
    O8 0.019(3) 0.039(3) 0.039(3) 0.007(3) 0.016(3) 0.006(3)
    O9 0.045(4) 0.011(3) 0.027(3) -0.003(3) 0.004(3) 0.000(3)
    O10 0.026(3) 0.052(4) 0.029(3) -0.020(3) 0.018(3) -0.010(3)
    O11 0.033(4) 0.020(3) 0.046(4) 0.009(3) -0.009(3) 0.010(3)
    O12 0.043(4) 0.021(3) 0.052(4) -0.019(3) -0.001(3) -0.003(3)
    O13 0.054(4) 0.064(4) 0.020(3) -0.014(3) -0.003(3) 0.006(3)
    O14 0.036(3) 0.031(3) 0.016(3) -0.002(2) -0.004(3) 0.004(3)
    O15 0.043(4) 0.048(4) 0.013(3) -0.017(3) 0.016(3) 0.003(3)
    O16 0.052(4) 0.060(4) 0.019(3) -0.020(3) -0.015(3) -0.004(3)
    O17 0.025(3) 0.040(3) 0.018(3) -0.007(3) 0.009(3) 0.004(3)
    O18 0.017(3) 0.046(3) 0.014(2) 0.005(3) 0.006(2) -0.005(3)
    O19 0.035(3) 0.055(4) 0.017(3) 0.010(3) -0.008(3) 0.003(3)
    O20 0.020(3) 0.037(3) 0.024(3) -0.004(3) 0.008(2) -0.006(3)
    O21 0.021(3) 0.011(2) 0.034(3) 0.004(2) 0.009(3) 0.004(3)
    O22 0.028(3) 0.014(3) 0.044(4) 0.002(3) 0.001(3) -0.006(2)
    O23 0.042(3) 0.040(3) 0.010(2) -0.006(2) 0.003(3) -0.003(3)
    O24 0.044(3) 0.037(2) 0.009(2) 0.011(2) 0.003(3) 0.000(3)
    O25 0.030(3) 0.028(2) 0.012(2) -0.0045(19) 0.000(3) -0.004(3)
    O26 0.021(3) 0.034(2) 0.012(2) 0.0070(19) 0.003(3) 0.001(3)
    O27 0.029(3) 0.018(3) 0.058(4) 0.013(2) 0.004(3) 0.002(3)
    O28 0.019(3) 0.023(3) 0.045(3) -0.001(2) 0.012(3) 0.005(3)
    O29 0.061(4) 0.012(3) 0.042(3) 0.000(3) 0.003(3) -0.003(3)
    O30 0.021(3) 0.028(3) 0.055(4) -0.009(2) 0.014(3) -0.004(3)
    O31 0.038(3) 0.021(3) 0.017(3) 0.013(2) -0.005(3) -0.003(2)
    O32 0.037(3) 0.023(3) 0.041(3) -0.015(2) 0.010(3) -0.008(3)
    O33 0.020(3) 0.019(3) 0.056(4) 0.008(3) 0.009(3) -0.006(3)
    O34 0.026(3) 0.014(3) 0.034(3) 0.001(2) -0.003(2) 0.007(2)
    O35 0.058(4) 0.009(3) 0.028(3) 0.006(3) -0.002(3) -0.001(3)
    O36 0.033(4) 0.034(3) 0.045(4) -0.018(3) -0.014(3) 0.006(3)
    O37 0.056(4) 0.021(3) 0.028(3) 0.011(3) 0.021(3) -0.003(3)
    O38 0.040(4) 0.020(3) 0.048(4) -0.006(3) 0.008(3) 0.010(3)
    O39 0.044(3) 0.081(4) 0.018(3) -0.001(3) 0.002(3) 0.001(4)
    O40 0.065(4) 0.030(3) 0.015(3) 0.005(3) -0.002(3) -0.001(3)
    O41 0.046(4) 0.031(3) 0.022(3) -0.017(3) -0.011(3) 0.003(3)
    O42 0.029(3) 0.032(3) 0.031(3) -0.012(3) 0.011(3) 0.008(3)
    O43 0.026(3) 0.044(4) 0.021(3) -0.009(3) -0.008(3) -0.005(3)
    O44 0.030(3) 0.022(3) 0.023(3) 0.007(3) -0.013(3) -0.001(3)
    O45 0.041(3) 0.026(3) 0.029(3) -0.002(3) 0.020(3) -0.007(3)
    O46 0.030(3) 0.069(4) 0.019(3) -0.006(3) -0.013(3) -0.010(3)
    O47 0.026(3) 0.010(3) 0.036(3) -0.002(2) 0.012(3) -0.010(2)
    O48 0.033(4) 0.014(3) 0.042(4) -0.003(3) 0.000(3) 0.006(2)
_geom_special_details
;
 All esds (except the esd in the dihedral angle between two l.s. planes)
 are estimated using the full covariance matrix.  The cell esds are taken
 into account individually in the estimation of esds in distances, angles
 and torsion angles; correlations between esds in cell parameters are only
 used when they are defined by crystal symmetry.  An approximate (isotropic)
 treatment of cell esds is used for estimating esds involving l.s. planes.
;
loop_
    _geom_bond_atom_site_label_1
    _geom_bond_atom_site_label_2
    _geom_bond_site_symmetry_2
    _geom_bond_distance
    _geom_bond_publ_flag
    C101 O103 . 1.4086 ?
    C101 O103 3_567 1.4086 ?
    C102 O103 . 1.4083 ?
    C201 O203 . 1.4083 ?
    C201 C201 3_766 1.45(3) ?
    C202 O203 . 1.4085 ?
    C301 O303 . 1.4082 ?
    C302 O303 . 1.4084 ?
    C401 O403 . 1.4083 ?
    C402 O403 . 1.4074 ?
    Si1 O47 2_646 1.585(5) ?
    Si1 O15 . 1.586(6) ?
    Si1 O1 . 1.601(5) ?
    Si1 O16 . 1.617(6) ?
    Si2 O13 . 1.576(6) ?
    Si2 O6 . 1.577(5) ?
    Si2 O1 . 1.589(5) ?
    Si2 O2 . 1.606(5) ?
    Si3 O46 . 1.583(5) ?
    Si3 O3 . 1.586(5) ?
    Si3 O45 4_565 1.596(5) ?
    Si3 O2 . 1.603(5) ?
    Si4 O43 4_565 1.587(6) ?
    Si4 O4 . 1.594(5) ?
    Si4 O42 4_565 1.597(5) ?
    Si4 O3 . 1.606(5) ?
    Si5 O14 . 1.595(6) ?
    Si5 O5 . 1.598(5) ?
    Si5 O21 . 1.598(5) ?
    Si5 O4 . 1.618(5) ?
    Si6 O19 . 1.595(5) ?
    Si6 O5 . 1.601(5) ?
    Si6 O18 . 1.604(5) ?
    Si6 O6 . 1.611(5) ?
    Si7 O17 . 1.590(6) ?
    Si7 O23 . 1.605(6) ?
    Si7 O7 . 1.608(6) ?
    Si7 O48 2_646 1.614(6) ?
    Si8 O7 . 1.585(5) ?
    Si8 O12 . 1.587(5) ?
    Si8 O13 . 1.600(6) ?
    Si8 O8 . 1.609(5) ?
    Si9 O8 . 1.562(5) ?
    Si9 O25 . 1.604(6) ?
    Si9 O44 4_565 1.611(5) ?
    Si9 O9 . 1.611(5) ?
    Si10 O10 . 1.594(6) ?
    Si10 O9 . 1.599(5) ?
    Si10 O41 4_565 1.603(6) ?
    Si10 O26 . 1.611(6) ?
    Si11 O14 . 1.599(6) ?
    Si11 O10 . 1.599(6) ?
    Si11 O11 . 1.601(6) ?
    Si11 O22 . 1.603(5) ?
    Si12 O11 . 1.591(6) ?
    Si12 O24 . 1.596(6) ?
    Si12 O12 . 1.604(5) ?
    Si12 O20 . 1.606(5) ?
    Si13 O41 . 1.600(6) ?
    Si13 O27 . 1.601(5) ?
    Si13 O21 2_646 1.604(5) ?
    Si13 O42 . 1.604(6) ?
    Si14 O39 . 1.584(6) ?
    Si14 O27 . 1.591(5) ?
    Si14 O32 . 1.610(5) ?
    Si14 O28 . 1.613(5) ?
    Si15 O28 . 1.586(5) ?
    Si15 O29 . 1.592(5) ?
    Si15 O19 4_566 1.593(5) ?
    Si15 O20 4_566 1.597(5) ?
    Si16 O16 4_566 1.579(6) ?
    Si16 O30 . 1.583(5) ?
    Si16 O29 . 1.588(5) ?
    Si16 O17 4_566 1.608(6) ?
    Si17 O40 . 1.592(6) ?
    Si17 O47 . 1.603(5) ?
    Si17 O30 . 1.606(5) ?
    Si17 O31 . 1.612(5) ?
    Si18 O44 . 1.592(5) ?
    Si18 O32 . 1.594(5) ?
    Si18 O31 . 1.596(5) ?
    Si18 O45 . 1.613(5) ?
    Si19 O33 . 1.581(6) ?
    Si19 O22 2_646 1.590(5) ?
    Si19 O23 . 1.592(6) ?
    Si19 O43 . 1.623(6) ?
    Si20 O34 . 1.588(6) ?
    Si20 O39 . 1.603(6) ?
    Si20 O33 . 1.608(5) ?
    Si20 O38 . 1.608(5) ?
    Si21 O18 4_566 1.585(5) ?
    Si21 O25 . 1.599(6) ?
    Si21 O35 . 1.608(5) ?
    Si21 O34 . 1.619(5) ?
    Si22 O15 4_566 1.593(5) ?
    Si22 O26 . 1.604(6) ?
    Si22 O36 . 1.604(6) ?
    Si22 O35 . 1.612(5) ?
    Si23 O36 . 1.573(6) ?
    Si23 O48 . 1.587(6) ?
    Si23 O40 . 1.600(6) ?
    Si23 O37 . 1.608(6) ?
    Si24 O37 . 1.586(6) ?
    Si24 O38 . 1.586(5) ?
    Si24 O24 . 1.601(5) ?
    Si24 O46 4_666 1.609(5) ?
    O15 Si22 4_665 1.593(5) ?
    O16 Si16 4_665 1.579(6) ?
    O17 Si16 4_665 1.608(6) ?
    O18 Si21 4_665 1.585(5) ?
    O19 Si15 4_665 1.593(5) ?
    O20 Si15 4_665 1.596(5) ?
    O21 Si13 2_656 1.604(4) ?
    O22 Si19 2_656 1.590(5) ?
    O41 Si10 4_666 1.603(6) ?
    O42 Si4 4_666 1.597(5) ?
    O43 Si4 4_666 1.587(6) ?
    O44 Si9 4_666 1.611(5) ?
    O45 Si3 4_666 1.596(5) ?
    O46 Si24 4_565 1.609(5) ?
    O47 Si1 2_656 1.585(5) ?
    O48 Si7 2_656 1.614(6) ?
loop_
    _geom_angle_atom_site_label_1
    _geom_angle_atom_site_label_2
    _geom_angle_atom_site_label_3
    _geom_angle_site_symmetry_1
    _geom_angle_site_symmetry_3
    _geom_angle
    _geom_angle_publ_flag
    O103 C101 O103 . 3_567 180.0(4) ?
    C102 O103 C101 . . 111.6 ?
    O203 C201 C201 . 3_766 92(2) ?
    C201 O203 C202 . . 111.6 ?
    C301 O303 C302 . . 111.6 ?
    C402 O403 C401 . . 111.5 ?
    O47 Si1 O15 2_646 . 109.6(3) ?
    O47 Si1 O1 2_646 . 108.6(3) ?
    O15 Si1 O1 . . 108.6(3) ?
    O47 Si1 O16 2_646 . 110.3(3) ?
    O15 Si1 O16 . . 110.2(3) ?
    O1 Si1 O16 . . 109.5(3) ?
    O13 Si2 O6 . . 109.6(3) ?
    O13 Si2 O1 . . 109.9(3) ?
    O6 Si2 O1 . . 110.6(3) ?
    O13 Si2 O2 . . 110.1(3) ?
    O6 Si2 O2 . . 109.5(3) ?
    O1 Si2 O2 . . 107.2(3) ?
    O46 Si3 O3 . . 110.6(3) ?
    O46 Si3 O45 . 4_565 109.6(3) ?
    O3 Si3 O45 . 4_565 109.0(3) ?
    O46 Si3 O2 . . 108.5(3) ?
    O3 Si3 O2 . . 110.2(3) ?
    O45 Si3 O2 4_565 . 109.0(3) ?
    O43 Si4 O4 4_565 . 109.0(3) ?
    O43 Si4 O42 4_565 4_565 110.4(3) ?
    O4 Si4 O42 . 4_565 109.6(3) ?
    O43 Si4 O3 4_565 . 110.3(3) ?
    O4 Si4 O3 . . 109.7(3) ?
    O42 Si4 O3 4_565 . 107.8(3) ?
    O14 Si5 O5 . . 109.9(3) ?
    O14 Si5 O21 . . 110.8(3) ?
    O5 Si5 O21 . . 106.6(3) ?
    O14 Si5 O4 . . 108.4(3) ?
    O5 Si5 O4 . . 110.5(3) ?
    O21 Si5 O4 . . 110.6(3) ?
    O19 Si6 O5 . . 110.0(3) ?
    O19 Si6 O18 . . 108.3(3) ?
    O5 Si6 O18 . . 109.3(3) ?
    O19 Si6 O6 . . 110.5(3) ?
    O5 Si6 O6 . . 109.4(3) ?
    O18 Si6 O6 . . 109.3(3) ?
    O17 Si7 O23 . . 107.2(3) ?
    O17 Si7 O7 . . 109.6(3) ?
    O23 Si7 O7 . . 110.8(3) ?
    O17 Si7 O48 . 2_646 110.9(3) ?
    O23 Si7 O48 . 2_646 110.9(3) ?
    O7 Si7 O48 . 2_646 107.5(3) ?
    O7 Si8 O12 . . 110.6(3) ?
    O7 Si8 O13 . . 108.8(3) ?
    O12 Si8 O13 . . 108.7(3) ?
    O7 Si8 O8 . . 108.2(3) ?
    O12 Si8 O8 . . 110.7(3) ?
    O13 Si8 O8 . . 109.7(3) ?
    O8 Si9 O25 . . 108.8(3) ?
    O8 Si9 O44 . 4_565 110.1(3) ?
    O25 Si9 O44 . 4_565 109.0(3) ?
    O8 Si9 O9 . . 108.1(3) ?
    O25 Si9 O9 . . 110.9(2) ?
    O44 Si9 O9 4_565 . 110.0(3) ?
    O10 Si10 O9 . . 108.5(3) ?
    O10 Si10 O41 . 4_565 110.9(3) ?
    O9 Si10 O41 . 4_565 109.7(3) ?
    O10 Si10 O26 . . 108.6(3) ?
    O9 Si10 O26 . . 111.0(2) ?
    O41 Si10 O26 4_565 . 108.2(3) ?
    O14 Si11 O10 . . 108.6(3) ?
    O14 Si11 O11 . . 109.8(3) ?
    O10 Si11 O11 . . 110.5(3) ?
    O14 Si11 O22 . . 110.4(3) ?
    O10 Si11 O22 . . 109.1(3) ?
    O11 Si11 O22 . . 108.4(3) ?
    O11 Si12 O24 . . 110.6(3) ?
    O11 Si12 O12 . . 108.6(3) ?
    O24 Si12 O12 . . 112.6(3) ?
    O11 Si12 O20 . . 109.7(3) ?
    O24 Si12 O20 . . 106.6(3) ?
    O12 Si12 O20 . . 108.7(3) ?
    O41 Si13 O27 . . 110.6(3) ?
    O41 Si13 O21 . 2_646 108.1(3) ?
    O27 Si13 O21 . 2_646 109.3(3) ?
    O41 Si13 O42 . . 109.6(3) ?
    O27 Si13 O42 . . 110.3(3) ?
    O21 Si13 O42 2_646 . 109.0(3) ?
    O39 Si14 O27 . . 110.8(3) ?
    O39 Si14 O32 . . 108.6(3) ?
    O27 Si14 O32 . . 108.5(3) ?
    O39 Si14 O28 . . 110.7(3) ?
    O27 Si14 O28 . . 108.2(3) ?
    O32 Si14 O28 . . 110.0(3) ?
    O28 Si15 O29 . . 109.6(3) ?
    O28 Si15 O19 . 4_566 109.7(3) ?
    O29 Si15 O19 . 4_566 108.7(3) ?
    O28 Si15 O20 . 4_566 107.6(3) ?
    O29 Si15 O20 . 4_566 110.4(3) ?
    O19 Si15 O20 4_566 4_566 110.9(3) ?
    O16 Si16 O30 4_566 . 109.5(3) ?
    O16 Si16 O29 4_566 . 110.2(3) ?
    O30 Si16 O29 . . 109.8(3) ?
    O16 Si16 O17 4_566 4_566 109.2(3) ?
    O30 Si16 O17 . 4_566 108.6(3) ?
    O29 Si16 O17 . 4_566 109.5(3) ?
    O40 Si17 O47 . . 111.1(3) ?
    O40 Si17 O30 . . 109.5(3) ?
    O47 Si17 O30 . . 107.6(3) ?
    O40 Si17 O31 . . 109.4(3) ?
    O47 Si17 O31 . . 109.2(3) ?
    O30 Si17 O31 . . 110.0(3) ?
    O44 Si18 O32 . . 110.6(3) ?
    O44 Si18 O31 . . 106.6(3) ?
    O32 Si18 O31 . . 110.2(3) ?
    O44 Si18 O45 . . 109.7(3) ?
    O32 Si18 O45 . . 110.2(3) ?
    O31 Si18 O45 . . 109.4(3) ?
    O33 Si19 O22 . 2_646 108.3(3) ?
    O33 Si19 O23 . . 110.1(3) ?
    O22 Si19 O23 2_646 . 110.4(3) ?
    O33 Si19 O43 . . 110.8(3) ?
    O22 Si19 O43 2_646 . 110.2(3) ?
    O23 Si19 O43 . . 107.0(3) ?
    O34 Si20 O39 . . 110.4(3) ?
    O34 Si20 O33 . . 108.8(3) ?
    O39 Si20 O33 . . 110.2(3) ?
    O34 Si20 O38 . . 109.6(3) ?
    O39 Si20 O38 . . 108.4(3) ?
    O33 Si20 O38 . . 109.5(3) ?
    O18 Si21 O25 4_566 . 107.1(3) ?
    O18 Si21 O35 4_566 . 109.4(3) ?
    O25 Si21 O35 . . 110.0(2) ?
    O18 Si21 O34 4_566 . 109.7(3) ?
    O25 Si21 O34 . . 112.3(3) ?
    O35 Si21 O34 . . 108.3(3) ?
    O15 Si22 O26 4_566 . 108.1(3) ?
    O15 Si22 O36 4_566 . 110.0(3) ?
    O26 Si22 O36 . . 110.2(3) ?
    O15 Si22 O35 4_566 . 109.8(3) ?
    O26 Si22 O35 . . 110.4(2) ?
    O36 Si22 O35 . . 108.2(3) ?
    O36 Si23 O48 . . 109.5(3) ?
    O36 Si23 O40 . . 110.0(3) ?
    O48 Si23 O40 . . 110.3(3) ?
    O36 Si23 O37 . . 110.7(3) ?
    O48 Si23 O37 . . 107.7(3) ?
    O40 Si23 O37 . . 108.7(3) ?
    O37 Si24 O38 . . 110.1(3) ?
    O37 Si24 O24 . . 109.0(3) ?
    O38 Si24 O24 . . 108.8(3) ?
    O37 Si24 O46 . 4_666 111.4(3) ?
    O38 Si24 O46 . 4_666 109.8(3) ?
    O24 Si24 O46 . 4_666 107.8(3) ?
    Si2 O1 Si1 . . 146.5(4) ?
    Si3 O2 Si2 . . 146.1(3) ?
    Si3 O3 Si4 . . 161.6(4) ?
    Si4 O4 Si5 . . 148.5(3) ?
    Si5 O5 Si6 . . 147.3(3) ?
    Si2 O6 Si6 . . 162.7(4) ?
    Si8 O7 Si7 . . 158.1(4) ?
    Si9 O8 Si8 . . 153.6(4) ?
    Si10 O9 Si9 . . 151.0(3) ?
    Si10 O10 Si11 . . 155.9(4) ?
    Si12 O11 Si11 . . 155.2(4) ?
    Si8 O12 Si12 . . 168.8(4) ?
    Si2 O13 Si8 . . 162.5(4) ?
    Si5 O14 Si11 . . 159.9(4) ?
    Si1 O15 Si22 . 4_665 150.0(4) ?
    Si16 O16 Si1 4_665 . 174.9(4) ?
    Si7 O17 Si16 . 4_665 146.9(4) ?
    Si21 O18 Si6 4_665 . 142.8(4) ?
    Si15 O19 Si6 4_665 . 168.2(4) ?
    Si15 O20 Si12 4_665 . 143.0(4) ?
    Si5 O21 Si13 . 2_656 145.6(3) ?
    Si19 O22 Si11 2_656 . 151.8(4) ?
    Si19 O23 Si7 . . 154.7(3) ?
    Si12 O24 Si24 . . 148.7(3) ?
    Si21 O25 Si9 . . 150.7(3) ?
    Si22 O26 Si10 . . 145.2(3) ?
    Si14 O27 Si13 . . 154.2(4) ?
    Si15 O28 Si14 . . 149.0(3) ?
    Si16 O29 Si15 . . 162.0(4) ?
    Si16 O30 Si17 . . 157.3(4) ?
    Si18 O31 Si17 . . 147.7(4) ?
    Si18 O32 Si14 . . 158.0(4) ?
    Si19 O33 Si20 . . 151.1(4) ?
    Si20 O34 Si21 . . 147.8(3) ?
    Si21 O35 Si22 . . 151.6(4) ?
    Si23 O36 Si22 . . 161.3(4) ?
    Si24 O37 Si23 . . 152.7(4) ?
    Si24 O38 Si20 . . 156.1(4) ?
    Si14 O39 Si20 . . 166.0(4) ?
    Si17 O40 Si23 . . 161.0(3) ?
    Si13 O41 Si10 . 4_666 150.1(4) ?
    Si4 O42 Si13 4_666 . 158.5(4) ?
    Si4 O43 Si19 4_666 . 150.0(4) ?
    Si18 O44 Si9 . 4_666 149.2(4) ?
    Si3 O45 Si18 4_666 . 154.0(4) ?
    Si3 O46 Si24 . 4_565 155.3(4) ?
    Si1 O47 Si17 2_656 . 150.1(4) ?
    Si23 O48 Si7 . 2_656 147.9(4) ?
