# Supplementary material for: Adsorption structure of dimethyl ether on silicalite-1 zeolite determined using single-crystal X-ray diffraction
Source: Acta Crystallogr B Struct Sci Cryst Eng Mater. 2014 Oct 1;70(Pt 5):856–63. doi: 10.1107/S2052520614015911 (PMC4184374; doi:10.1107/S2052520614015911)
Supplement: Supplementary file 2 [file b-70-00856-Isup2.hkl]

# 
# h,k,l, Fc-squared, Fo-squared, sigma(Fo-squared) and status flag 
# 
#data_f_seino_dme_twin_12_s302
data_I 
_shelx_title ' F_seino_DME_twin_12_S302 in P2(1)/n' 
_shelx_refln_list_code          4 
_shelx_F_calc_maximum      879.90 
_exptl_crystal_F_000      2984.00 
_reflns_d_resolution_high  0.7398 
 
loop_ 
 _symmetry_equiv_pos_as_xyz 
 'x, y, z' 
 '-x+1/2, y+1/2, -z+1/2' 
 '-x, -y, -z' 
 'x-1/2, -y-1/2, z-1/2' 
 
_cell_length_a    13.4350 
_cell_length_b    20.1860 
_cell_length_c    19.9900 
_cell_angle_alpha  90.000 
_cell_angle_beta   90.012 
_cell_angle_gamma  90.000 
 
_shelx_F_squared_multiplier     1.000 
 
loop_ 
 _refln_index_h 
 _refln_index_k 
 _refln_index_l 
 _refln_F_squared_calc 
 _refln_F_squared_meas 
 _refln_F_squared_sigma 
 _refln_observed_status 
   4   0   0    16457.76    25019.11    542.51 o 
   6   0   0    34878.39    31920.89    529.93 o 
   8   0   0   225413.41   220512.42   3801.57 o 
  10   0   0       93.24       48.32    221.82 o 
  12   0   0     9972.91     9315.56    698.55 o 
  14   0   0    86885.20    92683.36   2815.96 o 
  16   0   0      557.65      102.95    559.05 o 
   2   1   0    59344.28    50110.42    416.49 o 
   4   1   0   124103.70   129410.53   1023.01 o 
   6   1   0    12779.26    11664.40    237.25 o 
   7   1   0      120.72      503.71    115.55 o 
   8   1   0    42774.97    45253.91    521.06 o 
   9   1   0    18876.15    20695.31    552.14 o 
  10   1   0    33853.75    33596.04    733.79 o 
  11   1   0    11355.36    11189.32    482.64 o 
  12   1   0    13052.70    11934.98    523.18 o 
  13   1   0     3374.25     3457.49    389.93 o 
  14   1   0      165.93      542.03    282.29 o 
  15   1   0     1792.24     1978.22    382.10 o 
  16   1   0      328.29      119.09    347.44 o 
  17   1   0      193.15      546.60    540.48 o 
  18   1   0     3970.38     4725.11   1520.95 o 
   1   2   0      537.88      430.16    143.03 o 
   3   2   0    23408.46    24907.97    267.74 o 
   5   2   0    15473.50    16872.36    269.53 o 
   7   2   0    13325.15    14048.24    293.07 o 
   8   2   0      167.80      330.93     96.70 o 
   9   2   0    12414.68    12591.70    442.59 o 
  10   2   0     5796.65     6037.13    371.93 o 
  11   2   0      731.77      646.19    225.57 o 
  12   2   0     1608.22     2244.28    320.62 o 
  13   2   0     1256.08     1068.23    294.52 o 
  14   2   0     6423.31     5763.25    483.85 o 
  15   2   0      809.77      677.35    353.20 o 
  16   2   0        6.81       49.58    375.47 o 
  17   2   0      841.53      821.77    632.67 o 
   2   3   0        0.38       50.05     37.19 o 
   3   3   0   421916.19   519250.69   4006.51 o 
   4   3   0     2726.53     2780.59    122.34 o 
   5   3   0    63671.00    51790.70    486.10 o 
   6   3   0     5009.21     5518.94    187.19 o 
   7   3   0    37360.43    43532.48    519.00 o 
   8   3   0     1360.29     1200.95    132.70 o 
   9   3   0    11436.57    12270.04    438.56 o 
  10   3   0      797.81      792.67    202.35 o 
  11   3   0    22485.91    24027.74    674.42 o 
  12   3   0     1267.79     1257.72    276.37 o 
  13   3   0     1328.43     1256.10    297.58 o 
  14   3   0     3208.26     3642.73    481.02 o 
  15   3   0        0.89     -190.88    377.46 o 
  16   3   0       51.28      -54.84    411.71 o 
  17   3   0     8015.74     8256.39    956.20 o 
   1   4   0     2314.05     2135.43     99.20 o 
   3   4   0    22242.12    24633.30    621.43 o 
   5   4   0     2530.46     3459.21    151.67 o 
   7   4   0     8996.07     9884.92    288.27 o 
   8   4   0       26.86      243.87    104.49 o 
   9   4   0     7416.21     8263.11    375.49 o 
  10   4   0      498.70      620.84    192.02 o 
  11   4   0     4654.78     4692.44    369.70 o 
  12   4   0     5910.77     6125.94    465.34 o 
  13   4   0      134.25      181.14    313.58 o 
  14   4   0     1879.01     1597.88    435.27 o 
  15   4   0      180.73      315.54    360.97 o 
  16   4   0      182.43      -50.35    379.28 o 
  17   4   0     2470.18     2028.33    538.42 o 
   1   5   0   774224.75   918803.94  13672.17 o 
   2   5   0       72.58       50.70     57.85 o 
   3   5   0   168097.02   144658.70   1170.37 o 
   4   5   0     3387.46     3061.36    138.13 o 
   5   5   0     1636.79     1086.15    107.83 o 
   6   5   0     1805.28     1803.99    141.36 o 
   7   5   0     2404.41     1855.06    156.82 o 
   8   5   0      888.34      774.09    128.01 o 
   9   5   0   162302.59   159149.09   1596.28 o 
  10   5   0      157.08      128.72    170.83 o 
  11   5   0    74424.71    77348.06   1904.80 o 
  12   5   0      938.25     1205.33    279.93 o 
  13   5   0    25580.02    27752.12   1039.73 o 
  14   5   0        3.57      124.56    340.06 o 
  15   5   0     8227.56     9414.98    766.97 o 
  16   5   0       40.57      218.84    388.09 o 
  17   5   0     2747.70     2395.89    793.69 o 
   0   6   0   120622.31    90128.27   2021.56 o 
   1   6   0    19997.07    18621.92    299.23 o 
   2   6   0      498.03      266.07     72.57 o 
   3   6   0    37059.77    36988.61    454.20 o 
   5   6   0    22145.40    19058.89    331.93 o 
   6   6   0      501.02     1449.90    146.65 o 
   7   6   0    16497.33    16353.95    357.73 o 
   8   6   0      740.89     1080.32    144.57 o 
   9   6   0    14466.90    15410.89    655.64 o 
  10   6   0     8000.19     9138.29    426.37 o 
  11   6   0    16213.80    16098.54    638.25 o 
  12   6   0     4509.03     3852.63    499.72 o 
  13   6   0     1799.96     1979.92    452.26 o 
  14   6   0     6147.18     6353.42    656.96 o 
  15   6   0      636.15     1117.31    435.31 o 
  16   6   0      464.35      170.63    386.82 o 
  17   6   0      576.29      411.72    896.10 o 
   2   7   0     8494.73     8817.89    237.50 o 
   3   7   0    72256.61    52832.16    572.80 o 
   4   7   0    21023.10    21455.96    324.86 o 
   5   7   0      544.44     1267.67    127.36 o 
   6   7   0    16819.00    17134.81    355.26 o 
   7   7   0     2807.07     3859.40    208.07 o 
   8   7   0    22485.92    22468.74    449.68 o 
   9   7   0     1805.00     2033.54    245.96 o 
  10   7   0      235.58      569.24    224.73 o 
  11   7   0    18830.31    20819.29    853.20 o 
  12   7   0     1520.94     1812.38    407.89 o 
  13   7   0    11030.36    10492.82    747.28 o 
  14   7   0       37.37      -42.79    343.26 o 
  15   7   0       56.68       10.88    351.39 o 
  16   7   0      467.65      932.60    457.99 o 
  17   7   0    10599.03     9852.24   1763.14 o 
   0   8   0   147486.06   129476.72   2632.64 o 
   1   8   0     3216.62     3623.04    171.36 o 
   2   8   0     9312.04     7785.39    276.93 o 
   3   8   0      111.88      115.80     78.02 o 
   4   8   0   236349.81   272591.69   2780.41 o 
   5   8   0    14955.41    14797.06    402.31 o 
   6   8   0   191900.05   188693.95   2062.46 o 
   7   8   0     4088.04     4261.23    222.18 o 
   8   8   0   165457.13   168225.56   1323.52 o 
   9   8   0      969.46     1210.64    209.94 o 
  10   8   0    20812.38    21750.07    838.77 o 
  11   8   0      513.52      778.85    321.74 o 
  12   8   0    44396.78    45542.18   1442.32 o 
  13   8   0      255.21     -169.31    324.19 o 
  14   8   0    12812.13    12234.96    861.69 o 
  15   8   0      145.42      175.96    387.68 o 
  16   8   0    25688.06    30018.74   1806.24 o 
   1   9   0     1760.47     1142.30    122.27 o 
   2   9   0     3978.44     4373.94    203.16 o 
   3   9   0     1954.73      961.51    128.89 o 
   4   9   0     1943.19     1667.39    169.13 o 
   5   9   0     4106.27     4991.36    250.92 o 
   6   9   0    15820.60    15573.97    403.67 o 
   7   9   0      815.83     1281.54    174.99 o 
   8   9   0     4551.01     5084.36    286.67 o 
   9   9   0     1682.05     1724.78    278.28 o 
  10   9   0     2189.73     1344.78    349.31 o 
  11   9   0      737.07      233.49    316.02 o 
  12   9   0       84.04      813.47    369.86 o 
  13   9   0        0.82        6.33    323.18 o 
  14   9   0      741.18      573.89    386.40 o 
  15   9   0     1417.69     1246.69    465.91 o 
  16   9   0      181.47      961.41    484.12 o 
   0  10   0   433301.53   506844.25  19471.75 o 
   1  10   0       70.26      122.92     69.82 o 
   2  10   0     2772.87     4851.81    232.98 o 
   3  10   0     2157.72     2086.45    183.13 o 
   4  10   0     7945.57     7901.37    292.29 o 
   5  10   0       10.68      -45.88     97.25 o 
   6  10   0     4687.89     5051.49    267.56 o 
   7  10   0      117.23      200.05    124.92 o 
   8  10   0    48934.05    44737.33   1279.48 o 
   9  10   0      919.06      681.90    234.51 o 
  10  10   0     8268.60     8690.46    618.47 o 
  11  10   0     2802.83     3527.08    620.02 o 
  12  10   0      546.57      342.98    335.56 o 
  13  10   0       91.20      255.57    356.51 o 
  14  10   0     1390.02     1484.10    457.11 o 
  15  10   0       11.70       73.93    380.87 o 
  16  10   0      329.55      511.75    685.72 o 
   1  11   0     7771.96     6846.38    275.62 o 
   2  11   0    23437.07    24032.44    471.33 o 
   3  11   0    13795.55    10776.80    336.75 o 
   4  11   0     9218.13     9298.50    323.04 o 
   5  11   0      844.98     1297.34    172.68 o 
   6  11   0    34816.09    33686.25    616.15 o 
   7  11   0     2401.32     2955.11    278.75 o 
   8  11   0     5243.74     5529.48    358.97 o 
   9  11   0     2316.53     2714.09    343.16 o 
  10  11   0     9397.95     9945.71    675.17 o 
  11  11   0     8240.18     9399.25    702.98 o 
  12  11   0     4700.50     4702.86    587.13 o 
  13  11   0      931.90      753.66    394.47 o 
  14  11   0       17.96     -236.85    372.50 o 
  15  11   0      333.83       52.94    402.34 o 
   0  12   0      177.75        6.20    109.99 o 
   1  12   0     6689.52     6962.32    231.91 o 
   2  12   0    71404.08    65516.32   1160.73 o 
   3  12   0    12400.20    13039.08    381.11 o 
   4  12   0    40283.66    38370.93    639.47 o 
   5  12   0    27111.09    25863.55    546.31 o 
   6  12   0     9676.48     9520.84    416.25 o 
   7  12   0    40035.40    38169.35    798.82 o 
   8  12   0    14039.56    13106.74    506.79 o 
   9  12   0     2352.59     2533.13    352.44 o 
  10  12   0     6447.72     6452.80    585.08 o 
  11  12   0     1492.18     1873.98    446.61 o 
  12  12   0    13909.17    14819.83    836.18 o 
  13  12   0      286.71      539.08    391.03 o 
  14  12   0      311.14      311.68    406.11 o 
  15  12   0      691.85      731.23    483.31 o 
   1  13   0    10269.06    10491.88    343.47 o 
   2  13   0     1783.62     2021.10    194.24 o 
   3  13   0   511540.50   507572.88   6566.07 o 
   4  13   0    17914.80    16321.75    448.85 o 
   5  13   0    57713.86    53190.56   1024.79 o 
   6  13   0     9793.97     9579.90    439.26 o 
   7  13   0    18039.68    14702.41    537.73 o 
   8  13   0     7723.59     8120.07    454.72 o 
   9  13   0    15754.97    16717.63    685.86 o 
  10  13   0     4579.32     4716.20    697.62 o 
  11  13   0    76276.81    81873.92   1787.48 o 
  12  13   0       11.71       67.40    333.11 o 
  13  13   0      993.67     1065.97    434.95 o 
  14  13   0      353.81      424.24    432.54 o 
  15  13   0      288.85      173.50    528.50 o 
   0  14   0     6723.53     7123.13    498.78 o 
   1  14   0       53.73       -1.55    112.16 o 
   2  14   0      111.43      106.30    113.05 o 
   3  14   0    12849.43    12832.83    411.67 o 
   4  14   0      925.98     1017.07    178.74 o 
   5  14   0    53203.14    51047.89    920.80 o 
   6  14   0    20916.45    20529.84    623.95 o 
   7  14   0    29813.13    27995.52    739.22 o 
   8  14   0     8448.94     7775.36    456.54 o 
   9  14   0    17294.88    18854.93    738.43 o 
  10  14   0        0.36      478.60    355.78 o 
  11  14   0     1847.47     2530.95    507.84 o 
  12  14   0       99.29      204.14    362.67 o 
  13  14   0      225.61      259.67    393.25 o 
  14  14   0     1615.80     1568.03    531.44 o 
   1  15   0     6907.15     7343.50    645.05 o 
   2  15   0     1433.27     1416.37    197.18 o 
   3  15   0     3367.26     3293.56    260.74 o 
   4  15   0     1088.46     1306.34    233.93 o 
   5  15   0    26088.51    24921.15    681.83 o 
   6  15   0        8.11       21.85    173.62 o 
   7  15   0     4442.05     4182.60    369.49 o 
   8  15   0       62.54      -47.15    189.56 o 
   9  15   0     4523.22     4835.62    469.22 o 
  10  15   0      950.13     1105.85    399.96 o 
  11  15   0     1094.76     1047.97    418.31 o 
  12  15   0     1170.00     1300.03    457.18 o 
  13  15   0     5971.52     5083.28    689.72 o 
  14  15   0       20.03     -124.57    422.18 o 
   0  16   0   197388.17   188612.78   2445.97 o 
   1  16   0      928.44     1131.70    214.38 o 
   2  16   0    75794.55    72447.52   1194.12 o 
   3  16   0      393.97      285.92    206.49 o 
   4  16   0     5469.33     4769.25    361.80 o 
   5  16   0      744.12      616.24    217.32 o 
   6  16   0    23523.27    23672.65    707.54 o 
   7  16   0       47.84      141.16    207.76 o 
   8  16   0    16269.97    17154.62    648.71 o 
   9  16   0     1943.63     1962.83    374.05 o 
  10  16   0     1424.88     1234.24    410.17 o 
  11  16   0       55.08      385.49    378.40 o 
  12  16   0     3172.41     2786.65    554.45 o 
  13  16   0       94.67      132.32    401.80 o 
   1  17   0       40.22      -25.45    147.89 o 
   2  17   0      876.64      792.92    267.42 o 
   3  17   0     4519.39     4994.88    424.87 o 
   4  17   0     1184.40     1377.13    301.55 o 
   5  17   0       91.21      234.90    199.41 o 
   6  17   0     7948.61     8257.70    492.61 o 
   7  17   0       44.11      252.24    209.86 o 
   8  17   0      124.54      -28.33    223.62 o 
   9  17   0      462.47      367.48    279.14 o 
  10  17   0      233.90      230.09    358.31 o 
  11  17   0      807.59      688.40    419.27 o 
  12  17   0      235.73      351.86    424.71 o 
  13  17   0     1657.35     1611.16    534.93 o 
   0  18   0    38073.58    36234.09   1182.59 o 
   1  18   0        1.04       58.27    191.08 o 
   2  18   0    35699.34    33739.22    921.73 o 
   3  18   0     2376.44     2459.10    362.33 o 
   4  18   0    17744.08    18740.51    731.80 o 
   5  18   0     2267.49     2173.26    371.36 o 
   6  18   0    16007.39    17852.20    666.17 o 
   7  18   0      979.67      631.17    261.28 o 
   8  18   0    16071.30    17918.47    702.76 o 
   9  18   0     2885.15     3021.51    450.17 o 
  10  18   0     3167.16     4337.43    648.40 o 
  11  18   0       48.86     -195.01    378.36 o 
  12  18   0    20290.99    20789.89   1109.11 o 
  13  18   0        0.67      300.31    913.05 o 
   1  19   0       47.50      207.86    212.51 o 
   2  19   0      852.33     1087.03    277.33 o 
   3  19   0      308.66        4.66    263.85 o 
   4  19   0    16512.81    16363.00    713.98 o 
   5  19   0       14.47      -92.87    223.45 o 
   6  19   0    13085.53    13708.06    683.36 o 
   7  19   0     2545.70     2002.33    368.94 o 
   8  19   0     7251.21     7074.22    578.54 o 
   9  19   0      915.18      803.87    335.72 o 
  10  19   0     6633.43     7368.99    740.57 o 
  11  19   0       58.08      -92.41    412.24 o 
  12  19   0      137.70     -365.95    506.73 o 
   0  20   0    38240.23    41819.08   1763.87 o 
   1  20   0      763.87      872.25    280.56 o 
   2  20   0      371.17     1037.52    300.20 o 
   3  20   0      124.42      231.00    273.64 o 
   4  20   0     2269.38     2197.58    384.25 o 
   5  20   0      737.59      601.05    281.05 o 
   6  20   0    15576.94    14590.50    865.69 o 
   7  20   0      324.32      182.62    270.51 o 
   8  20   0     4042.69     3581.92    555.02 o 
   9  20   0      579.75      749.96    407.86 o 
  10  20   0     5307.38     5222.22    777.44 o 
  11  20   0     1096.01     1215.02    519.72 o 
  12  20   0        1.99      145.31    869.46 o 
   1  21   0    22532.06    23742.56   1210.21 o 
   2  21   0     1185.14     1423.08    343.68 o 
   3  21   0    40342.45    39938.47   1119.16 o 
   4  21   0      345.96      414.22    303.01 o 
   5  21   0    24003.46    23914.06    912.59 o 
   6  21   0     1761.98     1514.09    373.54 o 
   7  21   0     1840.52     1423.91    369.70 o 
   8  21   0     4457.01     4060.12    592.60 o 
   9  21   0    34976.73    36802.04   2101.62 o 
  10  21   0      318.02      -52.24    513.21 o 
   0  22   0      430.68     1065.07    511.28 o 
   1  22   0      725.87     1148.81    359.62 o 
   2  22   0     1780.99     1670.41    392.87 o 
   3  22   0      209.38      250.97    257.24 o 
   4  22   0      288.91      360.59    267.69 o 
   5  22   0      474.91      172.34    273.78 o 
   6  22   0      213.73      349.72    288.42 o 
   7  22   0        5.82       -4.66    292.04 o 
   8  22   0      407.10      155.19    349.09 o 
   9  22   0      574.52      549.64    557.40 o 
   1  23   0        1.56      273.67    293.68 o 
   2  23   0      230.09      269.35    295.48 o 
   3  23   0     7533.90     7021.87    685.54 o 
   4  23   0      520.01      420.68    295.96 o 
   5  23   0      126.16      215.95    328.27 o 
   6  23   0        1.49      101.54    307.72 o 
   7  23   0      805.08      387.97    317.14 o 
   8  23   0     1607.46     1456.26    489.70 o 
   9  23   0       28.59       72.66    903.36 o 
   0  24   0      609.23      442.81    829.50 o 
   1  24   0      461.11      478.20    348.46 o 
   2  24   0        0.47      174.28    290.46 o 
   3  24   0     7469.48     7779.06    742.08 o 
   4  24   0     4597.56     4641.88    629.81 o 
   5  24   0     3179.82     2764.76    531.93 o 
   6  24   0     5582.73     6039.77    690.99 o 
   7  24   0     4419.76     3549.63    546.94 o 
   8  24   0     7437.38     6439.01   1012.41 o 
   1  25   0    19479.78    20929.87   1211.99 o 
   2  25   0       46.19      157.87    324.95 o 
   3  25   0       91.97      216.77    342.47 o 
   4  25   0     1108.77      914.32    400.42 o 
   5  25   0    10023.59     9769.53    836.48 o 
   6  25   0        1.47      191.33    661.18 o 
   7  25   0      366.23      142.89    678.13 o 
   0  26   0    67768.09    76698.80   3976.74 o 
   1  26   0     2031.80     3548.52    903.12 o 
   2  26   0     4407.19     5418.19   1032.36 o 
   3  26   0     1142.06     1442.98    743.79 o 
 -17   0   1     1090.72     1211.44    781.37 o 
 -15   0   1     1750.32     1779.38    524.66 o 
 -13   0   1     3054.08     3754.00    536.95 o 
 -11   0   1     4397.19     3924.49    476.81 o 
  -9   0   1    35864.63    36989.45   1187.91 o 
  -7   0   1     4753.55     4500.69    380.52 o 
  -5   0   1    15671.47    14489.05    932.43 o 
  -3   0   1    47050.71    56080.06    950.17 o 
   3   0   1    46407.64    54269.70   2457.12 o 
   5   0   1    14684.92    13711.29    457.86 o 
   7   0   1     4547.88     4308.04    282.10 o 
   9   0   1    34902.24    35106.95    990.46 o 
  11   0   1     4228.05     3296.25    457.26 o 
  13   0   1     2880.08     3016.92    562.46 o 
  15   0   1     1638.15     1276.53    459.05 o 
  17   0   1     1060.01      670.96    707.16 o 
 -17   1   1      217.75     -339.23    481.15 o 
 -16   1   1      325.84      481.82    354.97 o 
 -15   1   1     1929.73     2632.25    452.96 o 
 -14   1   1      236.99      207.96    268.96 o 
 -13   1   1     1566.13     1970.88    338.75 o 
 -12   1   1      409.91      457.42    239.73 o 
 -11   1   1     3556.42     3409.47    331.52 o 
 -10   1   1     3908.24     4084.51    327.16 o 
  -9   1   1     2113.45     2045.32    231.03 o 
  -8   1   1       10.72      118.49    141.21 o 
  -7   1   1      348.74      410.95    104.15 o 
  -6   1   1       85.27       30.15     50.97 o 
  -5   1   1     3994.82     3606.53    294.24 o 
  -4   1   1     6803.92     6191.57    161.43 o 
  -3   1   1     9280.04    10862.95    185.72 o 
   0   1   1        1.42       -8.86     10.06 o 
   3   1   1     9323.08    11070.00    181.88 o 
   4   1   1     6690.62     6207.75    160.97 o 
   5   1   1     3743.47     3476.97    275.29 o 
   6   1   1       90.95       99.58     65.94 o 
   7   1   1      351.67      502.09    106.07 o 
   8   1   1       10.27      -21.29     90.23 o 
   9   1   1     1981.73     2011.51    227.23 o 
  10   1   1     3889.66     4292.93    326.61 o 
  11   1   1     3687.41     3462.29    326.86 o 
  12   1   1      387.74      312.37    220.88 o 
  13   1   1     1471.41     1840.65    320.61 o 
  14   1   1      247.84      337.21    271.18 o 
  15   1   1     1826.28     1812.92    407.50 o 
  16   1   1      323.45       91.55    405.07 o 
  17   1   1      215.98      253.27    527.29 o 
  18   1   1      223.34     -295.47   1029.30 o 
 -17   2   1      759.16      968.21    566.18 o 
 -16   2   1       29.82      -13.30    388.35 o 
 -15   2   1       85.03       89.66    314.50 o 
 -14   2   1      456.31      427.08    290.24 o 
 -13   2   1       41.30       87.34    238.97 o 
 -12   2   1     1410.57     1302.50    286.46 o 
 -11   2   1      925.91      964.19    242.63 o 
 -10   2   1       26.36       44.39    155.56 o 
  -9   2   1     1756.80     1680.87    218.87 o 
  -8   2   1      339.53      430.28    109.33 o 
  -7   2   1     2935.76     2826.85    177.16 o 
  -6   2   1      775.23      735.47     84.50 o 
  -5   2   1     1431.18     1250.68    104.53 o 
  -4   2   1     2032.84     1941.72     97.42 o 
  -3   2   1     3127.83     2330.66    136.68 o 
  -2   2   1     4044.34     3761.77    110.76 o 
  -1   2   1      109.02       29.34     21.74 o 
   0   2   1      876.77      193.69    102.51 o 
   1   2   1      103.11       19.97     25.95 o 
   2   2   1     4031.23     3653.22     94.98 o 
   3   2   1     3072.54     2385.10    102.99 o 
   4   2   1     2031.71     1967.76    106.70 o 
   5   2   1     1340.81     1202.67     96.52 o 
   6   2   1      811.86      726.98     97.76 o 
   7   2   1     2810.22     2433.48    159.01 o 
   8   2   1      320.29      295.96    104.01 o 
   9   2   1     1665.22     1786.45    220.33 o 
  10   2   1       25.15       12.74    157.88 o 
  11   2   1      867.07      743.59    229.78 o 
  12   2   1     1331.62     1704.31    288.22 o 
  13   2   1       43.20       66.92    231.33 o 
  14   2   1      473.72      601.63    323.77 o 
  15   2   1       87.79      -67.47    312.68 o 
  16   2   1       30.12      118.03    384.26 o 
  17   2   1      733.56      766.54    553.66 o 
 -18   3   1      948.79      566.72    973.60 o 
 -17   3   1      152.81      264.56    425.54 o 
 -16   3   1       60.14      185.09    387.72 o 
 -15   3   1      359.86      418.74    415.52 o 
 -14   3   1      101.78      -68.58    251.68 o 
 -13   3   1      274.84      314.75    257.57 o 
 -12   3   1     1095.14      951.19    266.84 o 
 -11   3   1      497.74      365.63    210.05 o 
 -10   3   1     2203.15     1911.88    249.28 o 
  -9   3   1      556.21      677.42    187.42 o 
  -8   3   1      960.42     1076.38    141.59 o 
  -7   3   1        1.27      -20.83     88.77 o 
  -6   3   1    15111.68    14962.87    321.90 o 
  -5   3   1      929.72      849.97     89.74 o 
  -4   3   1    12778.57    11969.34    336.54 o 
  -3   3   1      289.58      360.86     64.27 o 
  -2   3   1    26125.63    29576.04    292.80 o 
  -1   3   1       51.38       89.02     32.80 o 
   0   3   1        8.67      -15.06     22.72 o 
   1   3   1       48.62       65.85     39.16 o 
   2   3   1    25945.80    28917.54    293.20 o 
   3   3   1      300.57      244.30     59.92 o 
   4   3   1    12268.75    11697.95    222.30 o 
   5   3   1      982.49     1016.15     96.42 o 
   6   3   1    14708.25    14461.90    291.90 o 
   7   3   1        1.33       -7.79    101.71 o 
   8   3   1      923.20      967.67    130.12 o 
   9   3   1      520.57      616.66    176.17 o 
  10   3   1     2086.79     2090.95    251.38 o 
  11   3   1      517.71      507.66    215.93 o 
  12   3   1     1042.38     1258.55    276.95 o 
  13   3   1      266.16      539.91    296.34 o 
  14   3   1       99.57       87.93    285.60 o 
  15   3   1      342.67      589.04    388.08 o 
  16   3   1       57.16      -14.51    420.97 o 
  17   3   1      153.80      262.18    425.28 o 
 -17   4   1      236.05      363.47    441.35 o 
 -16   4   1      294.03      280.54    381.67 o 
 -15   4   1       72.03      181.07    354.57 o 
 -14   4   1     1407.81     1208.26    403.08 o 
 -13   4   1      241.24      397.73    257.84 o 
 -12   4   1       15.63       41.93    229.89 o 
 -11   4   1      652.86      588.73    241.43 o 
 -10   4   1     2381.05     2545.36    302.41 o 
  -9   4   1       78.75       34.39    154.05 o 
  -8   4   1     3525.57     3753.67    231.36 o 
  -7   4   1      363.89      391.91    105.97 o 
  -6   4   1      520.09      543.16     93.05 o 
  -5   4   1       84.27      178.13     66.35 o 
  -4   4   1     1700.90     1882.54    110.98 o 
  -3   4   1       67.55      254.69     62.87 o 
  -2   4   1     3013.34     3431.07    120.82 o 
  -1   4   1     1289.07     1568.07     77.96 o 
   0   4   1     7125.22     7474.73    143.53 o 
   1   4   1     1243.40     1505.10     85.51 o 
   2   4   1     3037.84     3353.90    134.13 o 
   3   4   1       63.42      263.15     59.27 o 
   4   4   1     1763.60     1972.02    113.27 o 
   5   4   1       89.36      119.11     66.60 o 
   6   4   1      540.20      550.03     99.90 o 
   7   4   1      344.18      261.88    114.19 o 
   8   4   1     3506.00     3752.06    202.90 o 
   9   4   1       84.09       78.44    121.46 o 
  10   4   1     2468.07     2289.36    263.54 o 
  11   4   1      697.49      560.66    222.73 o 
  12   4   1       15.81     -194.81    194.81 o 
  13   4   1      227.86      424.64    308.08 o 
  14   4   1     1318.91     1765.10    495.78 o 
  15   4   1       67.90      250.26    359.13 o 
  16   4   1      289.86      282.50    392.91 o 
  17   4   1      236.95      421.13    454.02 o 
 -17   5   1      170.70       43.88    515.16 o 
 -16   5   1      433.09      186.16    406.17 o 
 -15   5   1       52.70      286.99    377.41 o 
 -14   5   1       55.62      126.19    318.78 o 
 -13   5   1      300.47      462.79    345.49 o 
 -12   5   1     3837.65     3602.99    395.57 o 
 -11   5   1      399.56      438.17    213.94 o 
 -10   5   1    24185.35    24268.94    720.17 o 
  -9   5   1       65.91      214.51    157.88 o 
  -8   5   1     1015.64     1319.90    163.76 o 
  -7   5   1      364.27      294.77    107.35 o 
  -6   5   1      713.53      702.44    110.28 o 
  -5   5   1      130.37       27.24     63.69 o 
  -4   5   1    16904.83    15849.53    277.07 o 
  -3   5   1      396.14      385.60     71.37 o 
  -2   5   1    16779.11    15890.75    231.40 o 
  -1   5   1      670.89      608.97     67.20 o 
   0   5   1      277.18      285.56     56.20 o 
   1   5   1      660.05      639.90     78.41 o 
   2   5   1    16484.79    15757.62    260.87 o 
   3   5   1      372.78      366.96     63.39 o 
   4   5   1    16354.76    15516.82    281.58 o 
   5   5   1      127.82        1.11     62.39 o 
   6   5   1      721.31      536.37    104.90 o 
   7   5   1      387.24      467.93    113.64 o 
   8   5   1      969.76     1177.87    144.88 o 
   9   5   1       66.74      138.31    122.80 o 
  10   5   1    23717.06    23506.46    673.99 o 
  11   5   1      380.89      310.55    212.40 o 
  12   5   1     3663.83     3392.86    387.31 o 
  13   5   1      286.68      568.34    344.98 o 
  14   5   1       57.33      316.74    346.17 o 
  15   5   1       56.12      285.50    344.88 o 
  16   5   1      431.04      582.79    411.16 o 
  17   5   1      159.84      482.44    505.46 o 
 -17   6   1      386.95      685.39    862.19 o 
 -16   6   1       11.87     -255.84    369.49 o 
 -15   6   1       69.94       69.68    369.18 o 
 -14   6   1     1427.08     1993.05    466.11 o 
 -13   6   1     1008.86     1056.04    395.66 o 
 -12   6   1      574.92      238.65    307.39 o 
 -11   6   1      868.58      907.46    245.52 o 
 -10   6   1     3838.13     3188.70    297.32 o 
  -9   6   1      919.59      940.93    205.10 o 
  -8   6   1     2272.42     2109.78    174.82 o 
  -7   6   1      160.36      339.16    108.77 o 
  -6   6   1      706.78      803.54    130.10 o 
  -5   6   1     1807.13     1724.39    133.55 o 
  -4   6   1     1713.32     1331.35    110.45 o 
  -3   6   1     1260.57     1195.67     95.90 o 
  -2   6   1     5935.57     5774.71    188.19 o 
  -1   6   1     1083.97     1431.40     90.79 o 
   0   6   1     5717.10     5044.32    145.68 o 
   1   6   1     1143.76     1365.21    115.02 o 
   2   6   1     6256.54     6042.62    185.67 o 
   3   6   1     1316.77     1254.63    110.28 o 
   4   6   1     1828.43     1672.57    109.63 o 
   5   6   1     1755.82     1858.00    131.65 o 
   6   6   1      683.35      848.02    132.62 o 
   7   6   1      150.32      193.60    104.45 o 
   8   6   1     2229.09     2084.18    175.91 o 
   9   6   1      938.47      886.39    165.75 o 
  10   6   1     4037.64     3307.08    290.70 o 
  11   6   1      853.10      811.64    316.85 o 
  12   6   1      558.67      624.01    332.50 o 
  13   6   1      944.19      876.16    377.63 o 
  14   6   1     1338.27      949.60    390.08 o 
  15   6   1       74.39      153.59    369.37 o 
  16   6   1       12.62      379.14    407.18 o 
  17   6   1      413.13      -29.06    748.36 o 
 -17   7   1      675.43      530.39    879.15 o 
 -16   7   1      900.46      919.24    445.21 o 
 -15   7   1        1.94     -195.43    354.95 o 
 -14   7   1       28.72     -318.20    318.20 o 
 -13   7   1      532.73      844.87    383.97 o 
 -12   7   1      218.56      224.48    317.72 o 
 -11   7   1     3488.96     3334.03    428.36 o 
 -10   7   1      233.53      421.84    217.79 o 
  -9   7   1      744.63      807.29    199.55 o 
  -8   7   1     3571.21     3550.84    249.56 o 
  -7   7   1     1374.31     1376.94    150.16 o 
  -6   7   1     3719.15     3712.29    200.07 o 
  -5   7   1     1120.24     1145.75    126.07 o 
  -4   7   1      192.00      167.40     75.77 o 
  -3   7   1     1620.12     1378.22    125.09 o 
  -2   7   1     3623.75     3308.06    161.37 o 
  -1   7   1     2568.15     2963.73    126.52 o 
   0   7   1      417.74      517.75     72.72 o 
   1   7   1     2737.97     3015.63    164.04 o 
   2   7   1     3713.50     3398.16    159.99 o 
   3   7   1     1700.04     1493.22    122.40 o 
   4   7   1      179.94      141.99     79.61 o 
   5   7   1     1168.35     1436.14    127.04 o 
   6   7   1     3652.13     3623.95    226.90 o 
   7   7   1     1419.43     1299.54    147.47 o 
   8   7   1     3431.07     3473.94    214.04 o 
   9   7   1      698.03      446.45    152.41 o 
  10   7   1      229.96      241.05    250.00 o 
  11   7   1     3266.68     2901.70    401.93 o 
  12   7   1      204.56      188.43    297.64 o 
  13   7   1      548.06      539.99    356.16 o 
  14   7   1       30.40     -107.02    317.82 o 
  15   7   1        1.83       -4.97    365.70 o 
  16   7   1      842.74      922.12    463.16 o 
  17   7   1      673.73      968.76    900.94 o 
 -16   8   1      406.14      588.70    450.19 o 
 -15   8   1     3805.63     3531.93    576.04 o 
 -14   8   1      170.89      395.06    378.35 o 
 -13   8   1     2529.11     2236.03    483.30 o 
 -12   8   1       37.01       52.94    312.53 o 
 -11   8   1      768.99      789.87    331.82 o 
 -10   8   1      136.52      332.20    213.71 o 
  -9   8   1     5125.41     4858.64    380.20 o 
  -8   8   1      417.24      453.02    142.47 o 
  -7   8   1    40901.81    40933.46    575.13 o 
  -6   8   1      100.58      143.77    104.94 o 
  -5   8   1     4537.45     4840.34    355.77 o 
  -4   8   1      536.32      589.64    117.27 o 
  -3   8   1     4316.63     4823.04    207.12 o 
  -2   8   1      660.05      660.58    101.43 o 
  -1   8   1     9888.52     9076.98    209.16 o 
   0   8   1       85.55      101.08     63.60 o 
   1   8   1     9806.66     8981.19    246.08 o 
   2   8   1      688.06      561.49     96.59 o 
   3   8   1     4495.31     4925.16    200.27 o 
   4   8   1      565.34      557.09    113.77 o 
   5   8   1     4294.25     4387.79    218.54 o 
   6   8   1      107.44      239.41    102.26 o 
   7   8   1    39756.18    39914.43    558.68 o 
   8   8   1      433.05      409.34    143.88 o 
   9   8   1     5027.84     5171.42    378.67 o 
  10   8   1      133.92      273.27    257.39 o 
  11   8   1      725.55      458.77    309.20 o 
  12   8   1       34.78       90.51    306.26 o 
  13   8   1     2431.56     1926.49    456.01 o 
  14   8   1      160.54      399.15    366.43 o 
  15   8   1     3591.65     4171.42    828.22 o 
  16   8   1      401.33      398.68    449.07 o 
 -16   9   1       95.83      359.00    432.32 o 
 -15   9   1       97.50       64.59    381.15 o 
 -14   9   1       68.04       80.45    356.85 o 
 -13   9   1     1021.84     1051.54    402.05 o 
 -12   9   1      124.95      239.92    337.31 o 
 -11   9   1     1161.52     1407.65    387.96 o 
 -10   9   1      524.50       32.44    263.61 o 
  -9   9   1      912.46      769.73    236.68 o 
  -8   9   1      121.58       35.61    123.92 o 
  -7   9   1     1599.28     1521.26    176.93 o 
  -6   9   1       31.98      113.30    112.14 o 
  -5   9   1     3507.36     3657.19    265.58 o 
  -4   9   1     1326.35     1436.14    165.87 o 
  -3   9   1       42.84       -8.01     81.47 o 
  -2   9   1       46.84       60.80     79.05 o 
  -1   9   1      935.80     1256.45    126.62 o 
   0   9   1      671.27      624.45     92.15 o 
   1   9   1      884.65     1021.31    119.41 o 
   2   9   1       43.84       12.48     72.94 o 
   3   9   1       45.48      -35.22     73.94 o 
   4   9   1     1309.10     1435.06    158.18 o 
   5   9   1     3744.40     3359.64    207.10 o 
   6   9   1       33.69      -24.59    103.46 o 
   7   9   1     1695.03     1794.13    186.76 o 
   8   9   1      122.18      176.58    158.07 o 
   9   9   1      859.74      790.32    234.67 o 
  10   9   1      506.28      363.72    272.45 o 
  11   9   1     1144.09     1336.37    383.07 o 
  12   9   1      133.50      187.05    310.81 o 
  13   9   1     1044.50     1124.15    412.40 o 
  14   9   1       64.67      112.79    358.43 o 
  15   9   1      102.98      170.50    390.30 o 
  16   9   1      100.86       15.56    413.08 o 
 -16  10   1      168.16     -150.39    590.34 o 
 -15  10   1       39.83      203.12    393.32 o 
 -14  10   1       81.75      -40.65    331.86 o 
 -13  10   1      127.84      546.17    378.65 o 
 -12  10   1     1136.89     1511.03    435.74 o 
 -11  10   1      205.20      258.20    314.14 o 
 -10  10   1      631.52      906.23    324.71 o 
  -9  10   1     5884.57     4857.06    470.21 o 
  -8  10   1      269.17      280.83    142.38 o 
  -7  10   1     1078.04      996.61    172.60 o 
  -6  10   1      402.69      317.67    128.59 o 
  -5  10   1     1545.57     1593.86    174.05 o 
  -4  10   1      462.58      389.22    129.32 o 
  -3  10   1      182.95      126.81    117.68 o 
  -2  10   1      499.91      531.90    122.98 o 
  -1  10   1     5675.88     5492.59    193.89 o 
   0  10   1      841.05     1113.60    115.64 o 
   1  10   1     5775.96     5848.41    236.23 o 
   2  10   1      486.15      460.73    114.25 o 
   3  10   1      195.47      190.63    115.75 o 
   4  10   1      458.57      404.11    123.04 o 
   5  10   1     1455.54     1437.40    165.21 o 
   6  10   1      387.68      398.22    132.23 o 
   7  10   1     1087.79     1262.04    207.07 o 
   8  10   1      282.25      333.59    164.91 o 
   9  10   1     5728.15     5100.23    404.61 o 
  10  10   1      661.02      829.39    324.06 o 
  11  10   1      200.74      242.78    302.08 o 
  12  10   1     1067.73     1151.70    414.24 o 
  13  10   1      129.41       57.92    345.25 o 
  14  10   1       86.48      102.29    360.70 o 
  15  10   1       41.04       82.79    388.12 o 
  16  10   1      164.14     -106.59    482.37 o 
 -15  11   1      414.62      438.25    419.05 o 
 -14  11   1      450.72      402.25    402.69 o 
 -13  11   1      295.98       76.64    343.45 o 
 -12  11   1      595.96      581.88    360.54 o 
 -11  11   1      556.50      336.01    356.34 o 
 -10  11   1        8.01      -12.00    271.61 o 
  -9  11   1      509.39      381.42    283.63 o 
  -8  11   1     2848.41     2497.68    271.80 o 
  -7  11   1      462.35      433.74    152.28 o 
  -6  11   1     2048.04     1798.87    192.97 o 
  -5  11   1      461.05      366.18    131.92 o 
  -4  11   1      273.67      335.68    123.91 o 
  -3  11   1     2890.43     2961.02    210.92 o 
  -2  11   1      914.27      851.05    148.06 o 
  -1  11   1     1718.69     1852.56    145.31 o 
   0  11   1      783.88      709.68    115.85 o 
   1  11   1     1836.33     1867.59    174.23 o 
   2  11   1      903.98     1116.93    151.86 o 
   3  11   1     3069.58     3080.18    210.08 o 
   4  11   1      283.94      246.88    115.87 o 
   5  11   1      436.95      208.49    120.63 o 
   6  11   1     1927.94     2155.48    241.83 o 
   7  11   1      489.27      487.00    181.19 o 
   8  11   1     2698.40     2436.98    272.69 o 
   9  11   1      537.75      505.81    242.78 o 
  10  11   1        7.61       77.76    286.49 o 
  11  11   1      568.62      283.75    337.43 o 
  12  11   1      571.22      444.25    352.65 o 
  13  11   1      281.85      250.40    344.82 o 
  14  11   1      422.29      407.44    382.56 o 
  15  11   1      403.38      660.74    440.96 o 
 -15  12   1      276.55      167.25    403.74 o 
 -14  12   1      112.81       81.07    395.36 o 
 -13  12   1      205.72      403.54    386.73 o 
 -12  12   1     2791.84     3154.50    518.13 o 
 -11  12   1       78.81      247.03    329.39 o 
 -10  12   1      519.87      701.87    341.20 o 
  -9  12   1      373.66      309.25    295.04 o 
  -8  12   1      625.39      390.25    193.32 o 
  -7  12   1     6844.65     6270.99    426.74 o 
  -6  12   1      143.17       -7.39    123.07 o 
  -5  12   1      241.71      192.33    127.40 o 
  -4  12   1     3713.12     4416.37    262.61 o 
  -3  12   1      565.29      608.48    136.17 o 
  -2  12   1     4164.42     4386.87    245.19 o 
  -1  12   1     2126.71     2407.83    185.53 o 
   0  12   1     1526.30     1793.90    157.30 o 
   1  12   1     2079.06     2237.98    201.56 o 
   2  12   1     4394.39     4690.61    247.54 o 
   3  12   1      603.62      647.20    141.67 o 
   4  12   1     3728.72     4084.56    248.51 o 
   5  12   1      226.50      141.60    141.27 o 
   6  12   1      143.51      256.14    154.77 o 
   7  12   1     6579.97     6116.54    378.39 o 
   8  12   1      634.86      866.45    216.98 o 
   9  12   1      390.21      365.43    232.27 o 
  10  12   1      490.82      405.07    327.96 o 
  11  12   1       76.70      463.39    362.67 o 
  12  12   1     2625.18     2580.90    498.87 o 
  13  12   1      192.63      281.32    383.19 o 
  14  12   1      119.81       13.92    372.64 o 
  15  12   1      259.17       38.22    417.87 o 
 -15  13   1      293.79     -136.59    601.15 o 
 -14  13   1      113.90      127.19    408.58 o 
 -13  13   1       17.84      -72.07    370.50 o 
 -12  13   1     2526.90     2889.37    517.87 o 
 -11  13   1      262.77      342.90    351.33 o 
 -10  13   1     2106.65     2356.83    453.15 o 
  -9  13   1       93.51       68.50    220.42 o 
  -8  13   1     6212.57     5569.78    392.54 o 
  -7  13   1      407.54      441.22    199.04 o 
  -6  13   1    29760.88    28206.50    693.23 o 
  -5  13   1      227.09       82.84    128.72 o 
  -4  13   1     5077.88     5030.15    283.90 o 
  -3  13   1       72.04       73.60    120.17 o 
  -2  13   1    24166.50    25237.55    524.57 o 
  -1  13   1      285.65      313.73    118.45 o 
   0  13   1        0.72      -80.52     80.52 o 
   1  13   1      267.40      332.09    125.04 o 
   2  13   1    23890.13    24375.34    510.26 o 
   3  13   1       76.84      163.63    118.93 o 
   4  13   1     4942.60     5129.35    281.70 o 
   5  13   1      238.38      358.07    164.24 o 
   6  13   1    29163.17    28769.94    703.72 o 
   7  13   1      431.93      389.94    200.15 o 
   8  13   1     5835.49     5033.09    411.48 o 
   9  13   1       99.86     -200.26    200.26 o 
  10  13   1     2027.08     1943.23    429.13 o 
  11  13   1      262.93      721.92    376.52 o 
  12  13   1     2441.45     2917.80    520.74 o 
  13  13   1       16.73      108.54    376.55 o 
  14  13   1      106.61      -83.11    376.54 o 
  15  13   1      293.49     -148.25    495.92 o 
 -14  14   1      450.59      170.52    439.68 o 
 -13  14   1      186.82      340.35    404.03 o 
 -12  14   1      653.60      795.20    411.80 o 
 -11  14   1      484.06      116.41    346.31 o 
 -10  14   1      609.71      383.49    329.33 o 
  -9  14   1      191.84       17.48    231.81 o 
  -8  14   1      990.99      793.07    225.85 o 
  -7  14   1     2177.03     2111.93    284.71 o 
  -6  14   1      544.67      529.40    187.42 o 
  -5  14   1      439.62      376.02    177.45 o 
  -4  14   1     3933.49     3781.49    267.65 o 
  -3  14   1       44.83       37.34    117.95 o 
  -2  14   1     2523.94     2927.94    233.24 o 
  -1  14   1      653.92      720.22    153.84 o 
   0  14   1     3884.00     4091.05    286.49 o 
   1  14   1      662.94      676.37    142.66 o 
   2  14   1     2375.40     2569.96    220.37 o 
   3  14   1       47.81       -8.44    115.20 o 
   4  14   1     4179.25     3740.13    299.42 o 
   5  14   1      426.64      559.78    191.43 o 
   6  14   1      514.88      362.23    189.38 o 
   7  14   1     2217.71     2309.43    295.74 o 
   8  14   1     1056.21     1489.13    274.18 o 
   9  14   1      179.60      230.01    252.85 o 
  10  14   1      589.78      714.89    355.26 o 
  11  14   1      499.02      377.31    370.01 o 
  12  14   1      616.17      970.19    424.40 o 
  13  14   1      182.08      427.46    406.49 o 
  14  14   1      468.93      264.42    430.54 o 
 -14  15   1      265.50      -97.27    441.78 o 
 -13  15   1      345.59      301.60    420.66 o 
 -12  15   1        8.92      -34.43    373.86 o 
 -11  15   1      643.54      173.70    350.73 o 
 -10  15   1      408.29      318.41    330.44 o 
  -9  15   1      318.92      445.12    269.33 o 
  -8  15   1      166.76       32.34    200.48 o 
  -7  15   1       67.67      103.18    185.02 o 
  -6  15   1      843.94      821.25    226.44 o 
  -5  15   1     1461.96     1130.54    239.81 o 
  -4  15   1     3623.50     3432.35    272.29 o 
  -3  15   1      382.13      642.63    168.90 o 
  -2  15   1      366.39      378.79    148.21 o 
  -1  15   1      849.09      976.25    194.02 o 
   0  15   1      267.19      355.96    156.10 o 
   1  15   1      798.44      983.05    196.56 o 
   2  15   1      347.75      239.11    133.11 o 
   3  15   1      374.96      547.11    181.82 o 
   4  15   1     3467.72     3802.42    320.20 o 
   5  15   1     1526.03     1171.48    239.11 o 
   6  15   1      877.41      982.47    237.11 o 
   7  15   1       64.77       85.19    193.40 o 
   8  15   1      160.99      142.73    209.95 o 
   9  15   1      300.50      204.06    272.33 o 
  10  15   1      383.42      393.81    351.63 o 
  11  15   1      649.97      545.88    395.71 o 
  12  15   1        9.49     -131.20    358.89 o 
  13  15   1      351.88      200.22    413.91 o 
  14  15   1      266.13       55.84    428.43 o 
 -13  16   1      154.59       71.43    424.21 o 
 -12  16   1      190.95      295.10    402.16 o 
 -11  16   1       15.94      -31.71    364.13 o 
 -10  16   1       72.48       88.85    324.72 o 
  -9  16   1     1429.31     1256.26    334.35 o 
  -8  16   1       51.29       94.42    240.30 o 
  -7  16   1     3879.30     3728.77    362.54 o 
  -6  16   1       49.45        0.84    182.98 o 
  -5  16   1      338.57      202.47    187.09 o 
  -4  16   1     1124.70     1239.57    241.22 o 
  -3  16   1     3317.59     3263.14    308.28 o 
  -2  16   1     1316.66     1242.93    229.97 o 
  -1  16   1    10484.66     9848.22    487.63 o 
   0  16   1      165.36      341.65    166.95 o 
   1  16   1    10359.23    10283.88    442.85 o 
   2  16   1     1233.40     1422.92    315.60 o 
   3  16   1     3226.18     3332.03    312.71 o 
   4  16   1     1167.26     1208.21    237.92 o 
   5  16   1      322.32      342.02    183.28 o 
   6  16   1       49.52       19.40    186.46 o 
   7  16   1     3648.98     3560.92    364.49 o 
   8  16   1       51.36       74.57    213.57 o 
   9  16   1     1415.43     1503.85    351.84 o 
  10  16   1       74.71      -66.54    410.72 o 
  11  16   1       16.02     -143.94    340.71 o 
  12  16   1      189.45        8.73    359.83 o 
  13  16   1      144.70      -65.74    409.50 o 
 -13  17   1      480.97      303.94    464.04 o 
 -12  17   1       72.72       19.82    403.39 o 
 -11  17   1      679.60      309.52    390.47 o 
 -10  17   1       66.50       18.32    345.45 o 
  -9  17   1        2.48      -72.03    252.57 o 
  -8  17   1       27.27      -16.61    243.46 o 
  -7  17   1      397.99      429.50    239.03 o 
  -6  17   1      205.72       94.06    205.03 o 
  -5  17   1      596.91      474.62    217.62 o 
  -4  17   1      168.44      236.41    210.73 o 
  -3  17   1      471.55      245.58    208.77 o 
  -2  17   1       23.82       27.60    162.68 o 
  -1  17   1       42.71       91.18    162.11 o 
   0  17   1       12.18      -14.90    145.98 o 
   1  17   1       40.02      -89.77    142.88 o 
   2  17   1       24.32       66.30    176.89 o 
   3  17   1      502.27      497.51    240.10 o 
   4  17   1      175.03      222.31    220.07 o 
   5  17   1      637.41      443.53    217.79 o 
   6  17   1      194.74       15.25    204.06 o 
   7  17   1      425.04      223.21    221.71 o 
   8  17   1       26.97      119.88    231.20 o 
   9  17   1        2.63     -144.71    261.48 o 
  10  17   1       68.26      115.31    355.47 o 
  11  17   1      661.86      731.91    408.51 o 
  12  17   1       73.02      119.02    419.22 o 
  13  17   1      491.92      818.40    491.44 o 
 -13  18   1      416.57     -699.93    791.96 o 
 -12  18   1      244.64      -66.31    404.98 o 
 -11  18   1      325.88       88.37    396.56 o 
 -10  18   1        4.51     -248.46    337.86 o 
  -9  18   1      597.52      772.85    382.96 o 
  -8  18   1      196.41      233.42    262.74 o 
  -7  18   1     7624.20     7534.17    495.87 o 
  -6  18   1       34.55      -56.14    232.94 o 
  -5  18   1      184.00     -206.59    208.96 o 
  -4  18   1       49.41      116.41    214.15 o 
  -3  18   1      217.56      113.43    213.85 o 
  -2  18   1        3.26      270.25    251.77 o 
  -1  18   1     4322.02     4564.89    361.31 o 
   0  18   1        1.48      -34.88    160.05 o 
   1  18   1     4322.24     4556.26    414.90 o 
   2  18   1        3.46       40.51    199.85 o 
   3  18   1      205.39      286.17    263.69 o 
   4  18   1       50.96      172.34    226.80 o 
   5  18   1      191.58      130.12    225.80 o 
   6  18   1       34.43      -40.29    207.41 o 
   7  18   1     7431.34     7548.32    506.31 o 
   8  18   1      194.46       14.11    226.24 o 
   9  18   1      633.25      579.69    303.70 o 
  10  18   1        4.23     -128.54    354.11 o 
  11  18   1      305.81      315.94    406.36 o 
  12  18   1      257.17      -17.25    424.11 o 
  13  18   1      408.24      324.53    934.85 o 
 -12  19   1      170.55     -211.77    596.73 o 
 -11  19   1     1074.76     1927.32    537.12 o 
 -10  19   1       61.39       83.17    380.80 o 
  -9  19   1      380.18      149.92    350.51 o 
  -8  19   1      537.97      735.34    316.67 o 
  -7  19   1      238.88      367.61    274.79 o 
  -6  19   1      127.97      173.12    247.12 o 
  -5  19   1      929.40      944.91    306.99 o 
  -4  19   1      116.27      -67.48    214.87 o 
  -3  19   1      403.44      635.82    269.03 o 
  -2  19   1       39.64       64.96    254.30 o 
  -1  19   1     1769.34     1710.64    314.66 o 
   0  19   1       27.38      -96.77    184.42 o 
   1  19   1     1686.19     2461.20    356.68 o 
   2  19   1       37.44      271.08    220.57 o 
   3  19   1      402.65      444.51    243.84 o 
   4  19   1      109.47      147.60    245.70 o 
   5  19   1      993.02      828.58    289.90 o 
   6  19   1      136.66      453.10    255.13 o 
   7  19   1      254.65      229.60    263.77 o 
   8  19   1      537.93      290.49    242.70 o 
   9  19   1      374.08      170.42    290.85 o 
  10  19   1       59.05     -137.23    364.60 o 
  11  19   1     1036.72     1513.92    515.43 o 
  12  19   1      182.10       10.65    515.18 o 
 -12  20   1      365.07        7.27    944.54 o 
 -11  20   1      135.33      -80.56    424.17 o 
 -10  20   1      685.39      563.87    440.17 o 
  -9  20   1      362.88      447.57    475.53 o 
  -8  20   1      163.20       12.45    310.37 o 
  -7  20   1      194.96      173.10    271.11 o 
  -6  20   1      490.43      268.16    263.78 o 
  -5  20   1     1726.81     1517.31    390.77 o 
  -4  20   1      559.22      358.46    263.27 o 
  -3  20   1     1588.23     1516.35    396.00 o 
  -2  20   1      420.29      552.72    256.29 o 
  -1  20   1      282.15      433.41    288.97 o 
   0  20   1      978.74     1504.07    377.15 o 
   1  20   1      270.15       47.91    208.98 o 
   2  20   1      397.28      359.66    236.27 o 
   3  20   1     1508.17     1538.67    333.69 o 
   4  20   1      574.88      412.10    289.41 o 
   5  20   1     1711.51     1772.15    364.30 o 
   6  20   1      485.52      493.57    281.85 o 
   7  20   1      184.10      -21.26    263.88 o 
   8  20   1      152.77       87.94    274.46 o 
   9  20   1      344.85      157.25    338.06 o 
  10  20   1      689.91      491.68    448.34 o 
  11  20   1      138.48      429.50    451.51 o 
  12  20   1      347.07      123.52    888.83 o 
 -10  21   1     4129.88     3543.34    739.27 o 
  -9  21   1      118.59      474.27    527.45 o 
  -8  21   1      890.07      514.99    381.69 o 
  -7  21   1      288.26      333.58    281.85 o 
  -6  21   1      432.69      486.52    296.92 o 
  -5  21   1      350.01      405.43    275.48 o 
  -4  21   1     6034.67     7076.09    570.15 o 
  -3  21   1      486.27      599.31    326.13 o 
  -2  21   1     1659.10     1271.28    376.10 o 
  -1  21   1      388.24      344.20    304.86 o 
   0  21   1        7.71      135.87    265.88 o 
   1  21   1      376.17      420.28    289.94 o 
   2  21   1     1652.88     1548.40    338.24 o 
   3  21   1      458.31      383.34    271.05 o 
   4  21   1     5898.69     5900.35    534.91 o 
   5  21   1      368.49      289.43    275.54 o 
   6  21   1      405.86      537.47    294.78 o 
   7  21   1      273.39      227.74    286.81 o 
   8  21   1      835.52      756.15    334.34 o 
   9  21   1      122.25       89.14    351.95 o 
  10  21   1     4081.71     3344.27    740.28 o 
  -9  22   1       18.93      156.70    480.15 o 
  -8  22   1      889.45      542.70    395.19 o 
  -7  22   1       71.66       92.60    281.05 o 
  -6  22   1       49.44      200.85    277.84 o 
  -5  22   1       92.83      324.44    278.18 o 
  -4  22   1      302.20      132.90    297.68 o 
  -3  22   1      100.39       43.57    284.66 o 
  -2  22   1      347.95      224.66    284.78 o 
  -1  22   1      293.55      164.12    273.46 o 
   0  22   1       18.96      222.30    282.18 o 
   1  22   1      299.39      365.16    302.46 o 
   2  22   1      356.53      623.53    330.11 o 
   3  22   1      107.22      367.75    273.77 o 
   4  22   1      320.41      131.33    251.49 o 
   5  22   1       86.94      264.98    312.87 o 
   6  22   1       52.55       24.77    283.28 o 
   7  22   1       69.04      316.97    306.18 o 
   8  22   1      920.27      758.45    408.61 o 
   9  22   1       18.00     -153.51    353.29 o 
  -9  23   1      471.13     1203.68    978.44 o 
  -8  23   1      284.69      317.46    391.18 o 
  -7  23   1      130.35      166.86    304.33 o 
  -6  23   1      664.42      631.45    331.06 o 
  -5  23   1        2.29      256.91    319.21 o 
  -4  23   1      106.56       65.65    289.34 o 
  -3  23   1        0.54       35.25    286.79 o 
  -2  23   1      424.22      815.84    348.27 o 
  -1  23   1       82.22      252.60    288.40 o 
   0  23   1      126.53      587.82    324.55 o 
   1  23   1       77.50      147.11    292.12 o 
   2  23   1      397.92      392.50    330.92 o 
   3  23   1        0.56      248.52    305.52 o 
   4  23   1      100.83      114.92    272.80 o 
   5  23   1        2.34      153.24    288.65 o 
   6  23   1      646.09      539.15    373.71 o 
   7  23   1      128.53      230.86    312.52 o 
   8  23   1      271.44      652.74    432.69 o 
   9  23   1      441.22      307.58    658.75 o 
  -8  24   1       39.21      150.07    513.04 o 
  -7  24   1      219.04      260.74    351.21 o 
  -6  24   1       17.17       63.53    338.96 o 
  -5  24   1      983.41      964.67    410.51 o 
  -4  24   1      362.00      487.41    357.81 o 
  -3  24   1       89.09      162.11    330.44 o 
  -2  24   1      502.05      897.34    366.77 o 
  -1  24   1       21.90       -1.66    288.64 o 
   0  24   1     1300.03     1449.66    415.20 o 
   1  24   1       21.59       22.46    284.89 o 
   2  24   1      471.51      685.36    335.19 o 
   3  24   1       86.56       38.58    302.39 o 
   4  24   1      382.67      383.77    347.51 o 
   5  24   1      958.56     1192.24    375.47 o 
   6  24   1       16.26     -101.52    290.41 o 
   7  24   1      205.89       42.68    364.91 o 
   8  24   1       39.71      -88.65    495.11 o 
  -7  25   1      134.31      121.09    666.02 o 
  -6  25   1       64.75     -387.46    442.27 o 
  -5  25   1      177.86      220.42    362.92 o 
  -4  25   1     1207.62     1478.35    441.40 o 
  -3  25   1      256.43      701.75    384.24 o 
  -2  25   1      224.56      359.19    354.36 o 
  -1  25   1     1306.18     1591.68    465.44 o 
   0  25   1      114.01      190.80    310.94 o 
   1  25   1     1249.47     2111.89    492.37 o 
   2  25   1      220.25      249.18    342.19 o 
   3  25   1      271.72      843.37    394.16 o 
   4  25   1     1161.82     1471.87    454.74 o 
   5  25   1      188.33      389.16    379.12 o 
   6  25   1       61.75       -2.36    419.14 o 
   7  25   1      137.17      360.98    536.29 o 
  -3  26   1     1433.98      760.47    871.88 o 
  -2  26   1      349.12      774.17    650.57 o 
  -1  26   1     1488.86     2200.89    825.99 o 
   0  26   1       52.57      704.94    613.86 o 
   1  26   1     1520.87     2578.07    850.78 o 
   2  26   1      340.56      395.52    620.66 o 
   3  26   1     1402.09      976.02   1009.93 o 
 -16   0   2      137.67     -380.99    404.61 o 
 -14   0   2     9555.92     7023.88    874.50 o 
 -12   0   2     5553.82     5416.45    610.10 o 
 -10   0   2     2216.93     2397.16    406.01 o 
  -8   0   2     8254.41     8489.43    513.19 o 
  -6   0   2     5449.05     4381.54    914.98 o 
  -4   0   2      643.41      534.35    135.50 o 
  -2   0   2    29766.49    26356.99    467.42 o 
   2   0   2    29528.74    26171.90    346.41 o 
   4   0   2      682.13      666.47    106.02 o 
   6   0   2     5780.05     5569.43    408.00 o 
   8   0   2     8111.53     8110.32    416.69 o 
  10   0   2     2283.65     2647.26    386.05 o 
  12   0   2     5568.54     5876.47    905.13 o 
  14   0   2     8982.58     9811.58   2747.63 o 
  16   0   2      129.13     -145.50    544.55 o 
 -17   1   2       40.74     -185.86    386.95 o 
 -16   1   2      136.37      107.35    324.43 o 
 -15   1   2      233.44       60.38    282.48 o 
 -14   1   2     1205.52     1185.32    328.11 o 
 -13   1   2       55.52     -148.29    240.48 o 
 -12   1   2     3174.83     3009.41    349.70 o 
 -11   1   2     1047.69     1130.19    254.68 o 
 -10   1   2     5686.47     5689.61    368.75 o 
  -9   1   2      605.00      849.01    194.15 o 
  -8   1   2     2697.50     2804.79    242.98 o 
  -7   1   2       48.19        3.88    139.79 o 
  -6   1   2     6963.13     7869.60    291.75 o 
  -5   1   2     1308.02     1052.03    129.85 o 
  -4   1   2    21232.33    22014.67    377.40 o 
  -3   1   2     3511.22     5280.94    178.46 o 
  -1   1   2     1893.11     2278.18    301.13 o 
   0   1   2        8.08      -14.00     14.00 o 
   1   1   2     1877.94     2324.50    288.17 o 
   3   1   2     3514.45     5150.98    136.82 o 
   4   1   2    20875.71    21693.96    423.27 o 
   5   1   2     1294.16      949.21     96.58 o 
   6   1   2     7006.05     7521.18    218.65 o 
   7   1   2       46.72      128.29    103.48 o 
   8   1   2     2857.28     2792.06    228.14 o 
   9   1   2      587.35      809.76    187.17 o 
  10   1   2     5554.98     5880.43    364.96 o 
  11   1   2     1042.33     1156.74    242.15 o 
  12   1   2     3251.57     3571.75    353.44 o 
  13   1   2       57.14        4.44    226.48 o 
  14   1   2     1260.73     1343.25    370.05 o 
  15   1   2      219.49      143.93    311.27 o 
  16   1   2      133.99      239.28    419.11 o 
  17   1   2       38.15      115.37    524.51 o 
  18   1   2     1108.32      421.41   1070.47 o 
 -18   2   2      344.92      155.00    833.13 o 
 -17   2   2       45.20     -146.25    408.16 o 
 -16   2   2      118.72     -229.10    386.98 o 
 -15   2   2      257.75      287.36    292.94 o 
 -14   2   2     1209.14     1350.03    339.69 o 
 -13   2   2      211.00      258.76    259.30 o 
 -12   2   2      277.07        0.02    219.92 o 
 -11   2   2      764.02      889.53    235.82 o 
 -10   2   2       88.07       97.98    169.52 o 
  -9   2   2      660.02      529.53    163.14 o 
  -8   2   2      269.35      503.50    165.08 o 
  -7   2   2      466.34      505.13    101.07 o 
  -6   2   2      898.15     1064.48    105.79 o 
  -5   2   2      337.58      408.38     61.85 o 
  -4   2   2      742.98      562.90     76.70 o 
  -3   2   2      167.89      164.57     49.99 o 
  -2   2   2      209.09      196.38     44.29 o 
  -1   2   2      194.56       35.25     29.82 o 
   0   2   2     1078.57     1047.97     50.51 o 
   1   2   2      199.69       67.99     29.70 o 
   2   2   2      196.17      140.55     45.42 o 
   3   2   2      157.23      186.49     52.34 o 
   4   2   2      695.76      537.29     83.88 o 
   5   2   2      317.18      401.60     76.68 o 
   6   2   2      840.60      981.37    109.59 o 
   7   2   2      493.15      541.40    122.98 o 
   8   2   2      280.18      312.22    105.49 o 
   9   2   2      645.87      637.73    146.61 o 
  10   2   2       90.25      156.43    161.27 o 
  11   2   2      790.34      778.47    227.20 o 
  12   2   2      295.33      299.95    220.29 o 
  13   2   2      218.37       92.85    233.30 o 
  14   2   2     1137.72     1251.61    359.13 o 
  15   2   2      249.75       92.85    314.95 o 
  16   2   2      114.08      356.90    498.62 o 
  17   2   2       42.31       82.56    520.99 o 
 -17   3   2      808.90      690.13    468.80 o 
 -16   3   2       81.48      194.61    395.09 o 
 -15   3   2      161.05       -5.87    339.53 o 
 -14   3   2      578.86      492.51    314.59 o 
 -13   3   2      451.15      552.33    269.79 o 
 -12   3   2      927.89      955.25    274.77 o 
 -11   3   2     3678.22     4192.32    357.07 o 
 -10   3   2     2692.31     2536.00    273.87 o 
  -9   3   2      985.92      907.49    201.45 o 
  -8   3   2      870.34      819.41    180.19 o 
  -7   3   2     2490.38     2686.11    180.35 o 
  -6   3   2      502.00      468.31     81.80 o 
  -5   3   2     4337.72     3877.36    144.31 o 
  -4   3   2     2683.08     2286.12    151.21 o 
  -3   3   2    25648.34    27773.24    309.72 o 
  -2   3   2     2548.19     2449.09    103.31 o 
  -1   3   2     9791.93     9650.32    158.47 o 
   0   3   2       20.16       43.16     31.53 o 
   1   3   2     9918.46     9617.11    168.24 o 
   2   3   2     2569.66     2519.89    110.49 o 
   3   3   2    25386.70    28122.03    301.02 o 
   4   3   2     2840.11     2910.00    157.77 o 
   5   3   2     4379.75     3944.69    159.69 o 
   6   3   2      479.97      496.98     94.13 o 
   7   3   2     2348.69     2148.06    164.05 o 
   8   3   2      842.32     1086.31    137.17 o 
   9   3   2      972.20      897.83    159.11 o 
  10   3   2     2858.65     2694.37    264.28 o 
  11   3   2     3549.84     3444.82    324.12 o 
  12   3   2      891.44      614.38    231.00 o 
  13   3   2      426.45      295.76    272.82 o 
  14   3   2      544.25      221.46    297.03 o 
  15   3   2      170.47      108.42    347.37 o 
  16   3   2       86.14      326.68    456.99 o 
  17   3   2      762.06      749.33    697.42 o 
 -17   4   2     1865.38     1513.33    510.21 o 
 -16   4   2      196.67      -97.72    369.58 o 
 -15   4   2     1772.29     1901.24    477.67 o 
 -14   4   2      318.42      212.43    296.23 o 
 -13   4   2      523.53      748.35    281.43 o 
 -12   4   2      495.49      198.82    235.51 o 
 -11   4   2      914.94      669.94    225.79 o 
 -10   4   2       61.13      156.82    170.81 o 
  -9   4   2     5336.25     5609.15    341.39 o 
  -8   4   2       59.90      108.51    103.52 o 
  -7   4   2    27141.43    27577.86    513.00 o 
  -6   4   2       13.10       12.82     71.80 o 
  -5   4   2     5640.02     5890.63    241.44 o 
  -4   4   2      985.30     1224.01     99.16 o 
  -3   4   2     3722.98     3524.68    136.40 o 
  -2   4   2      229.65      305.10     64.25 o 
  -1   4   2    44739.74    45089.73    395.35 o 
   0   4   2     3080.75     3076.17    106.19 o 
   1   4   2    45017.55    45623.68    336.44 o 
   2   4   2      223.14      364.39     60.17 o 
   3   4   2     3779.52     3571.51    120.08 o 
   4   4   2      928.67     1206.00     98.68 o 
   5   4   2     5894.51     5799.71    194.82 o 
   6   4   2       13.48        3.77     78.96 o 
   7   4   2    27392.53    28961.47    457.27 o 
   8   4   2       60.91       17.15     91.94 o 
   9   4   2     5344.66     5671.69    284.26 o 
  10   4   2       64.83      138.19    168.09 o 
  11   4   2      901.76      663.21    224.36 o 
  12   4   2      463.72      507.13    265.92 o 
  13   4   2      538.38      639.16    303.61 o 
  14   4   2      333.51       11.73    365.70 o 
  15   4   2     1839.52     1871.60    544.68 o 
  16   4   2      207.26      -55.44    359.10 o 
  17   4   2     1808.21     2051.57    554.87 o 
 -17   5   2      426.82      390.67    681.36 o 
 -16   5   2      404.20      603.31    438.74 o 
 -15   5   2     1763.59     1503.54    455.66 o 
 -14   5   2       66.53      142.96    346.02 o 
 -13   5   2     1653.43     2009.59    438.83 o 
 -12   5   2      653.88      481.54    241.70 o 
 -11   5   2    11560.23    11937.16    641.73 o 
 -10   5   2      131.34      291.40    183.59 o 
  -9   5   2     4091.96     3820.34    300.65 o 
  -8   5   2      511.20      614.71    136.32 o 
  -7   5   2      364.77      476.03    107.85 o 
  -6   5   2      757.74      792.01    116.30 o 
  -5   5   2      340.75      382.21     85.46 o 
  -4   5   2     2292.69     2733.07    137.71 o 
  -3   5   2    23136.17    20103.06    296.41 o 
  -2   5   2     1414.00     1355.10     94.60 o 
  -1   5   2    14808.79    16682.69    241.45 o 
   0   5   2        4.49       -5.44     48.29 o 
   1   5   2    14591.32    16512.67    221.45 o 
   2   5   2     1464.88     1504.21     95.46 o 
   3   5   2    22891.29    20475.86    337.66 o 
   4   5   2     2262.51     2685.79    130.33 o 
   5   5   2      363.50      376.87     84.15 o 
   6   5   2      771.25      834.43    118.41 o 
   7   5   2      386.70      503.50    116.49 o 
   8   5   2      545.03      773.53    133.34 o 
   9   5   2     3954.96     3559.35    243.87 o 
  10   5   2      137.58       77.98    164.17 o 
  11   5   2    11266.74    11195.91    613.02 o 
  12   5   2      683.28      425.02    315.33 o 
  13   5   2     1550.70     2037.61    422.66 o 
  14   5   2       62.40      112.35    342.70 o 
  15   5   2     1711.56     1634.58    467.10 o 
  16   5   2      430.45      807.43    423.50 o 
  17   5   2      415.73      486.46    663.78 o 
 -17   6   2      139.03      593.36    893.68 o 
 -16   6   2      514.66      780.03    450.87 o 
 -15   6   2      155.85      141.34    380.29 o 
 -14   6   2      290.89      436.28    369.09 o 
 -13   6   2     1160.40     1381.22    407.72 o 
 -12   6   2     1020.94     1482.39    335.75 o 
 -11   6   2     1171.91      862.82    289.69 o 
 -10   6   2     1119.49     1256.68    242.52 o 
  -9   6   2     1693.98     1641.23    233.75 o 
  -8   6   2      577.74      633.09    144.87 o 
  -7   6   2     2147.28     2283.19    168.08 o 
  -6   6   2       24.85       59.40    107.54 o 
  -5   6   2      195.70      114.71     79.11 o 
  -4   6   2      268.48      347.70     80.93 o 
  -3   6   2      235.29      155.39     64.09 o 
  -2   6   2     1203.75     1577.18    102.39 o 
  -1   6   2     2454.42     2457.45    116.90 o 
   0   6   2       46.50       36.30     52.54 o 
   1   6   2     2353.92     2301.70    108.47 o 
   2   6   2     1274.41     1680.78    108.16 o 
   3   6   2      231.86      252.34     72.94 o 
   4   6   2      284.34      384.98     73.84 o 
   5   6   2      208.11      148.47     76.80 o 
   6   6   2       24.15      144.81    103.99 o 
   7   6   2     2141.30     2193.14    167.73 o 
   8   6   2      540.67      637.67    129.59 o 
   9   6   2     1591.83     1648.20    191.65 o 
  10   6   2     1067.69     1211.06    365.94 o 
  11   6   2     1097.39     1107.14    327.74 o 
  12   6   2      994.63     1070.67    362.45 o 
  13   6   2     1121.02      956.36    381.99 o 
  14   6   2      274.10      -25.07    311.84 o 
  15   6   2      151.08      186.45    374.29 o 
  16   6   2      503.61      318.37    406.11 o 
  17   6   2      130.26      775.00    874.30 o 
 -17   7   2      752.42      581.25    922.74 o 
 -16   7   2      126.62      115.58    408.50 o 
 -15   7   2      120.75     -165.64    363.30 o 
 -14   7   2      103.55      177.00    346.71 o 
 -13   7   2     1551.13     1516.92    429.12 o 
 -12   7   2      536.04      727.25    325.35 o 
 -11   7   2      313.80       55.06    219.67 o 
 -10   7   2      597.95      436.49    226.02 o 
  -9   7   2     1883.36     1991.61    255.10 o 
  -8   7   2     1060.54     1183.51    174.67 o 
  -7   7   2       99.28      111.30    101.23 o 
  -6   7   2      401.64      321.88    115.56 o 
  -5   7   2      219.56      264.82    103.13 o 
  -4   7   2     8209.62     8791.46    235.77 o 
  -3   7   2     1818.34     1520.70    112.49 o 
  -2   7   2     1580.06     1685.09    109.76 o 
  -1   7   2     1088.57     1236.15     96.01 o 
   0   7   2      563.25      638.24     78.08 o 
   1   7   2     1150.44     1429.78     97.47 o 
   2   7   2     1586.36     1719.42    119.72 o 
   3   7   2     1758.13     1405.08    124.10 o 
   4   7   2     8628.87     9010.42    212.00 o 
   5   7   2      215.32      344.66     91.68 o 
   6   7   2      420.92      507.68    112.71 o 
   7   7   2       93.17      109.94    101.26 o 
   8   7   2     1073.19     1138.51    152.87 o 
   9   7   2     1916.99     1970.79    265.97 o 
  10   7   2      578.01      243.80    247.17 o 
  11   7   2      305.43      200.96    274.50 o 
  12   7   2      534.21      469.01    324.41 o 
  13   7   2     1452.94     1395.52    403.74 o 
  14   7   2      107.09      114.96    344.25 o 
  15   7   2      126.53     -235.66    350.36 o 
  16   7   2      121.29      224.69    400.91 o 
  17   7   2      704.25      646.64    930.01 o 
 -16   8   2     1330.40     1507.43    510.13 o 
 -15   8   2      161.93      170.37    387.83 o 
 -14   8   2     1902.37     2594.52    513.56 o 
 -13   8   2       49.31      249.67    348.80 o 
 -12   8   2     3312.59     3978.19    523.79 o 
 -11   8   2      199.32      275.91    278.37 o 
 -10   8   2     1514.55     1691.95    301.18 o 
  -9   8   2      179.88      323.44    197.32 o 
  -8   8   2    16522.78    15814.90    480.06 o 
  -7   8   2     1339.38     1341.31    159.06 o 
  -6   8   2    11413.59    11621.78    314.93 o 
  -5   8   2      425.61      481.37    120.71 o 
  -4   8   2     9802.92    10958.61    268.02 o 
  -3   8   2      709.72      738.74     94.25 o 
  -2   8   2       40.42       38.53     55.94 o 
  -1   8   2     1942.83     1944.21    121.35 o 
   0   8   2    22982.10    20238.50    311.39 o 
   1   8   2     2005.47     2120.61    133.93 o 
   2   8   2       38.72       -3.20     67.91 o 
   3   8   2      742.90      765.90    107.73 o 
   4   8   2     9410.07    10871.34    288.47 o 
   5   8   2      452.36      517.60    107.90 o 
   6   8   2    11170.50    11558.81    294.15 o 
   7   8   2     1315.23     1385.45    154.04 o 
   8   8   2    15840.89    16582.58    568.46 o 
   9   8   2      191.58      277.53    185.46 o 
  10   8   2     1422.23     1589.31    346.33 o 
  11   8   2      196.34      -88.38    276.67 o 
  12   8   2     3272.04     3300.84    482.09 o 
  13   8   2       50.47       54.83    316.99 o 
  14   8   2     1887.38     1125.68    423.03 o 
  15   8   2      155.93      -67.53    350.70 o 
  16   8   2     1250.93     1581.13    504.51 o 
  17   8   2      102.29      234.92    891.26 o 
 -16   9   2      418.02       45.68    422.01 o 
 -15   9   2      445.42      425.41    404.87 o 
 -14   9   2     1256.07     1304.51    436.12 o 
 -13   9   2       88.18       40.22    342.13 o 
 -12   9   2     1457.71     1362.22    404.49 o 
 -11   9   2      207.55      180.99    302.39 o 
 -10   9   2     2912.44     3335.80    446.99 o 
  -9   9   2      420.77      379.35    218.08 o 
  -8   9   2     1114.75      789.62    186.94 o 
  -7   9   2       95.59       66.01    118.94 o 
  -6   9   2     6276.56     6742.50    258.06 o 
  -5   9   2      192.59      359.18    109.00 o 
  -4   9   2    25305.93    26627.69    475.91 o 
  -3   9   2      485.13      547.15    119.12 o 
  -2   9   2     9116.88     8936.77    229.55 o 
  -1   9   2      714.06      675.07     93.03 o 
   0   9   2       17.38       15.59     61.81 o 
   1   9   2      753.21      625.97    127.79 o 
   2   9   2     9391.42     8900.37    286.72 o 
   3   9   2      465.68      365.50     99.05 o 
   4   9   2    25839.34    26924.29    463.05 o 
   5   9   2      189.03      312.98    112.36 o 
   6   9   2     6239.51     6479.29    272.58 o 
   7   9   2       89.47       75.84    130.40 o 
   8   9   2     1076.55      960.77    199.29 o 
   9   9   2      397.46      385.29    196.88 o 
  10   9   2     2806.27     2386.10    397.62 o 
  11   9   2      196.44      318.74    296.86 o 
  12   9   2     1514.37     1994.63    435.88 o 
  13   9   2       94.11       70.47    332.13 o 
  14   9   2     1199.51      933.06    415.79 o 
  15   9   2      437.91      578.11    424.36 o 
  16   9   2      399.93      264.93    433.86 o 
 -16  10   2       53.18     -216.36    598.46 o 
 -15  10   2      951.58     1185.22    480.69 o 
 -14  10   2      573.83      465.29    393.06 o 
 -13  10   2      829.93      887.18    397.71 o 
 -12  10   2      180.85      -68.16    332.88 o 
 -11  10   2      149.59      380.46    331.51 o 
 -10  10   2     2019.11     1690.93    384.15 o 
  -9  10   2        2.81       39.55    199.46 o 
  -8  10   2     2466.36     2144.76    249.84 o 
  -7  10   2     1599.85     1772.17    194.70 o 
  -6  10   2      465.23      453.27    138.51 o 
  -5  10   2      522.64      555.78    134.98 o 
  -4  10   2     1380.18     1493.19    168.29 o 
  -3  10   2      645.68      674.62    143.30 o 
  -2  10   2      416.47      213.94    108.79 o 
  -1  10   2      938.96     1157.06    119.86 o 
   0  10   2    16279.16    17509.32    327.13 o 
   1  10   2      941.92     1169.02    131.53 o 
   2  10   2      444.80      332.06    110.03 o 
   3  10   2      606.74      786.53    138.41 o 
   4  10   2     1298.63     1489.26    158.73 o 
   5  10   2      540.62      412.21    122.54 o 
   6  10   2      457.62      414.39    159.16 o 
   7  10   2     1693.40     1663.15    225.70 o 
   8  10   2     2337.75     2074.77    256.86 o 
   9  10   2        2.77      -49.28    183.10 o 
  10  10   2     1932.87     1649.91    377.00 o 
  11  10   2      140.12       29.19    295.79 o 
  12  10   2      189.63       61.21    323.07 o 
  13  10   2      879.00      834.10    394.48 o 
  14  10   2      546.10      609.30    398.40 o 
  15  10   2      964.66     1050.30    458.37 o 
  16  10   2       54.86      266.09    583.94 o 
 -15  11   2      692.15      487.87    436.19 o 
 -14  11   2        3.87     -223.48    360.35 o 
 -13  11   2      192.70      283.24    365.12 o 
 -12  11   2     1520.00     1287.77    432.57 o 
 -11  11   2      922.45     1234.90    404.81 o 
 -10  11   2      529.17      439.42    306.21 o 
  -9  11   2      716.51      362.77    265.12 o 
  -8  11   2      179.72      465.27    183.16 o 
  -7  11   2       97.40       78.23    135.32 o 
  -6  11   2      377.67      274.77    140.94 o 
  -5  11   2      185.16      265.43    122.48 o 
  -4  11   2     1476.54     1399.93    173.56 o 
  -3  11   2      578.13      455.70    128.50 o 
  -2  11   2     1054.61     1195.97    158.95 o 
  -1  11   2      961.53      887.16    147.98 o 
   0  11   2     1179.06     1500.41    158.40 o 
   1  11   2     1025.00     1192.65    152.69 o 
   2  11   2      999.91     1171.94    155.23 o 
   3  11   2      554.02      358.40    118.65 o 
   4  11   2     1575.68     1789.88    175.64 o 
   5  11   2      178.93       26.13    126.99 o 
   6  11   2      369.61      332.53    160.04 o 
   7  11   2       99.92       66.38    150.19 o 
   8  11   2      168.82      237.04    172.09 o 
   9  11   2      738.92      604.35    245.33 o 
  10  11   2      501.54      555.99    321.44 o 
  11  11   2      878.64     1006.25    385.74 o 
  12  11   2     1478.92     1579.49    447.34 o 
  13  11   2      188.83      355.35    372.02 o 
  14  11   2        3.64     -207.04    364.65 o 
  15  11   2      725.16      323.76    414.91 o 
 -15  12   2      748.17      589.39    462.45 o 
 -14  12   2      282.37      280.21    423.40 o 
 -13  12   2      231.22      116.06    367.30 o 
 -12  12   2     1348.34     1379.50    444.87 o 
 -11  12   2      438.83      355.05    346.98 o 
 -10  12   2       77.01      114.31    299.47 o 
  -9  12   2     2679.45     2348.27    397.32 o 
  -8  12   2     1866.42     1634.46    292.40 o 
  -7  12   2     3795.89     3801.67    278.65 o 
  -6  12   2      760.58      967.62    181.36 o 
  -5  12   2     3072.60     2956.63    233.35 o 
  -4  12   2     1561.44     1760.23    194.36 o 
  -3  12   2     3460.44     3550.48    285.18 o 
  -2  12   2     3587.67     3670.50    231.51 o 
  -1  12   2     8599.54     8692.56    305.91 o 
   0  12   2     2175.93     2581.11    171.09 o 
   1  12   2     8813.32     9510.84    316.90 o 
   2  12   2     3420.26     3379.69    218.83 o 
   3  12   2     3686.24     3574.04    227.97 o 
   4  12   2     1547.37     1532.57    177.20 o 
   5  12   2     3213.12     3272.20    277.74 o 
   6  12   2      769.60      655.56    189.92 o 
   7  12   2     3672.58     3683.91    316.23 o 
   8  12   2     1877.44     2159.76    280.12 o 
   9  12   2     2791.83     2555.93    345.56 o 
  10  12   2       73.01      220.23    302.47 o 
  11  12   2      463.48      509.88    349.14 o 
  12  12   2     1298.94     1417.87    429.44 o 
  13  12   2      237.54      363.46    385.32 o 
  14  12   2      275.73      103.53    384.36 o 
  15  12   2      772.81      933.75    475.87 o 
 -15  13   2      876.10     1525.79   1068.05 o 
 -14  13   2       56.34      -66.29    395.19 o 
 -13  13   2       93.51      246.19    395.12 o 
 -12  13   2       80.39      256.59    347.54 o 
 -11  13   2     4968.90     5061.29    641.11 o 
 -10  13   2      536.79      745.49    357.95 o 
  -9  13   2     3714.81     3972.30    484.20 o 
  -8  13   2      630.76      497.46    238.63 o 
  -7  13   2     1379.18     1295.61    238.70 o 
  -6  13   2     1287.31     1408.60    208.75 o 
  -5  13   2     5755.25     5909.88    344.90 o 
  -4  13   2      687.50      768.61    162.91 o 
  -3  13   2    17977.68    17801.42    463.92 o 
  -2  13   2       28.54      138.58    112.91 o 
  -1  13   2     7285.51     7156.27    293.99 o 
   0  13   2       20.08       25.79     87.16 o 
   1  13   2     7390.21     7371.62    299.09 o 
   2  13   2       29.13        1.58    106.05 o 
   3  13   2    17583.60    18049.87    453.25 o 
   4  13   2      654.06      800.12    191.38 o 
   5  13   2     5774.05     5783.22    391.90 o 
   6  13   2     1205.29     1428.47    241.30 o 
   7  13   2     1335.28     1304.88    242.39 o 
   8  13   2      606.25      690.48    226.53 o 
   9  13   2     3692.85     4220.36    429.00 o 
  10  13   2      509.86      432.45    335.68 o 
  11  13   2     4706.05     4224.98    614.51 o 
  12  13   2       85.78      114.94    345.89 o 
  13  13   2       96.06      222.82    385.30 o 
  14  13   2       52.80       43.98    397.94 o 
  15  13   2      932.19      931.52    713.91 o 
 -14  14   2      132.47       68.02    419.89 o 
 -13  14   2       87.39       98.37    390.89 o 
 -12  14   2      155.38       59.48    369.07 o 
 -11  14   2       23.24      -71.57    340.77 o 
 -10  14   2      238.90      194.33    337.13 o 
  -9  14   2      200.00      315.65    317.29 o 
  -8  14   2      772.36      442.29    245.66 o 
  -7  14   2     3149.93     2859.06    310.67 o 
  -6  14   2     1948.01     2101.53    273.71 o 
  -5  14   2     2437.29     2319.38    237.55 o 
  -4  14   2      113.97      100.08    129.99 o 
  -3  14   2     1382.22     1294.47    186.92 o 
  -2  14   2      893.37      826.36    162.21 o 
  -1  14   2     2843.69     3100.94    233.47 o 
   0  14   2      784.16      812.45    194.41 o 
   1  14   2     2823.35     2942.32    223.44 o 
   2  14   2      847.45     1174.04    182.18 o 
   3  14   2     1303.75     1438.32    222.45 o 
   4  14   2      109.80       80.88    143.99 o 
   5  14   2     2536.74     2679.50    289.62 o 
   6  14   2     1863.17     1606.67    260.84 o 
   7  14   2     3033.97     2815.30    313.06 o 
   8  14   2      749.56      640.14    226.97 o 
   9  14   2      209.01      132.06    250.95 o 
  10  14   2      229.25       79.14    320.63 o 
  11  14   2       22.17     -102.25    341.74 o 
  12  14   2      145.62       28.06    348.13 o 
  13  14   2       92.18      184.66    391.41 o 
  14  14   2      124.72      -26.35    414.11 o 
 -14  15   2      584.41      171.67    449.84 o 
 -13  15   2      194.75      -73.51    387.57 o 
 -12  15   2       90.66     -123.68    366.78 o 
 -11  15   2      154.61      228.78    344.02 o 
 -10  15   2        5.42       99.36    328.29 o 
  -9  15   2      523.99      269.00    310.79 o 
  -8  15   2      200.49      146.17    243.00 o 
  -7  15   2      143.63      116.20    185.18 o 
  -6  15   2      237.16      198.21    186.21 o 
  -5  15   2     1823.81     1643.33    254.63 o 
  -4  15   2      412.33      258.88    155.94 o 
  -3  15   2      197.55      172.32    140.02 o 
  -2  15   2      713.30      779.07    191.56 o 
  -1  15   2      286.47      430.74    164.07 o 
   0  15   2      640.24      616.71    173.96 o 
   1  15   2      306.03      357.94    152.96 o 
   2  15   2      675.84      833.72    191.63 o 
   3  15   2      211.04       52.23    146.76 o 
   4  15   2      399.46      307.35    176.32 o 
   5  15   2     1735.03     1311.50    252.18 o 
   6  15   2      238.50      276.95    195.66 o 
   7  15   2      140.67      108.25    197.19 o 
   8  15   2      203.70      266.97    212.68 o 
   9  15   2      504.80      496.74    282.68 o 
  10  15   2        5.49      -49.84    331.58 o 
  11  15   2      146.95      113.30    358.48 o 
  12  15   2       85.34      288.39    383.92 o 
  13  15   2      192.92      140.75    409.90 o 
  14  15   2      586.57      453.54    475.02 o 
 -13  16   2      443.21      794.90    478.33 o 
 -12  16   2     1060.49     1107.82    479.06 o 
 -11  16   2      174.72      342.23    380.69 o 
 -10  16   2      169.66        7.13    329.46 o 
  -9  16   2      397.12      318.90    340.62 o 
  -8  16   2     1812.81     1624.27    334.82 o 
  -7  16   2      665.44      829.67    244.72 o 
  -6  16   2     1509.18     1352.06    266.49 o 
  -5  16   2     1063.96     1375.73    258.74 o 
  -4  16   2       33.05       36.82    167.00 o 
  -3  16   2      247.82      162.05    167.86 o 
  -2  16   2     5663.31     5345.91    360.48 o 
  -1  16   2      388.20      657.14    194.42 o 
   0  16   2    11352.46    10787.88    449.61 o 
   1  16   2      409.25      518.06    179.41 o 
   2  16   2     5381.41     4887.52    398.09 o 
   3  16   2      264.23      306.79    180.02 o 
   4  16   2       31.14       22.47    158.88 o 
   5  16   2     1077.28      760.94    220.59 o 
   6  16   2     1531.66     1135.99    260.46 o 
   7  16   2      707.08      556.83    236.85 o 
   8  16   2     1776.77     2046.44    326.68 o 
   9  16   2      378.72      406.30    294.69 o 
  10  16   2      164.22       54.21    334.98 o 
  11  16   2      173.36      -75.61    360.32 o 
  12  16   2      998.34      571.85    426.35 o 
  13  16   2      466.48      426.61    454.39 o 
 -13  17   2      351.55      174.26    457.18 o 
 -12  17   2     2143.58     2678.21    565.71 o 
 -11  17   2      138.22      125.78    361.16 o 
 -10  17   2     1508.14     1117.70    409.36 o 
  -9  17   2      236.86      242.27    335.86 o 
  -8  17   2       23.61     -152.22    224.21 o 
  -7  17   2        9.32      -14.35    192.36 o 
  -6  17   2     1680.70     1727.14    297.76 o 
  -5  17   2       16.39     -110.05    179.96 o 
  -4  17   2     8260.36     7757.19    509.44 o 
  -3  17   2      313.68      265.49    189.58 o 
  -2  17   2     2863.72     2796.82    303.12 o 
  -1  17   2      383.06      303.91    207.39 o 
   0  17   2       94.14      -49.46    156.41 o 
   1  17   2      408.40      526.66    209.77 o 
   2  17   2     2868.84     2586.79    363.26 o 
   3  17   2      316.09      185.32    220.47 o 
   4  17   2     8519.26     8006.43    525.18 o 
   5  17   2       17.50       11.22    183.33 o 
   6  17   2     1595.35     1338.30    285.34 o 
   7  17   2        9.41      -86.89    206.67 o 
   8  17   2       25.09      106.19    229.18 o 
   9  17   2      239.13      195.25    287.15 o 
  10  17   2     1577.47     1319.88    443.42 o 
  11  17   2      140.75      149.78    386.40 o 
  12  17   2     2251.93     1788.08    530.30 o 
  13  17   2      355.21      586.62    457.85 o 
 -13  18   2      257.54      198.59    930.01 o 
 -12  18   2     2072.29     1760.94    552.91 o 
 -11  18   2      155.23       -7.50    381.03 o 
 -10  18   2       24.73      101.14    362.94 o 
  -9  18   2      872.82      909.16    385.18 o 
  -8  18   2     1858.01     1776.83    373.28 o 
  -7  18   2       50.96       61.01    221.90 o 
  -6  18   2      823.73      802.14    291.43 o 
  -5  18   2      616.31      594.51    265.97 o 
  -4  18   2      561.28      832.11    274.04 o 
  -3  18   2      224.41      387.85    230.97 o 
  -2  18   2      208.22      354.18    191.99 o 
  -1  18   2      351.28      228.51    179.57 o 
   0  18   2     5616.74     6076.84    460.98 o 
   1  18   2      346.04      197.09    211.68 o 
   2  18   2      203.37      282.16    208.23 o 
   3  18   2      215.73      174.43    222.35 o 
   4  18   2      528.13      614.96    251.02 o 
   5  18   2      616.80      750.76    281.11 o 
   6  18   2      808.58      515.08    244.42 o 
   7  18   2       52.72      -96.85    203.59 o 
   8  18   2     1861.57     1681.58    329.72 o 
   9  18   2      886.42      736.81    332.59 o 
  10  18   2       26.41     -243.98    345.18 o 
  11  18   2      159.35      130.80    389.26 o 
  12  18   2     1947.62     1517.07    538.04 o 
 -12  19   2      170.06      -34.73    606.12 o 
 -11  19   2      439.62      177.74    408.66 o 
 -10  19   2      376.09      246.34    385.50 o 
  -9  19   2      176.19       46.63    359.66 o 
  -8  19   2       86.46      123.56    298.88 o 
  -7  19   2      265.47      212.63    255.69 o 
  -6  19   2     1143.61     1377.03    329.11 o 
  -5  19   2       86.98      390.60    247.80 o 
  -4  19   2       98.42       -2.61    216.84 o 
  -3  19   2      596.04      436.24    247.88 o 
  -2  19   2      163.05      -20.06    201.95 o 
  -1  19   2      422.88      551.74    246.45 o 
   0  19   2      246.83      244.09    205.83 o 
   1  19   2      396.20      458.72    236.55 o 
   2  19   2      153.87        1.57    215.76 o 
   3  19   2      565.63      724.58    282.96 o 
   4  19   2      101.83     -219.40    240.96 o 
   5  19   2       92.68      218.03    251.72 o 
   6  19   2     1120.72     1147.81    333.54 o 
   7  19   2      248.79      222.16    265.33 o 
   8  19   2       81.12      110.48    244.83 o 
   9  19   2      165.63      205.22    302.15 o 
  10  19   2      365.83      605.02    423.98 o 
  11  19   2      415.73      431.34    447.72 o 
  12  19   2      175.69      795.21    731.65 o 
 -12  20   2      375.34       99.30   1014.77 o 
 -11  20   2      422.18      475.90    460.26 o 
 -10  20   2      368.40      -53.69    454.73 o 
  -9  20   2      430.34      795.43    470.28 o 
  -8  20   2      284.14      272.54    333.88 o 
  -7  20   2     1593.09     1383.60    348.16 o 
  -6  20   2     1398.49     1198.46    329.16 o 
  -5  20   2      108.22       13.22    231.41 o 
  -4  20   2      216.09      414.95    253.69 o 
  -3  20   2      456.90      651.98    282.00 o 
  -2  20   2      353.80      390.71    286.56 o 
  -1  20   2     1538.14     1241.43    352.50 o 
   0  20   2     1160.51     1203.97    303.50 o 
   1  20   2     1581.89     1609.50    331.17 o 
   2  20   2      332.40      156.57    238.37 o 
   3  20   2      443.49      604.45    279.00 o 
   4  20   2      226.87       48.31    247.27 o 
   5  20   2      115.57     -129.89    252.80 o 
   6  20   2     1392.97     1193.23    341.56 o 
   7  20   2     1615.22     1492.64    367.06 o 
   8  20   2      269.88      185.89    292.22 o 
   9  20   2      447.48       90.37    332.80 o 
  10  20   2      349.19       67.27    404.96 o 
  11  20   2      450.20      -53.67    434.39 o 
  12  20   2      400.82      682.97    988.13 o 
 -10  21   2      138.41      231.01    481.11 o 
  -9  21   2     2551.90     2102.88    614.21 o 
  -8  21   2      107.24       86.16    319.69 o 
  -7  21   2      201.59      136.13    276.21 o 
  -6  21   2       13.09     -133.51    246.62 o 
  -5  21   2      985.89      540.39    302.86 o 
  -4  21   2      281.94      288.92    252.45 o 
  -3  21   2     4902.69     4910.43    559.57 o 
  -2  21   2       11.70      -53.52    259.06 o 
  -1  21   2      477.81      452.55    304.21 o 
   0  21   2       26.46       76.73    266.70 o 
   1  21   2      493.77      510.68    264.48 o 
   2  21   2       12.45       10.01    218.36 o 
   3  21   2     4747.37     4788.85    493.89 o 
   4  21   2      287.89      197.55    267.70 o 
   5  21   2      956.92      491.13    321.51 o 
   6  21   2       12.33      -57.29    265.92 o 
   7  21   2      205.00      221.61    284.14 o 
   8  21   2      101.37      149.25    291.02 o 
   9  21   2     2475.40     2442.37    523.53 o 
  10  21   2      130.68      439.11    526.02 o 
 -10  22   2       83.48      346.33    811.33 o 
  -9  22   2      701.81      225.68    488.11 o 
  -8  22   2      161.39      270.33    360.98 o 
  -7  22   2     1430.45     1734.50    403.94 o 
  -6  22   2        5.59     -137.36    258.65 o 
  -5  22   2      572.66      904.60    326.20 o 
  -4  22   2       67.11      -21.87    265.50 o 
  -3  22   2      187.08      515.88    307.15 o 
  -2  22   2      111.12      314.83    285.41 o 
  -1  22   2     1531.56     1199.70    359.38 o 
   0  22   2        1.68      150.06    271.90 o 
   1  22   2     1547.03     1148.13    362.31 o 
   2  22   2      118.72      219.73    252.18 o 
   3  22   2      183.99      247.11    261.32 o 
   4  22   2       70.22      323.24    273.30 o 
   5  22   2      611.42      656.96    311.52 o 
   6  22   2        5.28      -15.04    316.04 o 
   7  22   2     1402.17     1331.97    387.90 o 
   8  22   2      152.03      -54.87    305.74 o 
   9  22   2      682.92      220.00    415.95 o 
  -9  23   2       62.41      121.09    833.13 o 
  -8  23   2      127.60      193.67    392.30 o 
  -7  23   2      270.32       16.46    295.24 o 
  -6  23   2       71.59       54.99    307.08 o 
  -5  23   2       87.78      145.08    306.30 o 
  -4  23   2      272.01      119.03    296.61 o 
  -3  23   2      185.78      280.96    299.09 o 
  -2  23   2       34.47      168.37    297.43 o 
  -1  23   2      199.38      337.14    300.73 o 
   0  23   2       66.52      -22.06    243.58 o 
   1  23   2      188.38       60.50    285.41 o 
   2  23   2       36.29      282.90    284.87 o 
   3  23   2      174.18      263.11    285.07 o 
   4  23   2      264.99      213.33    273.57 o 
   5  23   2       90.97      234.98    283.18 o 
   6  23   2       76.34      615.85    335.47 o 
   7  23   2      288.38      374.37    359.69 o 
   8  23   2      122.48      225.75    380.58 o 
   9  23   2       58.82      249.45    653.91 o 
  -8  24   2      658.69      496.14    581.25 o 
  -7  24   2      308.58      371.66    513.56 o 
  -6  24   2      353.23      567.41    387.86 o 
  -5  24   2      373.74      494.65    338.36 o 
  -4  24   2      738.90      602.67    365.97 o 
  -3  24   2      253.43      430.60    334.76 o 
  -2  24   2      552.64      688.92    349.08 o 
  -1  24   2      497.61      260.95    319.45 o 
   0  24   2        9.76      259.03    303.33 o 
   1  24   2      513.82      747.90    352.80 o 
   2  24   2      518.19      440.15    338.22 o 
   3  24   2      270.78       81.98    324.66 o 
   4  24   2      730.90      620.74    338.23 o 
   5  24   2      359.89      442.86    328.02 o 
   6  24   2      340.79      462.84    335.95 o 
   7  24   2      319.99      689.15    391.68 o 
   8  24   2      616.78      544.93    728.99 o 
  -6  25   2     1964.83     1967.11    570.73 o 
  -5  25   2      688.78      578.79    377.94 o 
  -4  25   2      526.04      449.32    381.12 o 
  -3  25   2      163.99      486.43    374.61 o 
  -2  25   2     1667.17     1620.40    469.27 o 
  -1  25   2      769.88      960.20    403.45 o 
   0  25   2      218.07      132.75    322.33 o 
   1  25   2      795.24     1254.36    425.13 o 
   2  25   2     1629.11     1645.89    498.84 o 
   3  25   2      168.96      161.19    334.76 o 
   4  25   2      548.00      814.99    396.73 o 
   5  25   2      654.70      384.78    349.06 o 
   6  25   2     2031.24     2164.97    619.71 o 
  -4  26   2      438.93      145.31    731.41 o 
  -3  26   2      154.72       92.03    770.16 o 
  -2  26   2     1653.07     2373.01    824.09 o 
  -1  26   2      110.91      422.95    560.67 o 
   0  26   2     1338.28     1973.07    760.52 o 
   1  26   2      110.93      462.53    614.54 o 
   2  26   2     1637.67     2804.26    871.62 o 
   3  26   2      145.72      300.31    862.19 o 
   4  26   2      415.09     1428.91   1082.58 o 
 -17   0   3     1630.17     1247.75    611.44 o 
 -15   0   3     1335.85      628.55    440.78 o 
 -13   0   3     2339.22     2356.20    503.90 o 
 -11   0   3    11346.11    12687.92    909.68 o 
  -7   0   3    19500.86    21285.64    724.71 o 
  -5   0   3    35982.51    34066.18    986.96 o 
  -3   0   3    53186.39    63295.01   1002.87 o 
  -1   0   3    39238.60    28774.70    427.11 o 
   1   0   3    39710.20    28992.80    340.15 o 
   3   0   3    53716.84    62574.01    653.68 o 
   5   0   3    36041.27    33493.91    582.19 o 
   7   0   3    18974.04    18811.51   1313.48 o 
  13   0   3     2444.74     2490.50    530.50 o 
  15   0   3     1396.39     1118.84    639.31 o 
  17   0   3     1723.86     1786.40    802.74 o 
 -17   1   3     4130.67     3909.41    806.56 o 
 -16   1   3       22.49     -269.68    305.30 o 
 -15   1   3      550.31      382.51    312.24 o 
 -14   1   3       37.28      -41.35    266.29 o 
 -13   1   3      467.19      410.34    266.43 o 
 -12   1   3       62.67       77.11    231.50 o 
 -11   1   3    10211.19    11288.51    504.61 o 
 -10   1   3     2515.35     2644.17    289.08 o 
  -9   1   3     1315.48     1270.98    210.27 o 
  -8   1   3      140.46      101.20    138.22 o 
  -7   1   3    14134.15    14978.89    441.99 o 
  -6   1   3     4947.75     4990.79    251.47 o 
  -5   1   3     9488.40    10915.98    310.12 o 
  -4   1   3     3440.83     3028.05    124.24 o 
  -3   1   3   184307.36   199654.58   1504.10 o 
  -2   1   3      203.27      778.13     62.37 o 
  -1   1   3    28067.37    24168.80    225.29 o 
   0   1   3       50.69       14.56     27.97 o 
   1   1   3    28105.52    24205.64    221.45 o 
   2   1   3      217.13      801.02     62.92 o 
   3   1   3   184967.91   201250.23   1210.74 o 
   4   1   3     3388.19     2876.01    128.30 o 
   5   1   3     9156.62    10151.39    234.72 o 
   6   1   3     5066.32     4999.67    194.02 o 
   7   1   3    14144.38    15199.34    451.17 o 
   8   1   3      139.29      176.40    119.73 o 
   9   1   3     1257.45     1223.26    157.16 o 
  10   1   3     2598.11     2717.65    274.15 o 
  11   1   3    10632.51    11974.62    599.95 o 
  12   1   3       61.21      149.89    216.23 o 
  13   1   3      495.71      554.35    265.73 o 
  14   1   3       38.50        5.04    283.36 o 
  15   1   3      558.69      698.74    415.77 o 
  16   1   3       23.75      -72.41    397.40 o 
  17   1   3     3982.08     3858.28    741.16 o 
 -18   2   3      884.70     1097.12    992.97 o 
 -17   2   3     1194.83     1153.77    511.49 o 
 -16   2   3       55.57      109.02    336.84 o 
 -15   2   3      192.34       71.17    312.90 o 
 -14   2   3      473.14      442.55    297.68 o 
 -13   2   3      108.00      -63.20    245.89 o 
 -12   2   3      980.51      908.33    270.80 o 
 -11   2   3     1136.31      814.89    242.48 o 
 -10   2   3      140.18      113.31    177.50 o 
  -9   2   3     2182.62     2302.92    243.88 o 
  -8   2   3      572.25      668.90    175.20 o 
  -7   2   3     5120.85     5434.61    307.04 o 
  -6   2   3      473.92      410.11     75.15 o 
  -5   2   3     4175.50     4013.42    138.57 o 
  -4   2   3     5573.64     5678.19    154.60 o 
  -3   2   3    13059.23    11660.83    270.61 o 
  -2   2   3    11508.79    11698.53    264.09 o 
  -1   2   3      359.57      345.81     47.57 o 
   0   2   3     5849.58     7322.08    145.59 o 
   1   2   3      355.40      230.85     38.56 o 
   2   2   3    11552.53    11264.31    206.87 o 
   3   2   3    13346.56    11928.82    206.74 o 
   4   2   3     5668.93     5860.17    168.47 o 
   5   2   3     4082.28     3852.98    159.37 o 
   6   2   3      443.48      513.97     96.44 o 
   7   2   3     5124.82     5297.43    230.61 o 
   8   2   3      560.45      674.41    127.63 o 
   9   2   3     2328.07     2479.84    234.06 o 
  10   2   3      148.01      117.21    166.14 o 
  11   2   3     1210.77     1168.82    240.86 o 
  12   2   3     1045.09     1209.72    268.06 o 
  13   2   3      106.56      116.56    264.76 o 
  14   2   3      452.11      671.54    326.68 o 
  15   2   3      202.07       10.82    311.80 o 
  16   2   3       58.66       -0.92    467.72 o 
  17   2   3     1276.02     1138.71    617.34 o 
 -17   3   3      399.84      145.67    440.37 o 
 -16   3   3       54.49      137.19    385.94 o 
 -15   3   3     1010.02     1429.45    356.60 o 
 -14   3   3      108.04      101.08    288.07 o 
 -13   3   3      172.30       24.50    265.41 o 
 -12   3   3     1020.46     1269.73    310.91 o 
 -11   3   3      157.13       34.29    197.07 o 
 -10   3   3     2503.70     2679.69    293.39 o 
  -9   3   3     1059.42     1151.91    210.81 o 
  -8   3   3      311.91      380.40    159.80 o 
  -7   3   3     1562.13     1684.15    158.10 o 
  -6   3   3     4429.06     4023.30    525.39 o 
  -5   3   3     3196.21     3623.04    143.27 o 
  -4   3   3     4295.71     3180.80    208.14 o 
  -3   3   3     7046.52     7285.46    176.74 o 
  -2   3   3    16235.42    18554.80    304.25 o 
  -1   3   3     3476.22     4098.42    122.21 o 
   0   3   3       11.87       -7.34     37.16 o 
   1   3   3     3482.37     4167.86    130.09 o 
   2   3   3    16538.87    18673.87    274.23 o 
   3   3   3     7096.88     7140.09    168.18 o 
   4   3   3     4584.16     4061.31    189.15 o 
   5   3   3     3143.82     3457.64    155.10 o 
   6   3   3     4723.08     4592.25    439.69 o 
   7   3   3     1576.97     1649.22    160.71 o 
   8   3   3      325.26      334.53    109.71 o 
   9   3   3     1075.69     1088.71    152.64 o 
  10   3   3     2507.54     2600.58    275.38 o 
  11   3   3      162.21      289.01    194.69 o 
  12   3   3     1088.37     1416.70    317.03 o 
  13   3   3      162.16      339.83    278.09 o 
  14   3   3      101.79      110.11    290.01 o 
  15   3   3     1073.32     1045.09    478.56 o 
  16   3   3       54.47      112.39    437.67 o 
  17   3   3      406.40      752.04    691.86 o 
 -17   4   3       84.61     -256.89    481.68 o 
 -16   4   3      656.16      796.51    449.83 o 
 -15   4   3      111.42        3.38    356.78 o 
 -14   4   3     4250.29     4111.74    479.20 o 
 -13   4   3       18.60      -72.41    241.09 o 
 -12   4   3     4399.05     4308.86    395.40 o 
 -11   4   3     1275.89     1442.44    273.41 o 
 -10   4   3      352.19      601.46    210.18 o 
  -9   4   3        8.33       73.93    150.59 o 
  -8   4   3     1827.85     1744.99    218.28 o 
  -7   4   3     1351.89     1376.22    125.25 o 
  -6   4   3    72537.93    77444.19    727.61 o 
  -5   4   3        3.61       19.93     60.10 o 
  -4   4   3    14693.80    14729.91    267.96 o 
  -3   4   3      144.52      107.88     61.51 o 
  -2   4   3    73759.94    78549.29    589.17 o 
  -1   4   3     1519.03     1788.83     98.37 o 
   0   4   3    43951.30    45216.20    369.27 o 
   1   4   3     1554.22     1702.81     83.99 o 
   2   4   3    74109.88    77926.34    572.41 o 
   3   4   3      136.36       95.62     56.89 o 
   4   4   3    14794.53    14741.28    253.88 o 
   5   4   3        3.84       25.85     74.57 o 
   6   4   3    72087.25    78660.61    776.60 o 
   7   4   3     1333.87     1453.97    151.54 o 
   8   4   3     1729.96     1764.44    163.01 o 
   9   4   3        8.84      -29.32    107.40 o 
  10   4   3      361.00      349.65    175.28 o 
  11   4   3     1254.67     1662.44    307.22 o 
  12   4   3     4497.18     5074.47    460.91 o 
  13   4   3       19.33      -80.95    257.96 o 
  14   4   3     4125.71     3081.84    576.49 o 
  15   4   3      115.88      107.41    414.80 o 
  16   4   3      615.39      779.30    425.38 o 
  17   4   3       90.31      303.00    520.02 o 
 -17   5   3      151.79       38.38    516.76 o 
 -16   5   3       21.44     -100.67    383.27 o 
 -15   5   3      290.44       67.76    379.43 o 
 -14   5   3       26.79      -45.24    341.04 o 
 -13   5   3       84.45       81.87    270.69 o 
 -12   5   3      687.25     1105.70    280.24 o 
 -11   5   3      552.86      681.98    234.92 o 
  -9   5   3      540.73      549.10    183.93 o 
  -8   5   3      310.62      402.29    156.17 o 
  -7   5   3     1234.03     1297.51    131.90 o 
  -6   5   3    20372.61    21574.69    492.77 o 
  -5   5   3       44.70        9.15     69.54 o 
  -4   5   3    16107.22    14846.68    283.46 o 
  -3   5   3     2621.69     2971.19    139.42 o 
  -2   5   3     2141.55     1896.92    110.41 o 
  -1   5   3     1749.55     1993.82    109.01 o 
   0   5   3      188.56      148.75     57.02 o 
   1   5   3     1744.00     2032.79     97.57 o 
   2   5   3     2193.10     1895.26    115.05 o 
   3   5   3     2678.04     2717.62    140.66 o 
   4   5   3    16445.99    14901.69    252.22 o 
   5   5   3       42.27       45.03     72.80 o 
   6   5   3    19912.53    21399.07    446.52 o 
   7   5   3     1232.80     1236.40    143.03 o 
   8   5   3      306.24      438.48    119.27 o 
   9   5   3      552.50      336.58    133.93 o 
  11   5   3      590.61      742.38    291.24 o 
  12   5   3      699.13     1180.67    360.23 o 
  13   5   3       89.99      255.14    316.04 o 
  14   5   3       28.37     -153.77    310.68 o 
  15   5   3      287.37      276.30    361.91 o 
  16   5   3       22.04       82.93    392.21 o 
  17   5   3      142.76      282.28    628.47 o 
 -17   6   3      247.68       -7.27    799.22 o 
 -16   6   3     3008.46     2901.48    587.61 o 
 -15   6   3      200.68      330.98    400.03 o 
 -14   6   3      718.06     1350.27    434.24 o 
 -13   6   3      371.73      253.06    284.32 o 
 -12   6   3     2371.14     2516.76    371.05 o 
 -11   6   3     2186.31     2266.45    330.70 o 
 -10   6   3     2601.79     3000.65    318.52 o 
  -9   6   3      347.12      279.67    172.02 o 
  -8   6   3      752.10      753.20    184.81 o 
  -7   6   3     4288.55     3936.87    352.58 o 
  -6   6   3     8898.47     9692.45    283.97 o 
  -5   6   3     2359.04     2480.72    156.25 o 
  -4   6   3     4915.98     4575.59    179.93 o 
  -3   6   3     1116.27     1100.77    102.90 o 
  -2   6   3    52116.54    51271.36    480.10 o 
  -1   6   3      397.54      653.92     79.22 o 
   0   6   3    23257.27    21012.17    292.53 o 
   1   6   3      374.17      580.75     70.12 o 
   2   6   3    52051.92    51137.79    454.72 o 
   3   6   3     1104.37     1008.11    101.46 o 
   4   6   3     4874.77     4355.02    147.89 o 
   5   6   3     2313.37     2300.94    146.04 o 
   6   6   3     8621.96     9484.29    271.12 o 
   7   6   3     4545.41     4088.23    232.97 o 
   8   6   3      790.79      883.78    143.41 o 
   9   6   3      370.09      374.39    147.56 o 
  10   6   3     2665.85     2678.32    331.12 o 
  11   6   3     2319.15     2378.16    391.00 o 
  12   6   3     2512.08     2612.13    445.39 o 
  13   6   3      386.64      839.58    377.10 o 
  14   6   3      758.14      931.28    391.59 o 
  15   6   3      212.01      382.62    390.02 o 
  16   6   3     3000.47     3101.28    589.45 o 
  17   6   3      264.61      387.50    893.68 o 
 -16   7   3     1143.39     1284.77    508.83 o 
 -15   7   3     1536.18     1019.75    448.96 o 
 -14   7   3     1085.05      671.60    404.35 o 
 -13   7   3     1372.31     1868.80    452.81 o 
 -12   7   3       78.87      267.25    263.12 o 
 -11   7   3      922.45      962.17    287.70 o 
 -10   7   3     2343.97     1981.45    296.67 o 
  -9   7   3     3824.39     3894.59    311.33 o 
  -8   7   3     7053.41     7379.40    318.51 o 
  -7   7   3       66.85      128.47    100.49 o 
  -6   7   3     4746.78     4851.48    226.08 o 
  -5   7   3     3902.22     3938.13    202.41 o 
  -4   7   3     8957.16     9161.19    246.88 o 
  -3   7   3      559.15      543.22     90.38 o 
  -2   7   3     8235.78     7430.11    203.68 o 
  -1   7   3    22221.21    22679.28    329.59 o 
   0   7   3     1117.44     1128.84     97.52 o 
   1   7   3    21783.09    22604.84    373.25 o 
   2   7   3     8361.77     7412.92    173.10 o 
   3   7   3      531.44      589.76     69.67 o 
   4   7   3     8887.73     9314.69    233.34 o 
   5   7   3     4002.13     4091.40    178.85 o 
   6   7   3     4756.02     4928.40    209.09 o 
   7   7   3       67.63      102.94     91.65 o 
   8   7   3     7128.28     7320.46    314.64 o 
   9   7   3     3645.45     3384.69    324.80 o 
  10   7   3     2500.20     2720.25    391.32 o 
  11   7   3      895.08      746.64    319.22 o 
  12   7   3       79.59      381.60    320.94 o 
  13   7   3     1405.65     1509.50    430.93 o 
  14   7   3     1135.33     1301.44    425.74 o 
  15   7   3     1589.13     1881.66    485.23 o 
  16   7   3     1214.51     1038.43    487.40 o 
  17   7   3      197.57      329.38    949.38 o 
 -16   8   3      338.70      331.80    455.86 o 
 -15   8   3      853.36     1557.12    489.70 o 
 -14   8   3     1706.75     1979.91    480.48 o 
 -13   8   3     1995.46     2168.56    473.21 o 
 -12   8   3      271.69      270.61    324.20 o 
 -11   8   3      253.55      300.66    255.40 o 
 -10   8   3     1303.36     1358.39    284.88 o 
  -9   8   3     2481.46     2997.88    335.62 o 
  -8   8   3      482.02      385.65    148.41 o 
  -7   8   3    24146.76    24834.05   1511.26 o 
  -6   8   3     5193.07     5197.74    236.22 o 
  -5   8   3     3870.07     3876.27    210.55 o 
  -4   8   3      323.98      394.09    103.17 o 
  -3   8   3    23764.91    25030.37    383.61 o 
  -2   8   3      129.93       79.30     63.42 o 
  -1   8   3     1320.25     1101.77    104.07 o 
   0   8   3     6851.43     6504.57    194.65 o 
   1   8   3     1401.19     1163.28     99.55 o 
   2   8   3      124.23       83.66     65.50 o 
   3   8   3    23866.35    25612.22    389.09 o 
   4   8   3      344.46      360.19     96.96 o 
   5   8   3     4093.50     4163.73    207.77 o 
   6   8   3     5194.21     5450.42    215.99 o 
   7   8   3    25546.25    26884.86   1111.85 o 
   8   8   3      459.01      270.13    153.65 o 
   9   8   3     2418.33     2479.67    266.08 o 
  10   8   3     1344.46     1401.74    336.98 o 
  11   8   3      257.38      402.89    311.07 o 
  12   8   3      289.12      704.60    355.44 o 
  13   8   3     2127.50     3096.43    491.65 o 
  14   8   3     1782.15     1954.66    476.94 o 
  15   8   3      884.30     1551.16    488.22 o 
  16   8   3      361.81       90.62    416.43 o 
  17   8   3      203.58      484.38    908.21 o 
 -16   9   3       18.27      179.49    453.16 o 
 -15   9   3     4268.58     3581.54    599.75 o 
 -14   9   3      812.85      625.97    417.63 o 
 -13   9   3     1970.47     1486.39    424.68 o 
 -12   9   3      199.58      284.84    344.39 o 
 -11   9   3     1324.54     1616.59    398.85 o 
 -10   9   3      237.36      201.50    228.64 o 
  -9   9   3     7109.97     6881.60    447.19 o 
  -8   9   3       80.70     -101.37    132.14 o 
  -7   9   3     7063.79     7915.74    322.49 o 
  -6   9   3      220.00      172.86    103.35 o 
  -5   9   3    22213.44    22519.48    414.90 o 
  -4   9   3      127.53      120.39     96.64 o 
  -3   9   3    47812.43    51500.61    808.06 o 
  -2   9   3       32.31       60.34     71.88 o 
  -1   9   3     7684.89     7893.56    227.49 o 
   0   9   3      610.62      447.46     88.91 o 
   1   9   3     7522.25     7545.24    210.78 o 
   2   9   3       32.60       29.73     75.04 o 
   3   9   3    48061.58    51517.93    590.89 o 
   4   9   3      130.19      193.16     98.92 o 
   5   9   3    21947.39    22490.02    417.53 o 
   6   9   3      234.13      192.93    131.34 o 
   7   9   3     7098.21     7545.20    364.58 o 
   8   9   3       86.17       62.86    150.07 o 
   9   9   3     6866.91     6861.24    393.96 o 
  10   9   3      228.29      305.30    280.15 o 
  11   9   3     1284.51     1270.56    371.37 o 
  12   9   3      212.76      359.34    336.07 o 
  13   9   3     1886.16     2298.76    469.54 o 
  14   9   3      856.85      996.75    426.50 o 
  15   9   3     4443.55     4315.17    622.83 o 
  16   9   3       19.18      130.59    412.85 o 
 -16  10   3      729.70      336.64    988.13 o 
 -15  10   3      129.09      -65.19    407.28 o 
 -14  10   3       35.83      119.84    372.84 o 
 -13  10   3      139.18      269.35    365.25 o 
 -12  10   3      745.66      720.83    375.59 o 
 -11  10   3      118.48       13.55    300.94 o 
 -10  10   3      106.24      -97.54    260.83 o 
  -9  10   3     4337.64     3511.78    410.19 o 
  -8  10   3       64.67      -62.20    147.94 o 
  -7  10   3     1549.74     1431.16    193.04 o 
  -6  10   3     1295.63     1265.60    177.50 o 
  -5  10   3     7051.22     7016.38    295.19 o 
  -4  10   3      952.47      966.28    126.84 o 
  -3  10   3     1166.50     1112.99    132.51 o 
  -2  10   3      238.26      300.68    102.07 o 
  -1  10   3     2665.75     2800.70    167.55 o 
   0  10   3     5182.97     5345.54    209.40 o 
   1  10   3     2628.52     2681.42    157.50 o 
   2  10   3      243.75      310.10    110.28 o 
   3  10   3     1099.25     1047.50    149.66 o 
   4  10   3      999.76     1164.61    141.91 o 
   5  10   3     7231.45     7086.46    340.12 o 
   6  10   3     1326.40     1542.09    266.26 o 
   7  10   3     1586.38     1742.34    240.44 o 
   8  10   3       61.73      -18.28    147.16 o 
   9  10   3     4633.87     3675.96    420.41 o 
  10  10   3       99.60     -117.79    246.35 o 
  11  10   3      118.85      115.28    304.48 o 
  12  10   3      796.42      675.71    383.67 o 
  13  10   3      142.92      253.96    357.09 o 
  14  10   3       33.83      237.30    371.67 o 
  15  10   3      137.55      401.97    404.10 o 
  16  10   3      720.76      605.36    689.28 o 
 -15  11   3     1277.28     1154.01    512.66 o 
 -14  11   3      578.97      309.43    407.50 o 
 -13  11   3      334.52      124.49    365.25 o 
 -12  11   3      599.28      794.10    383.59 o 
 -11  11   3      218.03      -67.16    301.30 o 
 -10  11   3      273.35      394.46    320.60 o 
  -9  11   3     3141.28     3076.75    435.68 o 
  -8  11   3      350.03      412.52    174.13 o 
  -7  11   3       74.33      129.21    138.30 o 
  -6  11   3     1318.58     1299.26    185.58 o 
  -5  11   3      127.17       31.18    113.88 o 
  -4  11   3     1017.36     1180.30    168.88 o 
  -3  11   3     3417.54     3912.66    236.81 o 
  -2  11   3      483.99      451.53    106.23 o 
  -1  11   3    28222.47    29539.91    454.43 o 
   0  11   3      552.18      538.28    116.83 o 
   1  11   3    27966.48    28461.14    481.71 o 
   2  11   3      481.85      386.71    128.32 o 
   3  11   3     3440.95     3892.80    242.47 o 
   4  11   3      973.65     1188.62    194.48 o 
   5  11   3      134.13      208.46    146.42 o 
   6  11   3     1400.70     1609.72    225.57 o 
   7  11   3       76.25      -11.86    144.23 o 
   8  11   3      373.37      385.38    190.80 o 
   9  11   3     3127.57     3270.05    367.61 o 
  10  11   3      291.28      231.77    307.79 o 
  11  11   3      229.90      -21.66    299.25 o 
  12  11   3      609.04      761.96    382.69 o 
  13  11   3      353.12      -34.82    350.27 o 
  14  11   3      618.54      297.25    391.58 o 
  15  11   3     1319.70      924.07    469.96 o 
 -15  12   3       41.41     -113.69    421.50 o 
 -14  12   3     3700.60     3751.04    620.45 o 
 -13  12   3      786.89      820.69    433.61 o 
 -12  12   3     1257.37     1467.93    436.42 o 
 -11  12   3      964.89     1396.28    415.69 o 
 -10  12   3      816.33      751.16    345.71 o 
  -9  12   3     1988.57     2309.12    407.89 o 
  -8  12   3     5574.38     5458.76    368.36 o 
  -7  12   3    11153.84    10932.24    410.08 o 
  -6  12   3     9935.33     9991.92    381.50 o 
  -5  12   3     3258.82     3714.86    260.50 o 
  -4  12   3      436.79      499.97    142.26 o 
  -3  12   3    10580.68    10750.76    359.59 o 
  -2  12   3      100.26      159.32    113.64 o 
  -1  12   3     3268.83     3515.06    197.76 o 
   0  12   3    63369.56    64139.12    729.59 o 
   1  12   3     3412.43     3816.10    314.44 o 
   2  12   3      104.61      270.58    117.15 o 
   3  12   3    10402.05    10221.79    332.92 o 
   4  12   3      411.15      243.62    149.47 o 
   5  12   3     3285.19     3693.94    296.18 o 
   6  12   3     9947.39    10105.90    438.39 o 
   7  12   3    11240.80    11548.15    559.33 o 
   8  12   3     5449.13     5523.86    390.65 o 
   9  12   3     2056.76     1960.33    296.83 o 
  10  12   3      820.34      814.14    350.65 o 
  11  12   3     1023.73      773.13    376.39 o 
  12  12   3     1178.04     1392.32    437.96 o 
  13  12   3      811.13     1128.13    437.43 o 
  14  12   3     3771.65     3986.40    628.02 o 
  15  12   3       42.82     -168.52    405.25 o 
 -15  13   3      785.54      942.11   1058.37 o 
 -14  13   3      308.07      260.26    419.95 o 
 -13  13   3     2034.90     2195.40    499.34 o 
 -12  13   3     1840.05     1902.55    458.96 o 
 -11  13   3      898.06     1119.17    404.27 o 
 -10  13   3     1016.55      966.10    364.39 o 
  -9  13   3      440.79      500.34    314.43 o 
  -8  13   3     6882.84     6434.03    565.66 o 
  -7  13   3      641.79      551.20    181.97 o 
  -6  13   3    13429.59    13009.13    442.98 o 
  -5  13   3     2160.55     2048.42    226.64 o 
  -4  13   3      702.09      887.41    169.03 o 
  -3  13   3     3025.47     2982.45    233.78 o 
  -2  13   3    27385.31    27162.04    553.30 o 
  -1  13   3     5253.62     5515.19    277.42 o 
   0  13   3        7.10       28.39    101.22 o 
   1  13   3     5350.86     5039.43    261.52 o 
   2  13   3    27779.14    27539.33    539.36 o 
   3  13   3     2965.51     3299.74    278.84 o 
   4  13   3      700.87      986.45    199.42 o 
   5  13   3     2125.01     2419.62    269.70 o 
   6  13   3    13946.98    13576.87    515.78 o 
   7  13   3      685.60      754.16    224.14 o 
   8  13   3     7153.47     7096.60    434.65 o 
   9  13   3      443.27      391.48    222.05 o 
  10  13   3      971.55      739.04    361.15 o 
  11  13   3      938.57      791.56    390.67 o 
  12  13   3     1965.49     2693.17    516.43 o 
  13  13   3     2103.48     2167.26    516.82 o 
  14  13   3      300.38      295.26    420.70 o 
  15  13   3      826.55      780.78    693.07 o 
 -14  14   3     5316.83     4627.38    680.93 o 
 -13  14   3       21.73       24.06    383.17 o 
 -12  14   3      631.76      492.18    385.65 o 
 -11  14   3      297.81       -8.04    331.76 o 
 -10  14   3      799.37      657.73    361.57 o 
  -9  14   3      268.97      375.57    310.63 o 
  -8  14   3     1208.30     1224.87    292.24 o 
  -7  14   3       42.23       35.12    183.11 o 
  -6  14   3    14288.64    13827.41    473.39 o 
  -5  14   3     4248.23     3784.26    283.57 o 
  -4  14   3     1457.61     1320.00    201.38 o 
  -3  14   3      138.67       83.87    127.16 o 
  -2  14   3      712.33      419.47    146.00 o 
  -1  14   3      295.08      165.79    126.15 o 
   0  14   3    32966.28    32627.45    684.72 o 
   1  14   3      314.59      228.90    117.77 o 
   2  14   3      750.54      618.82    170.03 o 
   3  14   3      132.43       71.65    139.95 o 
   4  14   3     1364.37     1094.37    213.40 o 
   5  14   3     4387.35     4411.28    347.38 o 
   6  14   3    14584.13    14313.76    540.96 o 
   7  14   3       40.26       23.76    176.88 o 
   8  14   3     1181.98     1144.33    262.43 o 
   9  14   3      273.88      150.54    242.78 o 
  10  14   3      820.91      350.18    357.83 o 
  11  14   3      317.14      121.62    348.80 o 
  12  14   3      641.31      367.56    367.67 o 
  13  14   3       20.51      114.98    389.64 o 
  14  14   3     5454.19     5438.65    721.83 o 
 -14  15   3       48.96      -53.12    649.42 o 
 -13  15   3      607.96      730.68    467.23 o 
 -12  15   3      377.38      240.20    393.96 o 
 -11  15   3      145.93      243.80    368.20 o 
 -10  15   3     1125.02     1039.26    398.16 o 
  -9  15   3      238.53       51.43    306.56 o 
  -8  15   3     1178.23     1281.89    303.78 o 
  -7  15   3      232.34      359.53    205.05 o 
  -6  15   3     2550.08     2705.02    310.32 o 
  -5  15   3      205.97      -14.90    147.99 o 
  -4  15   3     1248.22     1052.83    195.43 o 
  -3  15   3      131.59      221.79    143.80 o 
  -2  15   3      687.15      851.60    197.58 o 
  -1  15   3      106.64      145.90    148.38 o 
   0  15   3      531.18      549.40    195.62 o 
   1  15   3      113.72      102.15    134.48 o 
   2  15   3      710.62      824.42    191.84 o 
   3  15   3      134.49      142.65    176.31 o 
   4  15   3     1269.48     1322.53    240.40 o 
   5  15   3      219.74      225.89    184.01 o 
   6  15   3     2639.42     2689.98    318.74 o 
   7  15   3      248.05      258.78    212.83 o 
   8  15   3     1223.58     1217.90    285.38 o 
   9  15   3      223.41      258.14    265.01 o 
  10  15   3     1111.24     1186.17    414.15 o 
  11  15   3      140.21       47.52    340.94 o 
  12  15   3      379.83      303.66    411.40 o 
  13  15   3      645.86      801.43    460.13 o 
  14  15   3       46.19      169.70    525.97 o 
 -14  16   3       67.49      293.05    997.82 o 
 -13  16   3      489.86      354.39    443.50 o 
 -12  16   3     1055.09      761.50    443.77 o 
 -11  16   3      496.57      486.74    390.68 o 
 -10  16   3      103.33      202.64    331.18 o 
  -9  16   3      372.79      319.16    323.27 o 
  -8  16   3      454.55      205.00    257.99 o 
  -7  16   3      620.38      805.29    242.79 o 
  -6  16   3      158.70       61.24    185.60 o 
  -5  16   3       97.53      112.04    183.77 o 
  -4  16   3     1125.29      968.45    198.63 o 
  -3  16   3      905.53      754.14    206.19 o 
  -2  16   3      859.64      944.17    211.00 o 
  -1  16   3     7921.93     7939.34    412.39 o 
   0  16   3     5671.35     6274.93    432.09 o 
   1  16   3     8114.91     7799.83    469.04 o 
   2  16   3      876.44      835.13    246.54 o 
   3  16   3      942.36      823.75    210.39 o 
   4  16   3     1171.33     1145.28    236.52 o 
   5  16   3      100.40      -64.35    182.32 o 
   6  16   3      166.25      215.03    213.11 o 
   7  16   3      650.94      808.80    255.60 o 
   8  16   3      431.77      315.02    238.51 o 
   9  16   3      397.94      450.07    298.23 o 
  10  16   3      106.46      -41.91    333.16 o 
  11  16   3      506.44      402.69    395.77 o 
  12  16   3     1059.27     1181.13    480.74 o 
  13  16   3      493.50      534.42    459.89 o 
 -13  17   3      494.44      275.00    515.05 o 
 -12  17   3      167.74       23.96    416.44 o 
 -11  17   3     1620.60     1720.20    474.43 o 
 -10  17   3       74.94      159.71    342.36 o 
  -9  17   3     6504.59     6819.15    650.22 o 
  -8  17   3      629.04      759.91    299.14 o 
  -7  17   3      528.66      509.33    234.98 o 
  -6  17   3      877.35      619.06    238.69 o 
  -5  17   3     2900.52     2716.41    323.10 o 
  -4  17   3      401.72      353.97    225.11 o 
  -3  17   3     9933.06     9757.17    472.61 o 
  -2  17   3     1432.85     1698.43    262.35 o 
  -1  17   3     8037.51     8418.61    442.04 o 
   0  17   3      672.43      686.82    224.48 o 
   1  17   3     8100.11     8082.48    496.35 o 
   2  17   3     1429.28     1642.65    292.33 o 
   3  17   3     9995.00    10016.18    546.25 o 
   4  17   3      382.43      467.74    238.95 o 
   5  17   3     2896.53     3059.33    344.23 o 
   6  17   3      885.59      841.61    260.08 o 
   7  17   3      558.33      577.67    252.13 o 
   8  17   3      603.15      626.28    266.70 o 
   9  17   3     6532.97     6929.82    598.37 o 
  10  17   3       79.44      140.29    348.61 o 
  11  17   3     1596.47     1405.22    475.08 o 
  12  17   3      177.27      275.09    415.33 o 
  13  17   3      527.99     1312.70    783.37 o 
 -12  18   3     1319.26      626.03    476.47 o 
 -11  18   3       37.54     -374.06    394.66 o 
 -10  18   3       24.24       72.59    357.90 o 
  -9  18   3      258.39      287.14    357.91 o 
  -8  18   3      110.06      188.05    273.04 o 
  -7  18   3     5979.26     5779.27    450.05 o 
  -6  18   3       69.35      224.82    224.13 o 
  -5  18   3      190.60      273.90    240.71 o 
  -4  18   3     1508.01     1413.88    305.71 o 
  -3  18   3     2373.03     2588.44    313.73 o 
  -2  18   3     1238.09     1422.36    263.92 o 
  -1  18   3     5309.28     6142.19    462.93 o 
   0  18   3      163.19      243.93    209.58 o 
   1  18   3     5398.02     5953.59    461.64 o 
   2  18   3     1218.47     1051.86    287.08 o 
   3  18   3     2398.54     2183.20    356.15 o 
   4  18   3     1479.08     1743.56    381.93 o 
   5  18   3      188.33      200.45    251.01 o 
   6  18   3       66.80      257.40    230.80 o 
   7  18   3     6238.15     6296.93    486.04 o 
   8  18   3      113.81      293.05    259.45 o 
   9  18   3      258.26      157.24    287.86 o 
  10  18   3       23.20      112.07    369.13 o 
  11  18   3       39.52     -310.06    370.72 o 
  12  18   3     1379.89     1521.42    536.01 o 
 -12  19   3      365.16      -28.24    631.08 o 
 -11  19   3      547.28      351.70    443.41 o 
 -10  19   3      347.50      778.38    432.42 o 
  -9  19   3      589.99      381.89    378.34 o 
  -8  19   3       76.39      181.91    305.29 o 
  -7  19   3      271.53      125.04    256.23 o 
  -6  19   3     1258.61     1130.40    314.19 o 
  -5  19   3     1990.80     1815.66    351.82 o 
  -4  19   3      331.83      122.67    222.38 o 
  -3  19   3     1539.18     1580.08    321.89 o 
  -2  19   3       54.36       91.36    205.51 o 
  -1  19   3     4422.13     4577.04    432.53 o 
   0  19   3      104.71      191.65    218.42 o 
   1  19   3     4493.43     4848.21    449.23 o 
   2  19   3       58.07       76.01    215.10 o 
   3  19   3     1496.39     1928.25    341.61 o 
   4  19   3      313.63      212.37    246.07 o 
   5  19   3     1924.07     1349.58    369.39 o 
   6  19   3     1300.80     1429.42    357.75 o 
   7  19   3      289.69      417.83    281.03 o 
   8  19   3       73.66      -93.65    235.84 o 
   9  19   3      611.57      478.64    328.76 o 
  10  19   3      331.75      448.39    414.49 o 
  11  19   3      572.32      456.57    460.16 o 
  12  19   3      389.22       58.23    914.26 o 
 -12  20   3      403.37      513.44   1111.65 o 
 -11  20   3     2234.34     1579.72    644.90 o 
 -10  20   3       86.04      115.48    449.08 o 
  -9  20   3     1329.57     1820.97    562.95 o 
  -8  20   3      693.24      671.78    355.40 o 
  -7  20   3     2095.52     1349.98    340.11 o 
  -6  20   3     1518.80     1428.31    345.82 o 
  -5  20   3     3892.90     3845.70    448.89 o 
  -4  20   3      472.29      491.77    272.78 o 
  -3  20   3     1465.18     1662.96    399.53 o 
  -2  20   3      443.67      474.62    289.90 o 
  -1  20   3       50.09      150.49    223.93 o 
   0  20   3      953.28      633.85    266.60 o 
   1  20   3       53.47      114.66    230.30 o 
   2  20   3      463.68      580.98    264.30 o 
   3  20   3     1546.47     1662.91    352.33 o 
   4  20   3      443.19      642.97    272.23 o 
   5  20   3     3919.75     3891.58    464.50 o 
   6  20   3     1473.66     1116.56    336.15 o 
   7  20   3     2156.71     1945.70    392.95 o 
   8  20   3      690.37      759.40    313.83 o 
   9  20   3     1383.05     1020.16    540.78 o 
  10  20   3       83.28      -31.01    409.40 o 
  11  20   3     2225.41     2360.20    963.91 o 
 -10  21   3     3156.47     3021.45    694.37 o 
  -9  21   3       96.65     -227.48    412.79 o 
  -8  21   3      357.08      539.76    363.44 o 
  -7  21   3      205.76      339.59    302.75 o 
  -6  21   3      202.58      264.52    262.95 o 
  -5  21   3       91.89      -14.66    248.19 o 
  -4  21   3     1236.52     1224.25    363.33 o 
  -3  21   3     2783.72     2746.85    455.49 o 
  -2  21   3     1624.33     1896.39    410.74 o 
  -1  21   3      143.83      119.63    264.20 o 
   0  21   3        9.02      143.42    228.29 o 
   1  21   3      140.15       77.88    217.06 o 
   2  21   3     1662.15     1976.72    365.86 o 
   3  21   3     2794.70     2724.14    415.03 o 
   4  21   3     1298.42     1332.42    351.34 o 
   5  21   3       97.72      -80.85    249.23 o 
   6  21   3      190.75      633.99    357.05 o 
   7  21   3      211.93      194.49    289.09 o 
   8  21   3      374.42      248.32    316.54 o 
   9  21   3       90.95      395.65    384.47 o 
  10  21   3     3347.53     4812.79    815.66 o 
 -10  22   3       96.32      142.89    787.11 o 
  -9  22   3      574.25      746.01    526.29 o 
  -8  22   3     1604.14     1428.04    443.06 o 
  -7  22   3       58.63      288.94    361.05 o 
  -6  22   3     2136.47     1908.43    396.54 o 
  -5  22   3       71.22       56.16    289.67 o 
  -4  22   3      912.06      750.03    372.33 o 
  -3  22   3      152.98      100.98    292.34 o 
  -2  22   3     1987.08     2054.95    522.96 o 
  -1  22   3       37.96       78.95    275.63 o 
   0  22   3     6704.35     6460.93    638.42 o 
   1  22   3       38.40      322.27    252.56 o 
   2  22   3     1951.02     2205.52    402.22 o 
   3  22   3      143.33      165.88    243.34 o 
   4  22   3      943.55      932.04    332.73 o 
   5  22   3       74.31      111.37    259.10 o 
   6  22   3     2152.31     2051.77    407.27 o 
   7  22   3       58.16      266.91    342.77 o 
   8  22   3     1539.12     1269.72    403.03 o 
   9  22   3      605.00      953.21    476.77 o 
  10  22   3       98.31       48.44   1087.43 o 
  -9  23   3      282.89      255.39    600.24 o 
  -8  23   3      306.45      420.32    424.03 o 
  -7  23   3        3.40      -74.85    377.83 o 
  -6  23   3      780.12      549.14    370.33 o 
  -5  23   3      169.54      261.12    318.32 o 
  -4  23   3        7.34      102.98    306.14 o 
  -3  23   3      616.17      948.68    367.84 o 
  -2  23   3     1540.41     1702.19    437.22 o 
  -1  23   3      133.32      117.80    273.63 o 
   0  23   3      117.99      150.59    281.23 o 
   1  23   3      125.95      121.28    286.92 o 
   2  23   3     1578.80     1684.94    383.72 o 
   3  23   3      629.33      567.16    298.60 o 
   4  23   3        7.73      336.72    285.78 o 
   5  23   3      171.67      430.84    304.61 o 
   6  23   3      780.33      546.03    341.52 o 
   7  23   3        3.20      176.49    322.53 o 
   8  23   3      325.48      890.06    483.54 o 
   9  23   3      297.51      189.60    697.50 o 
  -8  24   3       38.43     -130.78    552.19 o 
  -7  24   3      894.34      962.51    578.90 o 
  -6  24   3      154.83      340.79    371.84 o 
  -5  24   3       55.33     -203.93    289.18 o 
  -4  24   3     2147.45     2138.21    480.67 o 
  -3  24   3      485.69      706.57    352.66 o 
  -2  24   3     1671.33     1845.02    447.32 o 
  -1  24   3       85.55      242.49    301.81 o 
   0  24   3     1035.88      827.19    378.66 o 
   1  24   3       80.40      163.16    286.31 o 
   2  24   3     1697.76     2133.50    494.72 o 
   3  24   3      485.91      737.72    333.23 o 
   4  24   3     2088.76     2470.39    464.04 o 
   5  24   3       54.88      327.13    319.91 o 
   6  24   3      145.09      447.92    344.92 o 
   7  24   3      943.64      963.00    429.04 o 
  -6  25   3     1875.35     1328.42    627.13 o 
  -5  25   3     1326.74      862.42    471.98 o 
  -4  25   3     3435.79     3236.74    581.22 o 
  -3  25   3     2314.36     2558.23    526.47 o 
  -2  25   3       44.11       62.83    320.20 o 
  -1  25   3      762.43      774.36    394.22 o 
   0  25   3      246.25      702.46    373.31 o 
   1  25   3      731.51      917.09    388.79 o 
   2  25   3       45.74      134.87    329.28 o 
   3  25   3     2268.70     2351.12    534.49 o 
   4  25   3     3495.91     3618.34    528.06 o 
   5  25   3     1342.93      744.61    500.75 o 
   6  25   3     1870.24     1447.13    752.00 o 
  -4  26   3     1281.97     1128.60    932.43 o 
  -3  26   3      107.45      569.14    811.33 o 
  -2  26   3     2479.48     2385.56   1085.01 o 
  -1  26   3     1729.59     2438.84   1089.85 o 
   0  26   3     2136.71     3267.13   1186.73 o 
   1  26   3     1746.26     1845.48   1053.52 o 
   2  26   3     2453.52     3519.00   1232.74 o 
   3  26   3      103.22      704.77    915.47 o 
   4  26   3     1336.73     1840.64   1089.85 o 
   0  27   3       69.38      784.69    874.30 o 
 -16   0   4      496.99       88.65    466.70 o 
 -14   0   4     2650.49     3330.63    581.82 o 
 -12   0   4      203.86      402.05    341.71 o 
 -10   0   4      230.50      101.67    261.62 o 
  -8   0   4      498.93      297.88    226.52 o 
  -6   0   4     1331.81     2258.00    281.72 o 
  -4   0   4     8409.59     9971.64    280.35 o 
  -2   0   4      278.80      327.23    108.47 o 
   0   0   4    90344.10    68246.42   1307.24 o 
   2   0   4      297.78      388.04     82.39 o 
   4   0   4     8520.92     9214.64    304.57 o 
   6   0   4     1303.39     1749.34    233.29 o 
   8   0   4      469.01      347.08    164.37 o 
  10   0   4      216.54      166.08    236.08 o 
  12   0   4      217.73      -10.13    277.95 o 
  14   0   4     2767.47     2908.84    682.45 o 
  16   0   4      474.23      136.02    587.43 o 
 -17   1   4      123.48     -238.13    382.55 o 
 -16   1   4      353.57      -80.08    348.13 o 
 -15   1   4       86.59       32.07    297.39 o 
 -14   1   4      361.57      244.32    284.74 o 
 -13   1   4      465.23      434.39    271.79 o 
 -12   1   4     2409.21     2277.07    333.51 o 
 -11   1   4      345.27      457.83    221.11 o 
 -10   1   4     3792.25     3649.47    328.64 o 
  -9   1   4       52.47      -11.90    151.56 o 
  -8   1   4     2733.62     2747.40    252.40 o 
  -7   1   4      240.18      126.44    157.01 o 
  -6   1   4      185.80      250.43    121.18 o 
  -5   1   4      392.02      371.98     69.11 o 
  -4   1   4     1110.63     1143.30     86.73 o 
  -3   1   4      428.89      308.97     58.90 o 
  -2   1   4     2271.58     2999.05    113.35 o 
  -1   1   4     1878.33     2404.67     90.89 o 
   0   1   4        4.34       -4.48     39.02 o 
   1   1   4     1904.31     2493.30     90.01 o 
   2   1   4     2142.39     2874.50    109.69 o 
   3   1   4      407.18      260.83     59.26 o 
   4   1   4     1134.17     1037.96     94.32 o 
   5   1   4      415.00      455.71     82.58 o 
   6   1   4      195.45       95.25     77.80 o 
   7   1   4      227.03      174.32    114.42 o 
   8   1   4     2860.72     3002.80    216.48 o 
   9   1   4       56.01       -5.71    109.57 o 
  10   1   4     3909.11     3756.19    302.85 o 
  11   1   4      331.60      443.69    207.40 o 
  12   1   4     2381.61     2490.02    326.50 o 
  13   1   4      456.63      428.64    284.52 o 
  14   1   4      338.81      395.54    310.60 o 
  15   1   4       88.02      485.85    376.10 o 
  16   1   4      341.80      293.52    410.39 o 
  17   1   4      117.22      587.79    545.05 o 
 -17   2   4      256.49     -222.78    425.59 o 
 -16   2   4       56.40     -226.09    305.62 o 
 -15   2   4       44.35     -295.93    295.93 o 
 -14   2   4      439.00     -151.02    292.67 o 
 -13   2   4      746.51      918.76    306.48 o 
 -12   2   4       55.70       88.21    231.60 o 
 -11   2   4      897.93      932.39    256.39 o 
 -10   2   4      797.08      839.47    228.02 o 
  -9   2   4      408.05      528.44    187.64 o 
  -8   2   4      210.91      211.91    153.07 o 
  -7   2   4     1161.20      909.96    191.80 o 
  -6   2   4      123.59       43.44     69.27 o 
  -5   2   4      280.11      330.83     63.85 o 
  -4   2   4     1040.22      987.53     84.78 o 
  -3   2   4      567.31      614.14     77.45 o 
  -2   2   4     2180.42     2431.67    111.91 o 
  -1   2   4      442.75      330.86     56.14 o 
   0   2   4     2586.11     2911.45    117.98 o 
   1   2   4      451.95      332.93     51.06 o 
   2   2   4     2248.84     2332.63    105.04 o 
   3   2   4      574.73      547.92     69.83 o 
   4   2   4     1051.60      944.79     92.53 o 
   5   2   4      291.70      251.55     74.24 o 
   6   2   4      116.34       79.76     78.68 o 
   7   2   4     1213.73     1008.83    144.23 o 
   8   2   4      219.72      222.56    106.73 o 
   9   2   4      385.92      342.88    125.79 o 
  10   2   4      823.83      794.07    202.48 o 
  11   2   4      847.84      709.79    221.92 o 
  12   2   4       57.12      147.48    246.75 o 
  13   2   4      797.45      995.56    322.74 o 
  14   2   4      467.20      469.95    313.76 o 
  15   2   4       46.30       55.03    354.95 o 
  16   2   4       55.78      -16.70    459.54 o 
  17   2   4      240.29      622.76    547.84 o 
 -17   3   4      817.06      171.69    441.58 o 
 -16   3   4      109.86       95.09    400.46 o 
 -15   3   4       20.46     -214.49    290.50 o 
 -14   3   4        5.73       76.49    268.23 o 
 -13   3   4       13.61     -105.52    248.82 o 
 -12   3   4      137.95       29.10    253.41 o 
 -11   3   4       59.27       -6.95    224.88 o 
 -10   3   4     2971.33     3503.85    354.16 o 
  -9   3   4       63.01      -47.20    167.72 o 
  -8   3   4      208.34      244.27    169.68 o 
  -7   3   4     2071.69     1991.47    156.99 o 
  -6   3   4      214.28      223.71     73.98 o 
  -5   3   4      286.46      208.25     69.99 o 
  -4   3   4      665.74      617.41     80.60 o 
  -3   3   4     6909.44     6472.33    174.92 o 
  -2   3   4      205.51      185.87     60.95 o 
  -1   3   4     1132.28     1595.36     93.87 o 
   0   3   4       31.54       -9.11     45.15 o 
   1   3   4     1116.99     1465.14     82.91 o 
   2   3   4      197.53      106.64     61.01 o 
   3   3   4     6762.18     6623.70    213.35 o 
   4   3   4      709.92      701.41     80.99 o 
   5   3   4      275.52      227.38     74.97 o 
   6   3   4      226.91      286.42     95.33 o 
   7   3   4     2137.96     2175.80    170.45 o 
   8   3   4      221.72      280.18    111.98 o 
   9   3   4       67.06       -3.50    109.30 o 
  10   3   4     3019.47     3395.67    298.23 o 
  11   3   4       56.91      200.25    217.61 o 
  12   3   4      143.38      166.51    246.85 o 
  13   3   4       13.69      196.84    259.77 o 
  14   3   4        6.09       19.76    283.22 o 
  15   3   4       19.35      208.83    360.27 o 
  16   3   4      103.85       -8.25    481.25 o 
  17   3   4      814.11      777.43   1022.04 o 
 -17   4   4     1206.98     1330.34    625.97 o 
 -16   4   4       19.93     -115.88    398.31 o 
 -15   4   4      212.79       52.32    323.16 o 
 -14   4   4       90.12      159.87    297.71 o 
 -13   4   4      147.46       43.26    241.66 o 
 -12   4   4      188.88      177.95    239.14 o 
 -11   4   4     4158.33     4019.22    405.35 o 
 -10   4   4       68.54       22.60    174.14 o 
  -9   4   4      188.16      175.94    166.25 o 
  -8   4   4       71.53      122.32    148.24 o 
  -7   4   4     1782.56     1873.09    137.35 o 
  -6   4   4      580.39      614.84    106.42 o 
  -5   4   4     1235.64     1457.97    116.10 o 
  -4   4   4      217.98      174.60     68.83 o 
  -3   4   4     1439.98     1578.83    108.88 o 
  -2   4   4      132.15      207.19     62.94 o 
  -1   4   4      232.38      266.25     62.01 o 
   0   4   4      569.11      602.67     72.24 o 
   1   4   4      238.13      249.11     54.66 o 
   2   4   4      123.68      164.41     61.56 o 
   3   4   4     1457.03     1653.50    117.50 o 
   4   4   4      211.42      178.16     59.45 o 
   5   4   4     1275.80     1586.93    124.94 o 
   6   4   4      568.53      655.00    116.40 o 
   7   4   4     1759.13     1829.23    163.46 o 
   8   4   4       75.56       55.72    100.31 o 
   9   4   4      176.80      126.14    116.22 o 
  10   4   4       67.87      122.15    193.66 o 
  11   4   4     3984.21     3652.47    376.01 o 
  12   4   4      200.15      180.70    259.79 o 
  13   4   4      147.60     -216.82    256.31 o 
  14   4   4       84.79       56.54    353.82 o 
  15   4   4      200.27      151.96    428.35 o 
  16   4   4       19.80      175.29    394.14 o 
  17   4   4     1142.25     1443.18    749.20 o 
 -17   5   4      203.51      191.28    620.71 o 
 -16   5   4      291.58      469.49    430.69 o 
 -15   5   4      498.17      608.36    411.02 o 
 -14   5   4      125.68      246.96    307.18 o 
 -13   5   4     1320.16     1159.23    341.26 o 
 -12   5   4       43.95       92.75    239.02 o 
 -11   5   4     1264.35     1152.91    273.14 o 
 -10   5   4      135.14      440.81    205.30 o 
  -9   5   4     1476.65     1489.02    233.84 o 
  -8   5   4      106.22       93.01    144.81 o 
  -7   5   4       10.08       -4.87     84.37 o 
  -6   5   4      118.68       48.71    101.03 o 
  -5   5   4     3620.01     4625.72    192.13 o 
  -4   5   4       18.71       79.28     68.32 o 
  -3   5   4       94.22      118.29     64.86 o 
  -2   5   4      147.80      173.20     62.83 o 
  -1   5   4     5544.90     5393.76    164.44 o 
   0   5   4      230.51      211.55     60.45 o 
   1   5   4     5480.35     5449.25    149.19 o 
   2   5   4      146.64      131.32     58.81 o 
   3   5   4       92.51      171.27     67.50 o 
   4   5   4       18.23       76.05     68.53 o 
   5   5   4     3773.06     4673.39    174.64 o 
   6   5   4      111.07      233.26    111.81 o 
   7   5   4        9.61        8.30     90.97 o 
   8   5   4      100.78       71.26    109.70 o 
   9   5   4     1462.76     1488.14    208.15 o 
  10   5   4      126.99      262.87    233.99 o 
  11   5   4     1208.76     1135.35    319.54 o 
  12   5   4       46.41      -27.38    319.25 o 
  13   5   4     1292.76     1070.69    377.13 o 
  14   5   4      118.10       24.54    319.21 o 
  15   5   4      512.04      691.67    398.62 o 
  16   5   4      310.53      169.21    404.03 o 
  17   5   4      213.56      409.30    910.63 o 
 -16   6   4       55.24      137.35    423.16 o 
 -15   6   4       95.99     -172.47    371.77 o 
 -14   6   4      276.49      540.28    382.02 o 
 -13   6   4      176.65      215.48    287.30 o 
 -12   6   4       27.94      144.91    265.12 o 
 -11   6   4     1979.79     2059.72    316.65 o 
 -10   6   4      192.73      213.28    203.64 o 
  -9   6   4     1658.93     1783.87    248.54 o 
  -8   6   4      138.69      103.92    154.64 o 
  -7   6   4      204.82      174.38    100.81 o 
  -6   6   4      812.56      933.87    132.70 o 
  -5   6   4      449.80      550.28    108.82 o 
  -4   6   4       76.06      101.98     76.38 o 
  -3   6   4      128.83      265.63     77.94 o 
  -2   6   4       21.75       40.57     56.65 o 
  -1   6   4     1032.96     1221.62    101.30 o 
   0   6   4      123.48      171.78     63.28 o 
   1   6   4      995.09     1169.92     90.94 o 
   2   6   4       20.36      120.57     60.00 o 
   3   6   4      129.80      267.61     75.76 o 
   4   6   4       72.22      108.29     75.00 o 
   5   6   4      423.85      568.70     87.23 o 
   6   6   4      767.82      908.68    137.81 o 
   7   6   4      196.97      245.03    106.44 o 
   8   6   4      138.48       10.35    119.93 o 
   9   6   4     1745.57     1718.92    208.33 o 
  10   6   4      184.87      226.79    178.92 o 
  11   6   4     1887.42     1707.48    365.10 o 
  12   6   4       29.83       15.70    294.38 o 
  13   6   4      184.22       21.03    336.44 o 
  14   6   4      293.98      100.68    331.81 o 
  15   6   4      100.86      169.61    370.12 o 
  16   6   4       58.18      194.26    418.85 o 
  17   6   4      321.03     1424.07   1048.68 o 
 -16   7   4      410.04      729.50    479.63 o 
 -15   7   4       34.18     -235.96    372.92 o 
 -14   7   4      392.90      187.37    361.42 o 
 -13   7   4       69.69     -178.07    317.97 o 
 -12   7   4       66.01      139.56    253.86 o 
 -11   7   4      400.62      699.67    265.58 o 
 -10   7   4     1312.17     1347.95    267.69 o 
  -9   7   4      257.03      527.30    202.07 o 
  -8   7   4     2493.33     2468.89    259.70 o 
  -7   7   4      353.06      402.24    116.34 o 
  -6   7   4      213.88      230.72    107.32 o 
  -5   7   4      116.30       97.48    109.65 o 
  -4   7   4      458.29      432.00     99.26 o 
  -3   7   4      480.79      467.16     92.08 o 
  -2   7   4       17.55       58.77     64.10 o 
  -1   7   4       57.28       56.09     60.34 o 
   0   7   4      158.87      121.54     65.28 o 
   1   7   4       59.38       82.02     57.52 o 
   2   7   4       17.54       40.19     47.46 o 
   3   7   4      458.30      490.84     91.25 o 
   4   7   4      489.63      503.77    100.74 o 
   5   7   4      110.07      139.87    110.74 o 
   6   7   4      205.99      180.91     93.05 o 
   7   7   4      330.95      437.16    133.65 o 
   8   7   4     2587.61     2689.73    230.98 o 
   9   7   4      243.86      179.40    161.35 o 
  10   7   4     1349.35     1185.81    264.31 o 
  11   7   4      417.63      563.32    319.44 o 
  12   7   4       69.77       57.48    293.08 o 
  13   7   4       73.28     -206.28    305.22 o 
  14   7   4      367.71      236.42    345.89 o 
  15   7   4       36.46       -1.70    363.86 o 
  16   7   4      402.62      386.32    427.14 o 
  17   7   4      473.05       38.75    898.52 o 
 -16   8   4     1957.65     1470.63    542.69 o 
 -15   8   4      114.69     -142.64    383.40 o 
 -14   8   4      454.10      522.12    392.88 o 
 -13   8   4       70.19      135.65    343.94 o 
 -12   8   4      555.13      385.22    279.39 o 
 -11   8   4      236.84      235.92    251.75 o 
 -10   8   4      886.17      676.22    260.02 o 
  -9   8   4      439.14      515.86    228.45 o 
  -8   8   4     2866.12     2783.17    241.29 o 
  -7   8   4       29.29      169.10    113.82 o 
  -6   8   4     1256.58      995.90    141.44 o 
  -5   8   4      290.49      491.84    123.65 o 
  -4   8   4     7157.76     7350.02    253.24 o 
  -3   8   4       14.45       25.24     76.10 o 
  -2   8   4     4530.98     5308.88    194.38 o 
  -1   8   4      111.74       62.56     64.50 o 
   0   8   4      258.78      130.98     68.35 o 
   1   8   4      111.96      125.05     61.45 o 
   2   8   4     4726.22     5520.69    174.78 o 
   3   8   4       15.43       22.71     68.66 o 
   4   8   4     6924.22     7398.62    256.60 o 
   5   8   4      302.63      333.54    143.32 o 
   6   8   4     1240.04     1038.88    158.76 o 
   7   8   4       27.41      124.48    144.24 o 
   8   8   4     2846.24     3038.79    279.56 o 
   9   8   4      466.84      614.06    186.76 o 
  10   8   4      832.08      792.13    254.05 o 
  11   8   4      235.10      140.69    293.60 o 
  12   8   4      586.57      671.96    360.16 o 
  13   8   4       74.33      117.49    336.19 o 
  14   8   4      474.98      560.67    381.43 o 
  15   8   4      108.33      137.18    373.86 o 
  16   8   4     1927.86     1787.62    528.06 o 
  17   8   4       32.37      620.00    983.29 o 
 -16   9   4      314.14      294.78    535.40 o 
 -15   9   4      186.67      -89.61    396.06 o 
 -14   9   4     1329.54     1715.94    482.15 o 
 -13   9   4      135.49       93.88    354.34 o 
 -12   9   4      858.59      888.15    382.98 o 
 -11   9   4       31.18        7.03    242.77 o 
 -10   9   4     1339.25     1496.48    362.71 o 
  -9   9   4      321.25      363.58    214.68 o 
  -8   9   4     1910.93     2052.22    242.54 o 
  -7   9   4       47.85      -13.31    115.16 o 
  -6   9   4      270.05      167.26    105.58 o 
  -5   9   4       72.12      143.32    103.56 o 
  -4   9   4      872.62      948.03    133.71 o 
  -3   9   4      223.19      219.97    102.84 o 
  -2   9   4      433.37      584.13    105.40 o 
  -1   9   4      202.44      165.24     80.87 o 
   0   9   4      110.06       38.71     71.20 o 
   1   9   4      190.38      262.57     77.13 o 
   2   9   4      457.57      585.60     88.60 o 
   3   9   4      209.07      261.46     90.93 o 
   4   9   4      860.49      639.28    161.79 o 
   5   9   4       76.32      100.91    141.47 o 
   6   9   4      255.48      238.89    141.64 o 
   7   9   4       51.03       51.61    142.21 o 
   8   9   4     1819.63     2069.56    251.37 o 
   9   9   4      312.19      455.09    192.98 o 
  10   9   4     1413.36     1256.06    289.71 o 
  11   9   4       33.28     -183.21    269.94 o 
  12   9   4      803.61      995.20    387.42 o 
  13   9   4      143.99      221.45    360.20 o 
  14   9   4     1252.23     1143.34    435.57 o 
  15   9   4      197.83      135.07    403.97 o 
  16   9   4      294.61      629.63    657.86 o 
 -16  10   4      276.87      283.36    980.87 o 
 -15  10   4      397.34      196.51    440.74 o 
 -14  10   4        8.01     -139.51    367.89 o 
 -13  10   4      325.43      312.51    359.42 o 
 -12  10   4       92.89      -30.07    315.45 o 
 -11  10   4        4.27     -101.18    303.13 o 
 -10  10   4      223.98      236.09    246.89 o 
  -9  10   4      126.56      133.92    215.41 o 
  -8  10   4      326.73      382.83    178.53 o 
  -7  10   4     1083.65     1089.61    178.60 o 
  -6  10   4       46.44      -39.96    113.28 o 
  -5  10   4      263.57      316.28    129.36 o 
  -4  10   4       89.70      163.23     99.84 o 
  -3  10   4      382.01      357.29    105.23 o 
  -2  10   4     1053.94     1215.74    140.85 o 
  -1  10   4      124.36       35.65     96.34 o 
   0  10   4     6655.76     6818.85    238.97 o 
   1  10   4      122.58       82.39     86.23 o 
   2  10   4     1032.46     1174.62    113.39 o 
   3  10   4      394.72      580.92    109.19 o 
   4  10   4       92.93       88.24    119.06 o 
   5  10   4      273.64      307.64    146.16 o 
   6  10   4       47.93       44.74    136.12 o 
   7  10   4     1060.04     1007.56    208.94 o 
   8  10   4      305.76      239.82    173.74 o 
   9  10   4      119.81       77.76    184.04 o 
  10  10   4      215.29      -75.30    220.18 o 
  11  10   4        4.01      124.57    312.18 o 
  12  10   4       98.21      154.25    330.00 o 
  13  10   4      343.64      124.08    368.10 o 
  14  10   4        7.95       39.96    366.84 o 
  15  10   4      408.90      472.58    435.43 o 
  16  10   4      264.88      -31.39    619.04 o 
 -15  11   4       57.23       41.79    436.48 o 
 -14  11   4      141.24      153.24    397.88 o 
 -13  11   4      139.46      -97.28    344.94 o 
 -12  11   4      131.74       94.78    341.33 o 
 -11  11   4      813.91      479.07    353.26 o 
 -10  11   4     1141.69     1100.08    361.10 o 
  -9  11   4     1137.16     1057.90    289.34 o 
  -8  11   4     1399.46     1129.80    227.36 o 
  -7  11   4      106.03      122.33    143.51 o 
  -6  11   4      294.80      376.77    144.42 o 
  -5  11   4       26.36       18.46    113.55 o 
  -4  11   4      824.93      733.91    150.08 o 
  -3  11   4      337.99      358.73    102.96 o 
  -2  11   4       63.77       74.49     86.18 o 
  -1  11   4      100.88      102.94     94.22 o 
   0  11   4     2578.31     2609.33    172.74 o 
   1  11   4       96.53       52.56     81.64 o 
   2  11   4       62.55        1.35     88.28 o 
   3  11   4      340.89      202.91     98.01 o 
   4  11   4      851.31      885.79    200.95 o 
   5  11   4       27.93      145.75    140.43 o 
   6  11   4      303.36      211.14    155.18 o 
   7  11   4      100.04       87.78    159.37 o 
   8  11   4     1472.82     1645.37    257.71 o 
   9  11   4     1118.53      860.68    235.80 o 
  10  11   4     1216.48     1465.39    320.19 o 
  11  11   4      868.89      372.56    345.70 o 
  12  11   4      123.40       29.94    338.35 o 
  13  11   4      138.94       36.78    360.37 o 
  14  11   4      132.48       88.03    366.15 o 
  15  11   4       57.39      235.29    411.82 o 
 -15  12   4      253.98     -227.40    421.82 o 
 -14  12   4      107.74      215.07    417.19 o 
 -13  12   4      290.85       -5.78    380.63 o 
 -12  12   4       29.08     -195.71    328.50 o 
 -11  12   4      114.38      -57.90    309.48 o 
 -10  12   4      318.11      191.00    318.52 o 
  -9  12   4     1026.34     1036.69    339.00 o 
  -8  12   4      520.99      546.60    202.50 o 
  -7  12   4     3303.37     2807.76    251.34 o 
  -6  12   4      157.26      118.82    139.73 o 
  -5  12   4      259.91      187.58    134.32 o 
  -4  12   4      727.97      706.92    154.59 o 
  -3  12   4     1225.72     1168.94    170.82 o 
  -2  12   4      455.05      428.43    110.94 o 
  -1  12   4      212.14      226.16    103.02 o 
   0  12   4       77.53       74.39     90.80 o 
   1  12   4      201.63      251.32     95.21 o 
   2  12   4      438.96      378.10    117.69 o 
   3  12   4     1302.86     1325.27    229.65 o 
   4  12   4      701.12      642.53    177.07 o 
   5  12   4      268.25      194.05    153.13 o 
   6  12   4      163.52       56.05    151.18 o 
   7  12   4     3490.27     3453.35    357.05 o 
   8  12   4      537.31      454.06    208.52 o 
   9  12   4     1047.17      902.91    241.23 o 
  10  12   4      307.93      189.02    256.92 o 
  11  12   4      113.39       48.77    313.57 o 
  12  12   4       30.55     -115.58    337.07 o 
  13  12   4      290.80      447.03    392.93 o 
  14  12   4      114.69       13.60    377.05 o 
  15  12   4      244.17      378.71    442.89 o 
 -15  13   4      264.11      -16.95    922.74 o 
 -14  13   4       37.46       91.73    415.12 o 
 -13  13   4      249.22     -152.37    367.20 o 
 -12  13   4      246.31       48.15    330.99 o 
 -11  13   4      703.93      622.54    380.44 o 
 -10  13   4      260.91      356.75    347.63 o 
  -9  13   4       43.22      -32.10    290.39 o 
  -8  13   4      258.45      389.50    231.57 o 
  -7  13   4     2283.50     2031.15    241.47 o 
  -6  13   4      433.33      449.51    174.27 o 
  -5  13   4       16.47       59.64    130.69 o 
  -4  13   4      716.95      564.86    151.85 o 
  -3  13   4     7293.21     7268.49    326.40 o 
  -2  13   4      145.20      244.62    129.67 o 
  -1  13   4      155.73      166.95    121.32 o 
   0  13   4        2.30      -33.41     90.00 o 
   1  13   4      161.74      101.73    127.22 o 
   2  13   4      154.89      260.67    159.30 o 
   3  13   4     7129.91     7205.96    406.44 o 
   4  13   4      700.81      635.12    180.98 o 
   5  13   4       17.57      -46.57    151.05 o 
   6  13   4      440.67      440.88    196.91 o 
   7  13   4     2261.60     2639.77    309.78 o 
   8  13   4      272.81      293.44    209.66 o 
   9  13   4       43.65      167.13    209.94 o 
  10  13   4      276.91      131.44    255.46 o 
  11  13   4      721.92      501.11    366.40 o 
  12  13   4      254.97      445.65    378.34 o 
  13  13   4      255.68      567.68    413.98 o 
  14  13   4       35.36     -143.67    384.40 o 
  15  13   4      265.47     1072.90   1094.69 o 
 -14  14   4      122.12      474.81    451.13 o 
 -13  14   4      276.21      400.90    418.44 o 
 -12  14   4      167.76       96.35    359.47 o 
 -11  14   4      359.28      221.32    367.59 o 
 -10  14   4      494.83      139.28    354.06 o 
  -9  14   4     1093.91     1213.54    383.35 o 
  -8  14   4       25.47      -50.51    214.94 o 
  -7  14   4     1899.70     1840.91    247.90 o 
  -6  14   4      187.41      209.06    160.42 o 
  -5  14   4     2849.79     2737.53    255.84 o 
  -4  14   4      401.32      331.31    159.84 o 
  -3  14   4     1517.99     1463.25    201.93 o 
  -2  14   4      181.86      182.56    134.20 o 
  -1  14   4      316.75      226.08    140.05 o 
   0  14   4       26.69       66.86    130.16 o 
   1  14   4      301.29      306.98    143.64 o 
   2  14   4      170.81      240.27    147.40 o 
   3  14   4     1420.73     1300.10    218.26 o 
   4  14   4      383.05      418.88    172.11 o 
   5  14   4     3030.12     2809.37    296.85 o 
   6  14   4      200.00      273.38    196.90 o 
   7  14   4     1962.67     1834.08    295.69 o 
   8  14   4       24.00      -62.17    200.05 o 
   9  14   4     1054.18      958.56    268.15 o 
  10  14   4      463.16      332.87    280.41 o 
  11  14   4      349.46       92.26    344.42 o 
  12  14   4      175.20     -227.00    338.77 o 
  13  14   4      289.85      421.27    414.02 o 
  14  14   4      128.55      138.54    420.56 o 
 -14  15   4      195.97     -387.01    635.58 o 
 -13  15   4      687.86      238.79    424.31 o 
 -12  15   4       54.88      -50.34    353.75 o 
 -11  15   4        3.89      -22.43    346.10 o 
 -10  15   4       71.45      -24.87    322.70 o 
  -9  15   4       83.61      -45.62    284.49 o 
  -8  15   4      475.27      259.08    246.15 o 
  -7  15   4       95.06       96.28    188.08 o 
  -6  15   4       88.08      132.99    167.75 o 
  -5  15   4     2168.94     2058.56    244.91 o 
  -4  15   4      641.76      600.35    174.83 o 
  -3  15   4      413.68      445.42    163.82 o 
  -2  15   4      906.21      927.23    209.54 o 
  -1  15   4      333.23      346.06    160.88 o 
   0  15   4     1046.13     1159.76    210.65 o 
   1  15   4      351.59      177.61    173.22 o 
   2  15   4      936.54      900.54    202.35 o 
   3  15   4      440.32      403.07    175.30 o 
   4  15   4      679.40      476.49    198.11 o 
   5  15   4     2306.25     1827.49    277.20 o 
   6  15   4       86.49       -5.63    185.45 o 
   7  15   4       89.53       67.23    196.70 o 
   8  15   4      471.79      438.32    241.47 o 
   9  15   4       89.22      -76.13    225.24 o 
  10  15   4       76.31      128.22    265.09 o 
  11  15   4        4.08      -42.83    344.22 o 
  12  15   4       52.64      147.91    371.01 o 
  13  15   4      718.25      631.67    439.05 o 
  14  15   4      191.65      -72.66   1009.93 o 
 -14  16   4      582.16      469.85    980.87 o 
 -13  16   4      556.06       66.75    432.95 o 
 -12  16   4      313.69      379.16    410.42 o 
 -11  16   4       56.02        7.34    367.01 o 
 -10  16   4      108.96      104.92    344.84 o 
  -9  16   4       45.55       -4.66    307.09 o 
  -8  16   4      536.41      357.93    268.80 o 
  -7  16   4      221.41      109.67    202.33 o 
  -6  16   4      186.91      118.35    199.78 o 
  -5  16   4      213.33      121.01    170.24 o 
  -4  16   4      759.98      762.52    193.27 o 
  -3  16   4        8.53       74.25    157.61 o 
  -2  16   4      998.35     1093.78    224.61 o 
  -1  16   4      590.31      867.63    209.20 o 
   0  16   4     8047.80     7624.34    472.32 o 
   1  16   4      629.55      612.56    224.51 o 
   2  16   4      999.59     1028.12    254.91 o 
   3  16   4        8.12       59.77    163.94 o 
   4  16   4      761.91      718.51    237.11 o 
   5  16   4      200.90       47.77    183.65 o 
   6  16   4      193.23      -43.27    195.70 o 
   7  16   4      231.14      198.17    223.80 o 
   8  16   4      559.73      489.40    245.64 o 
   9  16   4       43.51      -29.89    235.75 o 
  10  16   4      107.69      240.21    294.45 o 
  11  16   4       59.11       93.45    360.22 o 
  12  16   4      333.74      321.66    417.72 o 
  13  16   4      580.93      367.21    452.04 o 
 -13  17   4       20.62     -323.64    616.97 o 
 -12  17   4      445.00      505.91    459.77 o 
 -11  17   4       68.78     -290.86    366.75 o 
 -10  17   4      110.19      108.32    350.29 o 
  -9  17   4       17.12     -250.70    318.22 o 
  -8  17   4      397.41      408.26    275.35 o 
  -7  17   4       38.43      -62.37    195.87 o 
  -6  17   4      395.13      413.90    221.53 o 
  -5  17   4      130.80      181.62    204.02 o 
  -4  17   4        5.37       -1.20    168.39 o 
  -3  17   4      236.59      298.69    187.92 o 
  -2  17   4       30.88      216.52    178.89 o 
  -1  17   4      103.96      169.96    191.44 o 
   0  17   4      124.18       16.97    179.53 o 
   1  17   4      110.88      122.58    183.26 o 
   2  17   4       29.06       34.48    175.58 o 
   3  17   4      249.41       -8.03    196.20 o 
   4  17   4        5.72      139.78    188.15 o 
   5  17   4      122.41      130.68    205.21 o 
   6  17   4      396.64      416.26    235.38 o 
   7  17   4       39.46       15.70    219.78 o 
   8  17   4      397.13      389.57    247.65 o 
   9  17   4       17.78      -71.79    238.53 o 
  10  17   4      109.45      214.56    303.39 o 
  11  17   4       73.43      -29.85    364.85 o 
  12  17   4      434.85       60.08    422.85 o 
  13  17   4       19.56      523.80    697.69 o 
 -13  18   4      183.31       77.50   1005.08 o 
 -12  18   4      316.23      102.84    444.37 o 
 -11  18   4      133.53     -212.88    379.98 o 
 -10  18   4       94.02     -175.33    353.65 o 
  -9  18   4        9.79     -148.79    325.51 o 
  -8  18   4      239.40      516.35    297.71 o 
  -7  18   4      163.73     -178.73    210.27 o 
  -6  18   4       69.24      -20.33    225.02 o 
  -5  18   4       42.52      -55.37    206.63 o 
  -4  18   4      344.24      256.69    224.98 o 
  -3  18   4       70.58       53.16    175.42 o 
  -2  18   4      224.50      221.19    206.98 o 
  -1  18   4       11.01       71.14    188.70 o 
   0  18   4      877.92      727.46    243.04 o 
   1  18   4       10.95      216.91    206.63 o 
   2  18   4      226.67     -115.40    195.91 o 
   3  18   4       67.03      -38.85    195.36 o 
   4  18   4      333.50      478.20    247.23 o 
   5  18   4       39.82       69.15    258.51 o 
   6  18   4       66.42      -79.36    215.34 o 
   7  18   4      158.92      331.30    252.51 o 
   8  18   4      224.49      151.85    244.63 o 
   9  18   4        9.36        9.06    276.51 o 
  10  18   4       89.56      172.86    300.70 o 
  11  18   4      125.08       -4.77    385.69 o 
  12  18   4      337.21        5.84    417.59 o 
 -12  19   4      480.16      345.11    714.64 o 
 -11  19   4       60.44     -122.21    401.49 o 
 -10  19   4      379.64      669.21    425.54 o 
  -9  19   4      175.13      -35.92    348.42 o 
  -8  19   4      275.31      348.46    322.45 o 
  -7  19   4      195.64      148.59    242.15 o 
  -6  19   4      765.42      997.68    306.87 o 
  -5  19   4      133.66      125.56    233.50 o 
  -4  19   4      437.24      300.19    246.89 o 
  -3  19   4      124.76      133.90    237.63 o 
  -2  19   4       25.23      -33.72    195.86 o 
  -1  19   4      166.36      189.46    217.44 o 
   0  19   4      560.91      805.57    263.68 o 
   1  19   4      155.75       16.32    196.00 o 
   2  19   4       26.53       99.80    216.53 o 
   3  19   4      133.27       87.16    223.85 o 
   4  19   4      409.69      412.52    266.81 o 
   5  19   4      126.67      261.05    246.95 o 
   6  19   4      817.14      757.84    341.92 o 
   7  19   4      207.41      408.19    268.85 o 
   8  19   4      260.31      319.87    265.30 o 
   9  19   4      170.89      226.10    308.16 o 
  10  19   4      369.33      354.04    410.44 o 
  11  19   4       61.26      120.62    420.37 o 
  12  19   4      496.72      320.69    738.65 o 
 -11  20   4      334.58      222.92    509.47 o 
 -10  20   4       43.65     -256.46    427.72 o 
  -9  20   4      158.42      333.53    442.36 o 
  -8  20   4      141.88       26.12    306.46 o 
  -7  20   4      137.96      182.42    260.66 o 
  -6  20   4      171.85      474.99    267.56 o 
  -5  20   4      496.63      651.54    281.77 o 
  -4  20   4      328.95      466.24    288.77 o 
  -3  20   4      256.96      333.18    278.87 o 
  -2  20   4       20.82      171.48    264.58 o 
  -1  20   4      121.70       97.51    220.28 o 
   0  20   4      216.37      421.01    245.40 o 
   1  20   4      116.29       49.12    222.84 o 
   2  20   4       21.33      210.82    225.86 o 
   3  20   4      254.79      392.27    269.34 o 
   4  20   4      350.92      473.24    263.56 o 
   5  20   4      529.49      838.24    314.37 o 
   6  20   4      180.93       15.60    273.36 o 
   7  20   4      141.75     -146.74    257.88 o 
   8  20   4      148.42      242.31    303.36 o 
   9  20   4      168.13     -180.26    334.89 o 
  10  20   4       46.60     -191.71    391.83 o 
  11  20   4      333.00      336.59    681.36 o 
 -11  21   4      570.98      983.29    963.91 o 
 -10  21   4        3.06      805.14    609.24 o 
  -9  21   4     1042.19     1282.57    546.09 o 
  -8  21   4      212.97      167.97    349.73 o 
  -7  21   4       18.73      -48.52    306.27 o 
  -6  21   4      251.59       -3.63    256.88 o 
  -5  21   4      130.19     -166.49    268.98 o 
  -4  21   4       57.89      -69.69    261.27 o 
  -3  21   4      182.38      385.08    302.13 o 
  -2  21   4      158.24      156.34    265.92 o 
  -1  21   4      645.19     1026.63    361.00 o 
   0  21   4        0.53      201.62    238.75 o 
   1  21   4      646.10      707.07    289.39 o 
   2  21   4      168.58      261.20    252.99 o 
   3  21   4      188.47      441.31    275.69 o 
   4  21   4       61.08       35.06    247.30 o 
   5  21   4      126.88      212.89    258.28 o 
   6  21   4      238.97      300.63    280.89 o 
   7  21   4       17.73       21.69    290.84 o 
   8  21   4      206.70      413.43    334.18 o 
   9  21   4     1068.55     1191.06    472.94 o 
  10  21   4        2.88      363.28   1097.12 o 
 -10  22   4       48.50      484.38    823.44 o 
  -9  22   4      147.22      145.18    560.15 o 
  -8  22   4       20.69       93.76    337.80 o 
  -7  22   4      712.72      878.75    386.62 o 
  -6  22   4       46.50       76.39    309.40 o 
  -5  22   4      170.12      106.75    291.35 o 
  -4  22   4      178.64      344.91    311.09 o 
  -3  22   4       26.21        7.25    264.41 o 
  -2  22   4      114.46      177.04    275.96 o 
  -1  22   4      148.64      258.32    265.60 o 
   0  22   4        7.10     -178.89    235.08 o 
   1  22   4      144.35      117.46    236.36 o 
   2  22   4      120.15      102.01    250.07 o 
   3  22   4       25.22       35.75    238.55 o 
   4  22   4      173.70      227.47    263.10 o 
   5  22   4      169.88      311.85    285.98 o 
   6  22   4       49.40      141.46    274.09 o 
   7  22   4      717.49      793.90    353.70 o 
   8  22   4       19.55      178.79    355.36 o 
   9  22   4      140.40      179.51    454.20 o 
  10  22   4       51.15      772.58   1201.26 o 
  -9  23   4       59.30        6.89    584.41 o 
  -8  23   4      198.69      348.05    556.45 o 
  -7  23   4      123.92      393.38    408.29 o 
  -6  23   4       59.01      199.36    333.76 o 
  -5  23   4      237.52      360.37    332.06 o 
  -4  23   4        9.80      142.65    301.61 o 
  -3  23   4       24.33      -28.36    292.76 o 
  -2  23   4        2.04        5.41    289.72 o 
  -1  23   4       99.92      247.94    290.93 o 
   0  23   4        1.41       37.32    282.23 o 
   1  23   4      105.57      127.80    288.60 o 
   2  23   4        2.09      -50.78    244.10 o 
   3  23   4       23.14      199.35    268.55 o 
   4  23   4        9.26      -43.30    273.10 o 
   5  23   4      249.42       18.79    286.85 o 
   6  23   4       62.38      390.67    326.46 o 
   7  23   4      116.96      230.13    323.46 o 
   8  23   4      210.55      446.51    390.26 o 
   9  23   4       58.29      -28.30    569.90 o 
  -8  24   4      600.30      278.52    837.97 o 
  -7  24   4      369.37      137.04    458.49 o 
  -6  24   4      514.41      440.68    373.89 o 
  -5  24   4      254.05      226.44    332.37 o 
  -4  24   4      164.69      311.53    344.35 o 
  -3  24   4      136.83      363.04    321.12 o 
  -2  24   4      151.77      152.57    314.05 o 
  -1  24   4      277.27      461.60    338.10 o 
   0  24   4      104.61      298.69    314.45 o 
   1  24   4      269.61      539.56    334.93 o 
   2  24   4      142.11      398.40    327.79 o 
   3  24   4      128.16      203.99    280.02 o 
   4  24   4      168.02        4.80    296.46 o 
   5  24   4      263.81      116.41    301.92 o 
   6  24   4      504.74      346.74    340.54 o 
   7  24   4      394.23      477.18    395.39 o 
   8  24   4      624.09      205.65    625.78 o 
  -6  25   4      201.89      201.67    503.77 o 
  -5  25   4      255.63      625.93    443.41 o 
  -4  25   4      112.76      113.44    347.76 o 
  -3  25   4      278.69      243.62    344.46 o 
  -2  25   4        6.11       91.33    316.37 o 
  -1  25   4      184.80      277.17    349.86 o 
   0  25   4      435.81      532.14    359.62 o 
   1  25   4      182.60      373.03    342.56 o 
   2  25   4        6.18       32.82    335.74 o 
   3  25   4      297.49      579.62    365.05 o 
   4  25   4      117.44      189.19    364.57 o 
   5  25   4      269.47      255.28    550.51 o 
   6  25   4      215.33      200.57    599.21 o 
  -4  26   4      108.24      164.69    728.99 o 
  -3  26   4      175.75      203.44    745.94 o 
  -2  26   4       50.47      421.41    690.24 o 
  -1  26   4      141.28      702.35    799.22 o 
   0  26   4     1666.31     1700.17    983.29 o 
   1  26   4      139.44      821.02    837.97 o 
   2  26   4       52.14     1264.23    908.21 o 
   3  26   4      173.95     1012.35    891.26 o 
   4  26   4      101.68      215.55    905.79 o 
 -17   0   5     7402.39     5479.98    992.38 o 
 -15   0   5    10307.74    10236.24    920.38 o 
 -13   0   5    11012.27    13950.34    887.37 o 
 -11   0   5    57178.69    57179.19   1490.32 o 
  -9   0   5   209631.08   216027.33   7901.41 o 
  -7   0   5      945.15     1447.95    349.85 o 
  -5   0   5     2399.04     1470.33    135.37 o 
  -3   0   5   160141.30   163300.53   3237.71 o 
  -1   0   5   666880.63   716736.06  10404.29 o 
   1   0   5   669051.75   711978.13   3587.72 o 
   3   0   5   157888.78   162483.58   2442.42 o 
   5   0   5     2344.72     1214.13    161.94 o 
   7   0   5      981.33     1058.19    205.72 o 
   9   0   5   209478.59   212402.30   4037.88 o 
  11   0   5    56956.41    53967.49   4243.53 o 
  13   0   5    11149.87    14617.45   1370.79 o 
  15   0   5    10230.12     9143.51   1058.90 o 
  17   0   5     7211.59     6372.67   1089.06 o 
 -17   1   5     2214.40     1894.03    514.94 o 
 -16   1   5       29.71     -270.37    353.86 o 
 -15   1   5     4350.96     4811.03    502.66 o 
 -14   1   5      501.93      487.30    307.34 o 
 -13   1   5     4885.73     5670.56    476.83 o 
 -12   1   5      469.97      258.50    250.83 o 
 -11   1   5    17675.75    17989.32    687.62 o 
 -10   1   5    29013.61    29451.47    731.90 o 
  -9   1   5      702.90      977.63    215.61 o 
  -8   1   5     1103.51     1062.48    202.09 o 
  -7   1   5      317.66      541.38    167.94 o 
  -6   1   5        7.59      193.57    125.77 o 
  -5   1   5     5421.06     5075.75    270.52 o 
  -4   1   5    18633.21    16461.26    280.37 o 
  -3   1   5    59761.39    55005.00    611.48 o 
  -2   1   5    14695.08    15374.46    250.22 o 
  -1   1   5   168784.23   180147.97   1317.19 o 
   0   1   5       44.47       12.60     51.71 o 
   1   1   5   169417.14   178500.81   1341.34 o 
   2   1   5    14852.82    15037.91    233.40 o 
   3   1   5    58611.44    53796.30    472.83 o 
   4   1   5    18391.38    16028.98    286.44 o 
   5   1   5     5667.51     5176.38    189.90 o 
   6   1   5        7.10       18.47     84.03 o 
   7   1   5      320.78      403.73    117.00 o 
   8   1   5     1134.31     1232.68    172.60 o 
   9   1   5      705.05     1014.99    164.40 o 
  10   1   5    28947.46    29126.80    686.04 o 
  11   1   5    16958.77    15630.22    687.25 o 
  12   1   5      478.95      631.03    273.91 o 
  13   1   5     5021.34     5350.89    492.22 o 
  14   1   5      503.98      540.64    363.23 o 
  15   1   5     4219.63     4021.87    561.93 o 
  16   1   5       31.72     -239.28    362.11 o 
  17   1   5     2072.89     2027.82    644.07 o 
 -17   2   5     1538.01      889.99    437.95 o 
 -16   2   5      354.67      212.86    342.26 o 
 -15   2   5      422.80     -116.99    296.14 o 
 -14   2   5     2846.98     2697.24    438.29 o 
 -13   2   5      226.77      319.15    297.41 o 
 -12   2   5     2890.24     2887.09    364.06 o 
 -11   2   5     6955.43     6845.85    451.27 o 
 -10   2   5     1015.98     1081.41    241.75 o 
  -9   2   5     6750.63     7461.34    391.84 o 
  -8   2   5      395.23      350.41    167.13 o 
  -7   2   5    23678.55    25560.62    572.33 o 
  -6   2   5      452.13      292.93     95.61 o 
  -5   2   5     2592.43     2184.69    122.59 o 
  -4   2   5    10238.89    10569.40    226.63 o 
  -3   2   5     5538.34     4759.51    156.22 o 
  -2   2   5    14878.18    15491.65    245.80 o 
  -1   2   5      136.25      111.95     52.52 o 
   0   2   5    25463.61    25612.48    326.91 o 
   1   2   5      127.55       95.85     47.51 o 
   2   2   5    14835.73    15439.37    236.81 o 
   3   2   5     5431.24     4763.06    152.12 o 
   4   2   5    10442.13    10436.53    233.49 o 
   5   2   5     2480.85     1892.09    131.37 o 
   6   2   5      453.23      418.61    105.95 o 
   7   2   5    23131.67    24063.18    436.12 o 
   8   2   5      421.67      616.03    132.31 o 
   9   2   5     6668.14     7172.82    294.73 o 
  10   2   5      961.85      885.17    212.44 o 
  11   2   5     6956.14     6575.63    409.92 o 
  12   2   5     2886.17     3311.04    405.07 o 
  13   2   5      234.88      235.20    277.95 o 
  14   2   5     2746.09     3259.64    441.86 o 
  15   2   5      422.83      544.14    394.40 o 
  16   2   5      372.12      665.67    518.05 o 
  17   2   5     1476.61     1134.93    622.93 o 
 -17   3   5      143.14       87.66    558.19 o 
 -16   3   5     1299.18     1101.98    416.60 o 
 -15   3   5     1029.87      926.42    348.54 o 
 -14   3   5       81.56     -170.63    266.51 o 
 -13   3   5     1213.25     1321.71    330.95 o 
 -12   3   5     7857.08     7958.58    503.21 o 
 -11   3   5     2764.03     2914.92    338.81 o 
 -10   3   5     7429.02     8065.38    454.65 o 
  -9   3   5     1378.05      933.05    210.90 o 
  -8   3   5      210.05      232.97    149.78 o 
  -7   3   5      220.96      167.75    102.13 o 
  -6   3   5    94461.13   100954.26    873.55 o 
  -5   3   5     5554.56     6050.30    191.99 o 
  -4   3   5    35279.29    32127.27    398.36 o 
  -3   3   5      393.99      413.73     75.53 o 
  -2   3   5    83341.83    87044.83    987.47 o 
  -1   3   5     3111.06     3085.14    121.06 o 
   0   3   5      100.07       89.11     48.92 o 
   1   3   5     3185.28     3084.16    115.95 o 
   2   3   5    83404.69    85685.01    747.09 o 
   3   3   5      383.95      468.86     68.90 o 
   4   3   5    35644.52    32677.81    396.37 o 
   5   3   5     5510.26     5741.24    196.30 o 
   6   3   5    94011.13    97620.27    802.59 o 
   7   3   5      226.07      186.41    101.11 o 
   8   3   5      223.42      251.07    114.21 o 
   9   3   5     1317.29     1220.59    168.54 o 
  10   3   5     7493.57     7959.14    413.62 o 
  11   3   5     2658.53     2816.73    345.44 o 
  12   3   5     7864.27     8766.20    555.48 o 
  13   3   5     1208.88     1114.11    335.17 o 
  14   3   5       85.88      172.74    290.51 o 
  15   3   5     1001.77      533.08    480.89 o 
  16   3   5     1328.98     1848.32    613.07 o 
  17   3   5      147.54       16.95    920.32 o 
 -17   4   5        7.89     -291.85    495.65 o 
 -16   4   5     1190.40      739.71    472.88 o 
 -15   4   5      342.59      634.41    347.38 o 
 -14   4   5      909.10     1017.81    330.79 o 
 -13   4   5      482.27       16.90    256.69 o 
 -12   4   5     1839.99     1838.27    329.88 o 
 -11   4   5     7506.31     6908.59    454.15 o 
 -10   4   5     1722.27     1369.50    260.54 o 
  -9   4   5      658.45      401.45    187.78 o 
  -8   4   5      617.85      736.11    182.55 o 
  -7   4   5      670.91      532.21    117.04 o 
  -6   4   5     8788.99     9331.31    258.47 o 
  -5   4   5     2366.84     3384.48    166.29 o 
  -4   4   5     2107.51     2644.91    143.79 o 
  -3   4   5     1083.35     1437.06    110.65 o 
  -2   4   5     9291.68     8601.70    205.80 o 
  -1   4   5     4121.06     4582.33    150.05 o 
   0   4   5     7223.36     7600.82    177.36 o 
   1   4   5     4160.13     4718.23    142.46 o 
   2   4   5     9152.45     8687.24    174.42 o 
   3   4   5     1053.41     1409.67    119.68 o 
   4   4   5     2194.25     2717.99    160.55 o 
   5   4   5     2364.43     3407.83    170.04 o 
   6   4   5     8441.57     9106.69    270.37 o 
   7   4   5      712.33      395.03    121.77 o 
   8   4   5      644.68      600.38    130.27 o 
   9   4   5      680.65      660.52    148.73 o 
  10   4   5     1634.90     1922.14    257.49 o 
  11   4   5     7484.25     7437.32    500.05 o 
  12   4   5     1772.78     1605.06    337.07 o 
  13   4   5      481.78      430.21    337.89 o 
  14   4   5      950.93     1389.90    431.52 o 
  15   4   5      334.69      308.97    432.01 o 
  16   4   5     1243.04     1420.36    562.77 o 
  17   4   5        8.07      270.12    637.01 o 
 -17   5   5      293.48      251.88    869.46 o 
 -16   5   5      651.09      737.07    458.47 o 
 -15   5   5       60.85       31.08    324.92 o 
 -14   5   5      619.01      279.36    309.36 o 
 -13   5   5      378.16      475.93    305.26 o 
 -12   5   5     9225.38    10358.28    544.78 o 
 -11   5   5       11.93      -63.17    213.99 o 
 -10   5   5   183130.75   183863.81   3543.34 o 
  -9   5   5      176.34      200.86    175.03 o 
  -8   5   5       84.21       77.03    147.22 o 
  -7   5   5     2066.50     2024.13    181.87 o 
  -6   5   5      528.92      392.08    112.78 o 
  -5   5   5      129.44      114.41     87.40 o 
  -4   5   5     4013.29     2363.18    146.02 o 
  -3   5   5      406.97      483.29     87.35 o 
  -2   5   5    57499.99    57729.00    570.09 o 
  -1   5   5      109.55       52.05     56.01 o 
   0   5   5      133.72      203.92     61.42 o 
   1   5   5      111.46       47.98     51.63 o 
   2   5   5    57280.45    57406.46    567.41 o 
   3   5   5      425.91      371.77     82.24 o 
   4   5   5     3929.56     2248.90    155.15 o 
   5   5   5      125.20      105.74     73.59 o 
   6   5   5      549.23      474.04    109.93 o 
   7   5   5     2032.38     2081.62    188.75 o 
   8   5   5       86.88       32.92    109.78 o 
   9   5   5      180.43      141.81    145.43 o 
  10   5   5   182965.17   189746.14   2471.08 o 
  11   5   5       11.21       21.18    256.13 o 
  12   5   5     9247.80    11277.64    807.27 o 
  13   5   5      357.48      171.05    308.99 o 
  14   5   5      581.32      685.59    379.91 o 
  15   5   5       61.11      -94.27    353.58 o 
  16   5   5      673.96      882.15    443.84 o 
 -16   6   5     5612.27     6183.88    814.67 o 
 -15   6   5       67.99     -113.95    384.81 o 
 -14   6   5     3176.89     3446.46    478.60 o 
 -13   6   5     2315.56     2267.24    404.56 o 
 -12   6   5     5983.81     5841.70    605.73 o 
 -11   6   5    10429.02    10492.48    520.15 o 
 -10   6   5     9963.64    11416.26    502.36 o 
  -9   6   5      483.79      439.05    194.89 o 
  -8   6   5      117.39       29.96    155.87 o 
  -7   6   5     3419.98     3634.89    205.33 o 
  -6   6   5     1251.56     1155.01    136.66 o 
  -5   6   5      315.37      226.19    110.37 o 
  -4   6   5     3044.95     2749.53    162.65 o 
  -3   6   5     1161.08      972.38    108.31 o 
  -2   6   5    26866.65    23958.83    360.70 o 
  -1   6   5     4017.42     3992.17    160.76 o 
   0   6   5    18293.37    17034.52    286.29 o 
   1   6   5     4016.95     3977.88    147.15 o 
   2   6   5    26455.73    23108.76    410.80 o 
   3   6   5     1133.68      840.73    105.95 o 
   4   6   5     2932.64     2778.75    175.26 o 
   5   6   5      295.36      252.19    117.55 o 
   6   6   5     1326.65     1115.56    120.54 o 
   7   6   5     3439.37     3380.18    278.28 o 
   8   6   5      122.96        3.77    122.54 o 
   9   6   5      499.62      496.92    162.86 o 
  10   6   5     9735.48     9788.60    449.42 o 
  11   6   5    10249.13     9601.66    880.57 o 
  12   6   5     5886.03     6093.30    582.89 o 
  13   6   5     2274.50     1952.61    449.37 o 
  14   6   5     3223.71     4150.86    577.19 o 
  15   6   5       64.37      -77.34    353.63 o 
  16   6   5     5350.67     5403.28    663.19 o 
 -16   7   5     5080.31     4778.11    695.92 o 
 -15   7   5     2842.83     3301.94    588.92 o 
 -14   7   5     1884.34     1563.13    452.83 o 
 -13   7   5     4101.84     3539.46    532.02 o 
 -12   7   5     1707.00     1757.96    366.17 o 
 -11   7   5     2988.09     3491.31    406.24 o 
 -10   7   5      311.69      260.19    212.27 o 
  -9   7   5      842.78      767.77    216.82 o 
  -8   7   5    26377.91    28052.01    659.43 o 
  -7   7   5      160.59      372.67    119.26 o 
  -6   7   5    14593.70    13456.29    340.75 o 
  -5   7   5     6310.85     6494.09    251.68 o 
  -4   7   5      150.41      257.50    102.70 o 
  -3   7   5     2462.95     2276.09    151.16 o 
  -2   7   5     7344.31     6460.14    210.68 o 
  -1   7   5     1707.86     1645.14    121.61 o 
   0   7   5      222.47      279.08     73.38 o 
   1   7   5     1696.69     1698.14    114.52 o 
   2   7   5     7446.86     6309.96    219.38 o 
   3   7   5     2441.19     2394.46    160.01 o 
   4   7   5      155.25      296.93    104.65 o 
   5   7   5     6270.85     6833.18    272.80 o 
   6   7   5    14223.63    13613.23    377.99 o 
   7   7   5      150.28      206.89    136.87 o 
   8   7   5    26045.40    26781.97    571.77 o 
   9   7   5      891.70     1094.37    218.68 o 
  10   7   5      316.40      638.49    238.65 o 
  11   7   5     3109.86     3871.14    469.98 o 
  12   7   5     1709.22     1326.99    395.26 o 
  13   7   5     3932.28     4411.95    549.46 o 
  14   7   5     1854.49     1339.25    417.69 o 
  15   7   5     2755.95     2828.20    535.04 o 
  16   7   5     4992.20     4129.84    643.25 o 
  17   7   5     2023.02     2019.86   1131.02 o 
 -16   8   5      624.76      573.16    464.77 o 
 -15   8   5    14824.94    16922.83    972.70 o 
 -14   8   5     1560.90     1425.91    461.76 o 
 -13   8   5    23791.97    27650.44   1100.33 o 
 -12   8   5      343.94      447.92    298.51 o 
 -11   8   5      224.05      359.37    260.47 o 
 -10   8   5     2893.55     2652.80    365.46 o 
  -9   8   5    25052.20    24712.90    752.61 o 
  -8   8   5     1257.51     1290.44    234.38 o 
  -7   8   5   205205.52   204869.88   2177.82 o 
  -6   8   5     6913.56     7201.31    272.71 o 
  -5   8   5    31322.00    33897.18    517.41 o 
  -4   8   5      375.39      533.87    129.78 o 
  -3   8   5    45058.95    52263.98    930.15 o 
  -2   8   5     1086.87     1022.71    118.84 o 
  -1   8   5     3186.47     2000.65    139.59 o 
   0   8   5       26.87       -1.31     65.12 o 
   1   8   5     3309.78     2197.38    133.78 o 
   2   8   5     1048.85      968.08    118.07 o 
   3   8   5    44873.86    50770.74    610.68 o 
   4   8   5      361.03      436.75    122.04 o 
   5   8   5    31541.65    33986.12    553.95 o 
   6   8   5     6899.88     6518.79    329.26 o 
   7   8   5   204125.28   202717.42   1679.75 o 
   8   8   5     1198.35     1169.98    221.03 o 
   9   8   5    24796.00    25411.68    667.21 o 
  10   8   5     2830.13     3190.25    369.21 o 
  11   8   5      238.01      354.44    298.79 o 
  12   8   5      324.14       45.42    313.65 o 
  13   8   5    24003.65    27477.45   1087.30 o 
  14   8   5     1531.16     1222.96    628.18 o 
  15   8   5    14774.58    15748.79   1253.08 o 
  16   8   5      606.99      418.97    427.81 o 
 -16   9   5     1004.05      375.39   1000.24 o 
 -15   9   5     3513.89     3058.26    599.61 o 
 -14   9   5     1006.75      928.27    441.08 o 
 -13   9   5      920.84      978.13    407.43 o 
 -12   9   5      105.10      -68.83    317.77 o 
 -11   9   5      734.10      686.99    297.19 o 
 -10   9   5      462.04      293.90    251.07 o 
  -9   9   5      340.24      785.08    246.46 o 
  -8   9   5      968.14     1238.52    264.81 o 
  -7   9   5      142.58      304.79    130.59 o 
  -6   9   5      214.70      314.52    122.10 o 
  -5   9   5    11276.29    11376.22    322.27 o 
  -4   9   5     5120.74     5006.90    245.90 o 
  -3   9   5     2319.28     2721.65    183.61 o 
  -2   9   5      441.72      771.89    126.88 o 
  -1   9   5     4229.76     5254.92    213.55 o 
   0   9   5       26.17      -47.07     71.81 o 
   1   9   5     4235.61     5245.80    199.13 o 
   2   9   5      449.52      571.34    116.40 o 
   3   9   5     2270.73     2404.04    185.93 o 
   4   9   5     5041.19     4977.52    234.09 o 
   5   9   5    11087.20    11810.26    344.09 o 
   6   9   5      206.65      149.01    156.08 o 
   7   9   5      136.14      402.77    166.89 o 
   8   9   5      991.48      743.67    203.63 o 
   9   9   5      326.67      613.71    206.77 o 
  10   9   5      479.11      665.71    263.95 o 
  11   9   5      777.79     1165.16    372.67 o 
  12   9   5      101.80      177.62    310.89 o 
  13   9   5      864.28     1402.63    429.51 o 
  14   9   5     1000.56      575.90    397.09 o 
  15   9   5     3457.07     2985.89    564.41 o 
  16   9   5     1003.48      -60.84    632.11 o 
 -16  10   5      802.88     1109.23   1126.18 o 
 -15  10   5      152.45      -95.99    384.45 o 
 -14  10   5      128.72      -32.32    386.04 o 
 -13  10   5      114.79      232.11    359.41 o 
 -12  10   5      674.33      678.91    377.56 o 
 -11  10   5     1442.64     1078.89    316.63 o 
 -10  10   5      811.74      843.46    296.26 o 
  -9  10   5    45714.87    43406.50   1242.57 o 
  -8  10   5      653.60      621.88    231.70 o 
  -7  10   5     5099.16     5290.21    301.78 o 
  -6  10   5      524.29      475.06    145.39 o 
  -5  10   5      903.32     1123.81    152.28 o 
  -4  10   5      119.11       85.72     91.07 o 
  -3  10   5      280.77      239.47    103.39 o 
  -2  10   5       33.47      -15.26     92.80 o 
  -1  10   5    22331.01    23200.70    473.71 o 
   0  10   5       16.84      -35.21     91.25 o 
   1  10   5    22580.44    23833.08    479.64 o 
   2  10   5       31.70      135.16     76.51 o 
   3  10   5      277.87      279.27    105.87 o 
   4  10   5      111.47       68.41    121.77 o 
   5  10   5      848.39     1317.85    202.38 o 
   6  10   5      523.81      461.79    186.90 o 
   7  10   5     5118.88     5149.76    344.60 o 
   8  10   5      621.84      641.14    203.12 o 
   9  10   5    45715.91    43051.03    897.05 o 
  10  10   5      810.71      793.87    281.63 o 
  11  10   5     1454.30     1476.45    403.87 o 
  12  10   5      653.06      967.68    389.33 o 
  13  10   5      121.88      530.83    375.50 o 
  14  10   5      125.28      241.20    383.75 o 
  15  10   5      146.26       77.00    400.53 o 
  16  10   5      788.95     1099.21    736.38 o 
 -15  11   5     2867.44     2585.15    601.55 o 
 -14  11   5      785.18      444.97    406.55 o 
 -13  11   5      787.04      643.75    403.71 o 
 -12  11   5     3730.97     4079.11    563.06 o 
 -11  11   5     2589.21     3367.85    525.80 o 
 -10  11   5     1522.81     1574.79    323.54 o 
  -9  11   5     2894.37     3102.32    381.49 o 
  -8  11   5     9310.51     9309.50    440.54 o 
  -7  11   5     8245.25     7633.13    470.17 o 
  -6  11   5     2670.93     2525.27    232.34 o 
  -5  11   5     1911.85     2130.47    212.37 o 
  -4  11   5      130.65      149.80    121.18 o 
  -3  11   5    15551.39    15958.57    372.39 o 
  -2  11   5     2239.34     2291.66    174.52 o 
  -1  11   5    17674.92    17640.71    377.63 o 
   0  11   5       99.24       37.44     88.07 o 
   1  11   5    17611.44    18322.36    364.83 o 
   2  11   5     2231.53     2072.40    154.59 o 
   3  11   5    15335.51    15054.82    458.83 o 
   4  11   5      134.12       49.82    129.28 o 
   5  11   5     1903.46     1842.52    266.77 o 
   6  11   5     2565.79     2663.65    273.60 o 
   7  11   5     8460.02     8034.54    425.31 o 
   8  11   5     9402.58     8980.39    453.99 o 
   9  11   5     2832.35     2817.98    325.28 o 
  10  11   5     1563.55     1724.83    334.89 o 
  11  11   5     2529.27     3154.12    510.65 o 
  12  11   5     3683.86     3770.20    547.08 o 
  13  11   5      799.97      436.31    391.37 o 
  14  11   5      755.77      760.47    433.44 o 
  15  11   5     2801.16     2888.30    602.96 o 
 -15  12   5      443.31     -123.52    874.30 o 
 -14  12   5     4168.34     4285.98    620.13 o 
 -13  12   5     3502.37     3526.42    589.86 o 
 -12  12   5     2017.61     2227.51    493.85 o 
 -11  12   5     2289.00     2032.29    466.05 o 
 -10  12   5     1500.76     1559.91    418.19 o 
  -9  12   5     1041.31     1189.84    305.83 o 
  -8  12   5     1769.06     1608.30    260.82 o 
  -7  12   5    57283.02    56913.76    887.02 o 
  -6  12   5     3303.91     3371.75    267.97 o 
  -5  12   5     2114.40     2295.28    223.61 o 
  -4  12   5    10278.27     9795.31    363.06 o 
  -3  12   5     4403.13     4896.94    275.76 o 
  -2  12   5     9757.46     9785.74    307.29 o 
  -1  12   5    12579.15    12845.27    380.42 o 
   0  12   5     4895.59     4965.40    230.34 o 
   1  12   5    12672.53    12824.70    321.13 o 
   2  12   5     9696.41     9242.23    376.15 o 
   3  12   5     4317.02     5225.63    318.95 o 
   4  12   5    10353.70    10354.45    420.06 o 
   5  12   5     1989.31     2118.75    283.62 o 
   6  12   5     3217.76     3125.62    308.06 o 
   7  12   5    56732.56    55988.11   1052.77 o 
   8  12   5     1886.56     2170.50    294.66 o 
   9  12   5     1010.95      936.18    262.08 o 
  10  12   5     1510.00     1777.44    360.79 o 
  11  12   5     2319.23     2113.62    468.62 o 
  12  12   5     2032.62     2348.63    486.18 o 
  13  12   5     3482.36     2962.32    556.07 o 
  14  12   5     3918.53     3314.52    737.24 o 
  15  12   5      447.04     -207.93    466.03 o 
 -15  13   5     1212.69     1116.49   1072.90 o 
 -14  13   5      366.83     -188.99    413.38 o 
 -13  13   5     3502.43     3206.38    582.40 o 
 -12  13   5    18009.68    20079.85   1042.07 o 
 -11  13   5      305.90       41.92    332.52 o 
 -10  13   5     6243.88     7757.71    664.58 o 
  -9  13   5     1687.41     1587.78    399.46 o 
  -8  13   5    21029.16    22893.81    911.43 o 
  -7  13   5      492.16      443.06    185.19 o 
  -6  13   5   148181.63   141010.48   1661.97 o 
  -5  13   5     9356.93     8903.81    375.67 o 
  -4  13   5    34013.69    32904.83    651.50 o 
  -3  13   5     2199.39     2217.79    222.07 o 
  -2  13   5   117240.58   117828.21   1245.25 o 
  -1  13   5     8702.79     9011.22    307.15 o 
   0  13   5        0.63       83.65    100.94 o 
   1  13   5     8696.13     7965.34    361.28 o 
   2  13   5   117103.98   117484.62   1283.51 o 
   3  13   5     2126.95     2327.06    249.73 o 
   4  13   5    34576.52    34378.38    926.61 o 
   5  13   5     9245.89     9446.47    442.19 o 
   6  13   5   146971.55   141453.73   1848.22 o 
   7  13   5      525.11      579.21    215.93 o 
   8  13   5    20831.68    23449.34    710.29 o 
   9  13   5     1646.56     1832.53    310.24 o 
  10  13   5     6302.92     7314.76    558.58 o 
  11  13   5      292.08      314.84    347.08 o 
  12  13   5    18015.55    18888.11    960.34 o 
  13  13   5     3421.73     3333.67    583.15 o 
  14  13   5      382.14      505.34    443.65 o 
  15  13   5     1200.10      -65.39    944.54 o 
 -14  14   5     8901.47     8004.69    807.92 o 
 -13  14   5      183.25      261.22    425.03 o 
 -12  14   5     4083.06     4750.04    641.85 o 
 -11  14   5      163.68      136.49    344.01 o 
 -10  14   5      521.32      388.93    354.54 o 
  -9  14   5     2382.94     2106.92    433.91 o 
  -8  14   5     1793.07     1523.22    310.46 o 
  -7  14   5     3866.80     3791.04    314.10 o 
  -6  14   5    12524.54    11692.88    450.55 o 
  -5  14   5    12985.49    12384.27    451.08 o 
  -4  14   5    16252.51    15569.02    479.72 o 
  -3  14   5     1195.48     1170.69    189.26 o 
  -2  14   5    12193.44    11788.85    407.66 o 
  -1  14   5       92.96      126.05    140.55 o 
   0  14   5    23726.36    23783.51    594.32 o 
   1  14   5       90.88      128.76    133.36 o 
   2  14   5    12160.62    11907.47    452.54 o 
   3  14   5     1181.79     1204.80    250.34 o 
   4  14   5    16434.77    15801.31    595.21 o 
   5  14   5    12819.29    12450.60    532.89 o 
   6  14   5    12372.30    11958.16    516.35 o 
   7  14   5     3864.84     3639.53    361.27 o 
   8  14   5     1686.35     1981.00    311.55 o 
   9  14   5     2342.60     2060.82    327.50 o 
  10  14   5      515.95      354.94    293.37 o 
  11  14   5      170.99      -58.29    347.28 o 
  12  14   5     4008.84     3278.11    568.97 o 
  13  14   5      177.57     -110.77    393.93 o 
  14  14   5     8573.95     7304.59    759.42 o 
 -14  15   5      492.95     -394.77    850.08 o 
 -13  15   5      348.10      184.05    449.18 o 
 -12  15   5        2.02     -228.42    374.21 o 
 -11  15   5      154.83     -122.12    346.55 o 
 -10  15   5     2947.25     3298.41    511.28 o 
  -9  15   5      189.40       68.47    312.46 o 
  -8  15   5      789.29      692.96    283.69 o 
  -7  15   5      161.11      194.53    202.23 o 
  -6  15   5     7866.12     7880.71    408.51 o 
  -5  15   5     1945.87     2020.29    251.00 o 
  -4  15   5    31674.80    29055.72    657.39 o 
  -3  15   5      337.18      308.30    164.26 o 
  -2  15   5     1604.15     1781.27    246.66 o 
  -1  15   5     1510.14     1526.96    226.77 o 
   0  15   5        2.92       53.71    166.42 o 
   1  15   5     1556.86     1481.47    264.71 o 
   2  15   5     1530.52     1923.77    290.61 o 
   3  15   5      344.15      458.43    189.93 o 
   4  15   5    31442.67    29436.48    747.93 o 
   5  15   5     2019.67     2108.45    298.36 o 
   6  15   5     7880.41     8484.71    486.64 o 
   7  15   5      156.40      225.70    210.15 o 
   8  15   5      747.84      965.32    275.87 o 
   9  15   5      202.13      318.83    241.91 o 
  10  15   5     2897.75     2434.92    417.69 o 
  11  15   5      147.10      289.25    373.66 o 
  12  15   5        2.08      317.37    391.49 o 
  13  15   5      328.37      542.42    458.05 o 
  14  15   5      509.70      290.63   1043.83 o 
 -14  16   5       35.09       24.22    997.82 o 
 -13  16   5     2939.04     2730.70    611.43 o 
 -12  16   5      791.54      398.19    442.23 o 
 -11  16   5     1293.92     1030.50    436.61 o 
 -10  16   5      247.41     -190.78    329.56 o 
  -9  16   5     8238.10     8782.24    695.46 o 
  -8  16   5      417.52        3.55    251.64 o 
  -7  16   5    12283.13    14622.04    592.16 o 
  -6  16   5      575.74      791.83    214.39 o 
  -5  16   5     1352.64     1491.74    239.50 o 
  -4  16   5      367.61      462.06    185.85 o 
  -3  16   5    26695.87    24703.21    711.77 o 
  -2  16   5     7896.96     7240.85    411.40 o 
  -1  16   5    84863.09    81776.13   1664.19 o 
   0  16   5       11.81      138.37    181.65 o 
   1  16   5    84780.02    82458.40   1347.85 o 
   2  16   5     7897.96     6704.08    463.62 o 
   3  16   5    26375.25    25046.87    807.45 o 
   4  16   5      387.62      158.24    186.96 o 
   5  16   5     1435.12     1751.84    315.15 o 
   6  16   5      597.16      578.75    241.47 o 
   7  16   5    12343.54    13736.28    598.47 o 
   8  16   5      429.09      246.97    242.86 o 
   9  16   5     8241.00     9536.93    574.97 o 
  10  16   5      254.40      223.97    299.63 o 
  11  16   5     1330.84     1157.11    461.59 o 
  12  16   5      764.32      483.03    450.85 o 
  13  16   5     2961.25     2304.82    593.74 o 
 -13  17   5      889.93      263.34    720.76 o 
 -12  17   5       26.17     -274.62    396.13 o 
 -11  17   5      371.83      330.26    409.40 o 
 -10  17   5       26.15     -230.61    337.06 o 
  -9  17   5      744.26      694.70    380.51 o 
  -8  17   5     1520.79     1357.01    338.18 o 
  -7  17   5      771.36      671.60    260.87 o 
  -6  17   5     1097.80     1423.34    286.21 o 
  -5  17   5      820.09      682.60    231.09 o 
  -4  17   5       69.36       46.53    180.33 o 
  -3  17   5       82.17      -37.68    167.72 o 
  -2  17   5      478.30      594.91    222.03 o 
  -1  17   5      656.17      863.98    246.89 o 
   0  17   5      441.50      585.40    228.97 o 
   1  17   5      694.29      666.07    237.81 o 
   2  17   5      482.58      545.19    234.87 o 
   3  17   5       78.84       84.95    208.51 o 
   4  17   5       66.88       92.58    193.60 o 
   5  17   5      771.89      580.02    236.49 o 
   6  17   5     1079.63     1291.53    281.67 o 
   7  17   5      786.13     1021.18    285.93 o 
   8  17   5     1495.02     1458.86    323.21 o 
   9  17   5      696.76      774.51    291.02 o 
  10  17   5       26.80       65.07    295.19 o 
  11  17   5      378.71      455.95    407.11 o 
  12  17   5       27.18     -127.89    403.33 o 
  13  17   5      832.84     -130.78   1065.63 o 
 -13  18   5     8161.06    10406.86   1850.32 o 
 -12  18   5      367.61      171.31    517.54 o 
 -11  18   5      682.75      411.24    427.45 o 
 -10  18   5       30.74      -71.19    362.91 o 
  -9  18   5      774.33      646.87    396.89 o 
  -8  18   5      233.31      247.57    285.24 o 
  -7  18   5    34132.42    38193.08   1116.50 o 
  -6  18   5     1016.71      895.57    285.70 o 
  -5  18   5       48.48       48.10    221.10 o 
  -4  18   5     1533.40     1449.65    274.84 o 
  -3  18   5      724.70      964.81    272.95 o 
  -2  18   5      247.58      239.38    209.80 o 
  -1  18   5    17642.59    17932.64    699.22 o 
   0  18   5     1099.24     1382.14    290.51 o 
   1  18   5    17839.11    17339.95    700.70 o 
   2  18   5      241.75       89.92    204.15 o 
   3  18   5      684.91     1053.74    295.76 o 
   4  18   5     1488.35     1250.91    306.44 o 
   5  18   5       49.38      324.71    246.29 o 
   6  18   5     1021.66      624.28    289.12 o 
   7  18   5    33825.17    36059.98    963.67 o 
   8  18   5      218.38      326.38    266.31 o 
   9  18   5      807.22      836.06    312.07 o 
  10  18   5       28.85      -29.05    317.02 o 
  11  18   5      669.41      473.84    428.27 o 
  12  18   5      355.82      312.99    528.81 o 
 -12  19   5      152.63     -639.01    639.01 o 
 -11  19   5      157.33       -1.76    428.72 o 
 -10  19   5      171.54     -186.92    384.24 o 
  -9  19   5     1621.29     1818.11    480.20 o 
  -8  19   5      401.48      274.62    382.44 o 
  -7  19   5       60.05      181.04    294.29 o 
  -6  19   5     2192.44     1770.44    351.05 o 
  -5  19   5     4994.76     5128.29    474.25 o 
  -4  19   5       50.82       71.57    249.73 o 
  -3  19   5     3289.73     3431.09    403.31 o 
  -2  19   5     1038.38     1177.06    289.34 o 
  -1  19   5     5336.35     6701.58    537.15 o 
   0  19   5       48.50      147.41    215.46 o 
   1  19   5     5237.68     6253.24    498.96 o 
   2  19   5     1068.30     1019.73    299.33 o 
   3  19   5     3328.68     3641.43    434.99 o 
   4  19   5       48.17       93.83    236.09 o 
   5  19   5     4987.84     4954.05    495.25 o 
   6  19   5     2150.90     2351.42    399.68 o 
   7  19   5       61.00      119.61    263.69 o 
   8  19   5      379.25      109.59    266.21 o 
   9  19   5     1568.35     1882.27    378.43 o 
  10  19   5      161.04      350.85    345.43 o 
  11  19   5      153.42       -2.62    434.70 o 
  12  19   5      153.49     -120.42    687.75 o 
 -11  20   5     5284.35     5439.51    851.30 o 
 -10  20   5      231.42      446.86    493.67 o 
  -9  20   5     2908.80     2669.32    630.52 o 
  -8  20   5      482.34      907.34    465.49 o 
  -7  20   5       81.39       46.95    306.30 o 
  -6  20   5      654.62      985.55    314.54 o 
  -5  20   5    16190.88    16517.19    842.77 o 
  -4  20   5        2.38      183.27    272.21 o 
  -3  20   5     6851.56     6517.44    593.97 o 
  -2  20   5        2.21      -11.08    217.26 o 
  -1  20   5     2104.95     2794.67    391.96 o 
   0  20   5     1862.19     1915.36    339.44 o 
   1  20   5     2119.55     2163.40    361.77 o 
   2  20   5        2.07      -43.53    224.92 o 
   3  20   5     6772.30     6998.42    552.00 o 
   4  20   5        2.47       -0.55    245.22 o 
   5  20   5    16145.07    16083.91    763.22 o 
   6  20   5      692.54      718.57    314.61 o 
   7  20   5       77.14      347.94    307.40 o 
   8  20   5      513.95      148.45    317.45 o 
   9  20   5     2853.96     3273.04    511.68 o 
  10  20   5      221.75      282.85    368.47 o 
  11  20   5     5235.74     6274.07   1102.43 o 
 -11  21   5     2172.58     2380.72   1218.21 o 
 -10  21   5    32368.78    34594.26   2724.63 o 
  -9  21   5       81.83      -54.20    438.79 o 
  -8  21   5     6650.28     5961.53    781.50 o 
  -7  21   5      829.72      780.52    367.84 o 
  -6  21   5      860.26     1028.64    372.06 o 
  -5  21   5      152.53       40.25    280.24 o 
  -4  21   5    24703.70    25867.50   1055.27 o 
  -3  21   5     4437.50     4814.75    554.90 o 
  -2  21   5    14387.97    16791.52    853.78 o 
  -1  21   5     2234.76     2192.98    376.86 o 
   0  21   5        0.38       56.53    221.48 o 
   1  21   5     2199.75     1895.95    361.40 o 
   2  21   5    14427.36    14433.02    709.35 o 
   3  21   5     4491.67     4994.45    517.78 o 
   4  21   5    24651.69    26616.20   1028.30 o 
   5  21   5      143.45      285.99    275.71 o 
   6  21   5      836.08      928.64    337.15 o 
   7  21   5      864.15     1246.14    369.25 o 
   8  21   5     6672.54     6450.51    686.74 o 
   9  21   5       86.26       65.32    409.99 o 
  10  21   5    32375.78    35877.83   1935.91 o 
  11  21   5     2120.35      978.44   1278.76 o 
 -10  22   5       50.89      385.08    876.72 o 
  -9  22   5      422.39      148.10    580.08 o 
  -8  22   5      145.86      474.56    473.74 o 
  -7  22   5        4.77      276.95    381.65 o 
  -6  22   5      945.05      922.66    379.74 o 
  -5  22   5       53.62      286.05    304.50 o 
  -4  22   5       50.70       61.16    271.97 o 
  -3  22   5      293.87      299.62    319.49 o 
  -2  22   5     1765.04     1661.44    408.80 o 
  -1  22   5     1034.57      948.59    351.39 o 
   0  22   5        2.24      172.45    237.48 o 
   1  22   5     1001.02     1016.51    328.14 o 
   2  22   5     1774.64     1694.33    368.85 o 
   3  22   5      283.17      577.94    297.21 o 
   4  22   5       51.72       61.55    262.50 o 
   5  22   5       56.85      214.38    272.25 o 
   6  22   5      909.10      861.75    357.05 o 
   7  22   5        4.83      232.72    303.33 o 
   8  22   5      146.29        7.86    312.51 o 
   9  22   5      419.86      263.19    562.70 o 
  10  22   5       48.50      339.06   1249.69 o 
  -9  23   5      514.28      564.30    891.26 o 
  -7  23   5      117.10      355.97    406.59 o 
  -6  23   5     3620.47     3943.90    580.17 o 
  -5  23   5      609.42      762.37    352.03 o 
  -4  23   5       67.23      409.31    330.47 o 
  -3  23   5      320.63      229.02    297.57 o 
  -2  23   5     1412.70     1666.79    412.33 o 
  -1  23   5       18.81      467.58    315.85 o 
   0  23   5      289.69       77.78    292.30 o 
   1  23   5       19.18      363.37    281.84 o 
   2  23   5     1368.81     1220.38    351.51 o 
   3  23   5      313.26      321.13    286.13 o 
   4  23   5       70.05      224.44    282.22 o 
   5  23   5      598.59      565.51    328.94 o 
   6  23   5     3606.87     3751.67    531.80 o 
   7  23   5      111.26       94.56    325.31 o 
   8  23   5      304.77      311.49    475.22 o 
   9  23   5      520.71     1208.52   1261.80 o 
  -7  24   5     7198.37     6752.23   1378.05 o 
  -6  24   5       79.73       28.90    414.42 o 
  -5  24   5     2994.00     2966.66    627.79 o 
  -4  24   5     5768.29     5943.58    682.09 o 
  -3  24   5     1739.91     1603.01    444.86 o 
  -2  24   5     1165.98     1163.32    414.51 o 
  -1  24   5      251.54      539.45    332.22 o 
   0  24   5     7701.50     8715.82    875.67 o 
   1  24   5      245.65      526.77    336.62 o 
   2  24   5     1139.63     1558.98    485.18 o 
   3  24   5     1784.21     1421.74    377.20 o 
   4  24   5     5838.27     6475.82    625.95 o 
   5  24   5     3042.64     2819.59    498.16 o 
   6  24   5       80.60      194.36    363.62 o 
   7  24   5     7210.03     7120.35   1453.13 o 
  -6  25   5     2271.00      690.24    782.27 o 
  -5  25   5      315.88      631.43    513.79 o 
  -4  25   5    12969.67    11657.24   1237.87 o 
  -3  25   5       12.20      600.80    433.44 o 
  -2  25   5       92.96       58.94    362.92 o 
  -1  25   5      805.92      939.95    467.95 o 
   0  25   5       70.94     -100.92    336.27 o 
   1  25   5      811.65     1092.69    460.85 o 
   2  25   5       99.13      335.18    404.84 o 
   3  25   5       11.56       74.83    319.86 o 
   4  25   5    12893.17    13151.41   1296.63 o 
   5  25   5      332.34      862.19    837.97 o 
   4  26   5     1931.10     1862.43    985.71 o 
 -16   0   6      600.59      503.06    622.74 o 
 -14   0   6     7279.64     7207.54   1327.20 o 
 -12   0   6      719.75      429.79    369.24 o 
 -10   0   6    11316.46    12453.51    912.17 o 
  -8   0   6     9633.89    10342.32    596.27 o 
  -6   0   6     1948.10     2105.82    318.22 o 
  -4   0   6     4812.53     5140.72    251.27 o 
  -2   0   6     5707.50     6013.44    275.87 o 
   0   0   6   103700.20    90361.34   1397.93 o 
   2   0   6     6011.24     5743.77    227.09 o 
   4   0   6     4506.98     5460.83    262.69 o 
   6   0   6     2028.33     2266.31    273.66 o 
   8   0   6     9179.48     8705.26    479.32 o 
  10   0   6    11885.50    12874.55    681.60 o 
  12   0   6      675.47      745.35    352.27 o 
  14   0   6     6868.39     4499.87   1055.94 o 
  16   0   6      596.83      558.55    620.75 o 
 -17   1   6      160.73      127.11    381.04 o 
 -16   1   6      435.26      628.38    351.33 o 
 -15   1   6       86.92     -244.29    323.44 o 
 -14   1   6      136.85      -34.43    316.78 o 
 -13   1   6      993.13      756.00    303.98 o 
 -12   1   6     2729.58     2677.35    366.10 o 
 -11   1   6     1999.40     2345.67    327.96 o 
 -10   1   6     2122.48     2548.22    312.40 o 
  -9   1   6      301.14      500.24    206.35 o 
  -8   1   6     3259.13     2984.79    267.52 o 
  -7   1   6      803.13      921.03    188.04 o 
  -6   1   6     1188.83     1204.91    103.22 o 
  -5   1   6      774.88      724.14     95.22 o 
  -4   1   6     5382.59     5673.71    181.16 o 
  -3   1   6      403.89      391.94     74.58 o 
  -2   1   6     5436.40     5960.77    167.95 o 
  -1   1   6     2539.79     2876.71    111.74 o 
   0   1   6      597.29      484.70     76.14 o 
   1   1   6     2650.45     2976.01    110.90 o 
   2   1   6     5134.35     5693.10    159.61 o 
   3   1   6      430.95      480.81     75.15 o 
   4   1   6     5610.85     5601.38    205.50 o 
   5   1   6      769.24      779.19    106.56 o 
   6   1   6     1245.83     1445.95    153.63 o 
   7   1   6      847.39      835.66    132.13 o 
   8   1   6     3445.28     3288.88    242.08 o 
   9   1   6      295.50      252.25    132.25 o 
  10   1   6     2146.40     2663.66    231.72 o 
  11   1   6     2056.98     2285.87    294.15 o 
  12   1   6     2713.77     2562.92    369.85 o 
  13   1   6      995.77      662.96    373.44 o 
  14   1   6      145.95      197.21    348.97 o 
  15   1   6       83.44      -37.39    360.96 o 
  16   1   6      463.94      147.20    417.54 o 
  17   1   6      159.22      388.08    582.01 o 
 -17   2   6       19.41     -259.62    424.57 o 
 -16   2   6      297.34       96.71    345.96 o 
 -15   2   6       26.64     -204.90    290.64 o 
 -14   2   6      746.88      615.19    317.02 o 
 -13   2   6      387.06      635.10    295.00 o 
 -12   2   6      487.08      970.71    319.95 o 
 -11   2   6      243.99      -16.99    247.35 o 
 -10   2   6      555.91      685.01    253.28 o 
  -9   2   6      114.25      227.41    197.89 o 
  -8   2   6      689.03      747.61    209.23 o 
  -7   2   6      540.39      356.26    161.09 o 
  -6   2   6       73.26      171.10    104.18 o 
  -5   2   6      181.01      252.67     75.12 o 
  -4   2   6      466.29      536.81     85.35 o 
  -3   2   6      500.03      501.66     79.14 o 
  -2   2   6      793.53      820.77     85.00 o 
  -1   2   6      448.84      496.30     64.17 o 
   0   2   6      489.89      520.66     80.31 o 
   1   2   6      420.39      402.12     59.37 o 
   2   2   6      767.34      825.10     80.49 o 
   3   2   6      525.55      560.44     77.78 o 
   4   2   6      442.49      435.92     79.99 o 
   5   2   6      169.39      221.03     81.85 o 
   6   2   6       77.73      111.06    106.10 o 
   7   2   6      553.72      452.19    116.60 o 
   8   2   6      732.02      603.36    130.57 o 
   9   2   6      118.64      -34.59    115.13 o 
  10   2   6      546.08      450.15    191.60 o 
  11   2   6      258.42      123.04    225.03 o 
  12   2   6      467.91     1053.54    306.19 o 
  13   2   6      362.94      338.05    286.76 o 
  14   2   6      718.52      849.99    380.68 o 
  15   2   6       26.95      117.61    365.83 o 
  16   2   6      307.29      647.00    498.74 o 
  17   2   6       20.74     -314.00    605.01 o 
 -17   3   6      180.40       83.37    552.57 o 
 -16   3   6       27.41      154.73    362.69 o 
 -15   3   6      137.34      -39.83    296.56 o 
 -14   3   6       27.51     -203.31    268.74 o 
 -13   3   6      951.96     1213.03    321.34 o 
 -12   3   6       72.78        9.11    243.52 o 
 -11   3   6     1197.48     1208.40    277.97 o 
 -10   3   6     1382.14     1551.12    273.93 o 
  -9   3   6     1142.66     1130.92    226.63 o 
  -8   3   6      999.42      910.40    197.75 o 
  -7   3   6     5208.13     5071.45    233.97 o 
  -6   3   6      335.04      494.92    103.00 o 
  -5   3   6     2617.10     2188.83    140.71 o 
  -4   3   6      173.48      233.32     74.85 o 
  -3   3   6     7537.29     7230.30    204.12 o 
  -2   3   6        0.15      -33.27     51.50 o 
  -1   3   6     3630.94     3969.73    135.84 o 
   0   3   6      214.54      316.69     75.40 o 
   1   3   6     3410.63     3700.92    128.11 o 
   2   3   6        0.16      -16.18     46.25 o 
   3   3   6     7622.76     7337.25    191.27 o 
   4   3   6      175.62      221.11     70.45 o 
   5   3   6     2466.14     2413.96    148.09 o 
   6   3   6      329.53      410.57    115.69 o 
   7   3   6     5088.21     4854.93    227.28 o 
   8   3   6      974.10     1024.13    151.77 o 
   9   3   6     1201.52     1142.08    169.35 o 
  10   3   6     1320.16     1289.63    241.56 o 
  11   3   6     1157.00      918.89    277.53 o 
  12   3   6       68.86      -83.45    226.42 o 
  13   3   6      909.88     1249.14    343.84 o 
  14   3   6       27.69      320.55    355.11 o 
  15   3   6      137.85       39.67    448.12 o 
  16   3   6       26.44     -105.97    465.60 o 
  17   3   6      169.20      450.47    939.69 o 
 -17   4   6      518.56     1700.17   1065.63 o 
 -16   4   6      191.85      117.09    374.81 o 
 -15   4   6       26.30     -103.86    322.29 o 
 -14   4   6      138.18     -121.61    274.78 o 
 -13   4   6      299.25      147.70    264.72 o 
 -12   4   6      306.87      357.58    259.58 o 
 -11   4   6     4872.78     3942.02    414.77 o 
 -10   4   6      263.76      309.00    216.74 o 
  -9   4   6     1045.02      932.26    218.08 o 
  -8   4   6        8.32       64.87    151.10 o 
  -7   4   6     6629.67     6995.13    347.30 o 
  -6   4   6      299.72      370.16    105.28 o 
  -5   4   6     1636.94     1574.81    137.27 o 
  -4   4   6      182.77      211.44     78.67 o 
  -3   4   6      388.59      460.06     85.25 o 
  -2   4   6       68.59      107.79     62.22 o 
  -1   4   6      642.51      741.28     83.21 o 
   0   4   6     1085.35     1046.37     86.60 o 
   1   4   6      652.37      716.77     79.33 o 
   2   4   6       73.25      109.74     53.46 o 
   3   4   6      364.65      273.63     62.96 o 
   4   4   6      171.34      113.16     62.90 o 
   5   4   6     1748.67     1582.90    157.20 o 
   6   4   6      319.94      291.32    103.20 o 
   7   4   6     6945.50     7622.81    351.36 o 
   8   4   6        7.98      -97.05    108.28 o 
   9   4   6     1045.55     1102.37    193.73 o 
  10   4   6      246.82      322.77    196.99 o 
  11   4   6     5131.33     4293.34    402.91 o 
  12   4   6      306.86      271.48    265.98 o 
  13   4   6      313.80      204.21    328.25 o 
  14   4   6      147.10      310.71    343.31 o 
  15   4   6       26.34       97.37    420.66 o 
  16   4   6      192.81      466.94    499.54 o 
  17   4   6      546.36      494.07   1022.04 o 
 -16   5   6      218.60       70.67    436.16 o 
 -15   5   6      277.68      246.97    343.91 o 
 -14   5   6       40.02      -51.18    293.30 o 
 -13   5   6     5505.89     5095.20    523.88 o 
 -12   5   6      114.08       36.74    248.28 o 
 -11   5   6     7590.92     7646.75    481.26 o 
 -10   5   6       77.04      337.94    218.72 o 
  -9   5   6     3098.72     3282.53    316.41 o 
  -8   5   6       77.29      -15.84    155.37 o 
  -7   5   6     1655.78     1767.66    182.33 o 
  -6   5   6      384.60      386.35    109.85 o 
  -5   5   6      546.50      649.18    124.53 o 
  -4   5   6      295.92      287.78     91.73 o 
  -3   5   6     3200.56     2536.96    154.59 o 
  -2   5   6      624.97      664.66     91.48 o 
  -1   5   6     8426.96     7931.10    205.59 o 
   0   5   6       22.48       26.76     52.23 o 
   1   5   6     8398.41     8024.53    196.79 o 
   2   5   6      665.74      628.34     75.86 o 
   3   5   6     3354.63     2632.42    161.37 o 
   4   5   6      315.24      216.79     90.69 o 
   5   5   6      571.55      670.72    103.11 o 
   6   5   6      359.91      358.28     98.83 o 
   7   5   6     1692.38     1910.51    163.04 o 
   8   5   6       72.35       71.20    162.30 o 
   9   5   6     2992.72     3096.29    282.34 o 
  10   5   6       80.83      235.92    208.90 o 
  11   5   6     7700.37     7553.82    569.70 o 
  12   5   6      115.43       60.25    327.37 o 
  13   5   6     5305.72     5468.73    663.60 o 
  14   5   6       42.06      133.29    352.75 o 
  15   5   6      280.83      330.12    396.08 o 
  16   5   6      210.72      245.69    486.82 o 
 -16   6   6      173.61      204.89    441.03 o 
 -15   6   6      157.49      120.46    401.26 o 
 -14   6   6     1557.49     1670.69    404.78 o 
 -13   6   6        7.77     -166.00    277.47 o 
 -12   6   6      154.96      248.32    280.13 o 
 -11   6   6     2169.72     1972.15    316.70 o 
 -10   6   6      671.51      733.76    246.18 o 
  -9   6   6     1690.30     1603.32    261.52 o 
  -8   6   6      837.26      979.88    216.13 o 
  -7   6   6      942.66     1121.88    167.89 o 
  -6   6   6       40.71       10.37     96.26 o 
  -5   6   6       13.28      -92.11    102.84 o 
  -4   6   6       84.56      128.19     93.97 o 
  -3   6   6      870.80      758.13    108.17 o 
  -2   6   6      373.08      251.33     80.04 o 
  -1   6   6      563.96      711.15     93.42 o 
   0   6   6     2391.33     2301.58    130.56 o 
   1   6   6      535.50      731.12     86.65 o 
   2   6   6      396.25      334.14     86.62 o 
   3   6   6      826.03      728.35    107.66 o 
   4   6   6       79.68      150.35     92.98 o 
   5   6   6       13.64       12.66    103.95 o 
   6   6   6       42.78       20.64    102.88 o 
   7   6   6      974.27      846.52    152.45 o 
   8   6   6      881.74     1045.73    212.10 o 
   9   6   6     1726.71     1691.47    215.73 o 
  10   6   6      694.75      907.46    247.21 o 
  11   6   6     2293.60     2358.40    414.65 o 
  12   6   6      165.44      154.27    310.38 o 
  13   6   6        7.28      315.87    338.32 o 
  14   6   6     1528.86     1522.25    434.22 o 
  15   6   6      167.58       70.76    369.81 o 
  16   6   6      181.22      328.19    426.98 o 
 -16   7   6      302.20      610.31    484.83 o 
 -15   7   6       24.19     -174.88    386.70 o 
 -14   7   6      247.22       72.33    318.49 o 
 -13   7   6      442.22      352.84    309.63 o 
 -12   7   6      248.57       25.96    268.67 o 
 -11   7   6     1464.96     1619.70    340.21 o 
 -10   7   6      313.31      225.08    221.70 o 
  -9   7   6     1138.46     1500.96    257.84 o 
  -8   7   6     2982.80     3013.45    296.76 o 
  -7   7   6      819.42      699.67    158.04 o 
  -6   7   6       35.88      -15.76     98.44 o 
  -5   7   6      737.42      737.40    132.89 o 
  -4   7   6      155.39       93.82    108.59 o 
  -3   7   6      814.05      680.08    114.04 o 
  -2   7   6     1366.53     1408.09    127.57 o 
  -1   7   6      598.33      543.19     95.51 o 
   0   7   6      297.12      303.95     79.45 o 
   1   7   6      568.43      612.24     87.40 o 
   2   7   6     1285.18     1259.88    129.29 o 
   3   7   6      869.69      781.25    120.84 o 
   4   7   6      165.94      138.44    110.93 o 
   5   7   6      725.99      926.24    145.38 o 
   6   7   6       34.28       66.42    107.34 o 
   7   7   6      846.26      838.47    159.59 o 
   8   7   6     2940.62     3229.07    278.64 o 
   9   7   6     1198.61      985.12    223.08 o 
  10   7   6      319.16      485.12    236.36 o 
  11   7   6     1420.95     1746.54    393.86 o 
  12   7   6      250.53      475.50    327.33 o 
  13   7   6      458.54      740.35    367.40 o 
  14   7   6      264.04      136.66    352.48 o 
  15   7   6       22.96       35.80    376.17 o 
  16   7   6      298.53      335.99    422.29 o 
 -16   8   6     4228.68     3478.29    739.92 o 
 -15   8   6      151.43      -38.52    410.53 o 
 -14   8   6     1798.18     1638.76    484.31 o 
 -13   8   6       94.59      136.25    309.57 o 
 -12   8   6      940.45     1707.00    382.13 o 
 -11   8   6      106.02      288.49    274.67 o 
 -10   8   6     4974.24     4974.64    445.78 o 
  -9   8   6      496.99      407.98    226.97 o 
  -8   8   6    11282.90    10739.30    447.58 o 
  -7   8   6      172.75      229.37    144.40 o 
  -6   8   6     2711.27     2428.41    189.18 o 
  -5   8   6      136.43      125.91    104.36 o 
  -4   8   6     3218.58     3099.33    195.70 o 
  -3   8   6      476.03      488.52    125.79 o 
  -2   8   6     1981.58     2077.19    159.01 o 
  -1   8   6        0.22       13.90     75.23 o 
   0   8   6     4699.30     4084.27    185.19 o 
   1   8   6        0.22        9.80     66.61 o 
   2   8   6     2009.03     1876.02    160.13 o 
   3   8   6      488.72      464.15    120.91 o 
   4   8   6     3398.36     3503.43    214.95 o 
   5   8   6      143.21      285.60    114.86 o 
   6   8   6     2539.44     2367.99    201.81 o 
   7   8   6      164.60       74.42    139.88 o 
   8   8   6    10926.87    10921.77    451.54 o 
   9   8   6      465.18      334.41    180.94 o 
  10   8   6     5031.69     4987.20    427.61 o 
  11   8   6      108.60      132.04    299.60 o 
  12   8   6      880.16     1317.25    407.31 o 
  13   8   6       89.33      318.24    340.56 o 
  14   8   6     1724.17     1909.99    464.83 o 
  15   8   6      152.27      107.82    377.24 o 
  16   8   6     4088.88     3673.52    774.75 o 
 -16   9   6      511.52      791.96   1055.94 o 
 -15   9   6      194.96      127.06    435.22 o 
 -14   9   6      887.02      730.91    446.48 o 
 -13   9   6      115.90      -23.50    363.03 o 
 -12   9   6      421.59      358.48    295.15 o 
 -11   9   6      206.49      422.71    281.62 o 
 -10   9   6     1319.88     1092.20    297.92 o 
  -9   9   6      277.85      412.43    238.64 o 
  -8   9   6     7157.27     6212.83    678.92 o 
  -7   9   6       69.61      109.22    138.60 o 
  -6   9   6      350.45      265.72    123.76 o 
  -5   9   6      652.94      671.88    136.87 o 
  -4   9   6      558.42      609.58    127.64 o 
  -3   9   6      189.10      211.67    110.76 o 
  -2   9   6       15.46       12.43     98.21 o 
  -1   9   6       78.18      101.37    101.14 o 
   0   9   6       71.07       94.60     96.27 o 
   1   9   6       83.41      113.85     90.38 o 
   2   9   6       14.92       88.89     76.10 o 
   3   9   6      178.98      237.84    104.25 o 
   4   9   6      555.65      532.21    120.73 o 
   5   9   6      635.55      652.22    138.40 o 
   6   9   6      339.45      358.98    148.02 o 
   7   9   6       66.07      -79.69    152.07 o 
   8   9   6     7522.98     7688.61   1169.31 o 
   9   9   6      261.48      538.44    219.25 o 
  10   9   6     1398.77     1214.76    304.25 o 
  11   9   6      220.50      276.48    322.65 o 
  12   9   6      439.98      131.23    342.36 o 
  13   9   6      109.60     -143.65    329.93 o 
  14   9   6      907.98     1067.43    440.82 o 
  15   9   6      182.78      160.23    395.37 o 
  16   9   6      542.62      439.51    642.14 o 
 -16  10   6        2.73     -247.03    908.21 o 
 -15  10   6      155.50     -124.17    428.97 o 
 -14  10   6      133.26       73.68    394.31 o 
 -13  10   6      246.21      119.47    360.62 o 
 -12  10   6      165.57      515.78    354.98 o 
 -11  10   6       15.41       50.80    261.02 o 
 -10  10   6     2299.62     1847.92    346.59 o 
  -9  10   6      100.99      255.89    236.67 o 
  -8  10   6      877.02      704.84    249.26 o 
  -7  10   6      933.14      772.32    192.66 o 
  -6  10   6     1336.40     1295.57    189.52 o 
  -5  10   6      421.57      278.73    116.76 o 
  -4  10   6      341.10      491.99    124.18 o 
  -3  10   6      174.19      176.86    103.23 o 
  -2  10   6      274.27      130.12    100.62 o 
  -1  10   6      259.42       70.89     98.08 o 
   0  10   6     7624.82     7603.66    267.06 o 
   1  10   6      276.48      364.41     98.92 o 
   2  10   6      289.08      314.99     84.39 o 
   3  10   6      183.35      306.64    100.61 o 
   4  10   6      362.08      436.74    158.09 o 
   5  10   6      450.27      383.15    158.00 o 
   6  10   6     1393.92     1301.34    216.58 o 
   7  10   6      892.73      941.20    229.84 o 
   8  10   6      822.72      610.55    215.66 o 
   9  10   6      103.25      124.04    198.84 o 
  10  10   6     2358.83     1642.92    333.42 o 
  11  10   6       16.02     -120.27    297.97 o 
  12  10   6      156.82      101.56    324.18 o 
  13  10   6      233.62      146.44    368.44 o 
  14  10   6      124.70       59.69    373.46 o 
  15  10   6      147.84      603.63    458.42 o 
  16  10   6        2.57     -346.33    758.05 o 
 -15  11   6      808.10      460.40    484.76 o 
 -14  11   6      193.12      150.99    402.52 o 
 -13  11   6       14.23      153.09    377.16 o 
 -12  11   6      151.80      -63.92    359.40 o 
 -11  11   6     1566.13     1643.54    446.88 o 
 -10  11   6      335.64      293.79    265.23 o 
  -9  11   6       95.06      194.80    236.44 o 
  -8  11   6     1943.66     1607.66    299.46 o 
  -7  11   6        4.75       49.51    162.85 o 
  -6  11   6       68.62       26.55    131.44 o 
  -5  11   6        1.50       43.14    124.56 o 
  -4  11   6      139.80      145.81    108.90 o 
  -3  11   6      992.70      877.95    139.93 o 
  -2  11   6     1021.22     1185.47    147.84 o 
  -1  11   6      769.83      825.04    134.17 o 
   0  11   6      734.44      749.97    122.13 o 
   1  11   6      801.19      846.91    120.88 o 
   2  11   6      971.90     1074.94    145.92 o 
   3  11   6     1023.44     1015.18    181.77 o 
   4  11   6      144.76      311.04    154.95 o 
   5  11   6        1.49        7.56    134.68 o 
   6  11   6       64.28       41.95    161.35 o 
   7  11   6        4.47      -72.89    171.00 o 
   8  11   6     1990.43     2563.23    311.35 o 
   9  11   6       89.33      -13.96    187.38 o 
  10  11   6      314.70      280.86    267.85 o 
  11  11   6     1483.66     1223.06    401.28 o 
  12  11   6      153.73     -212.58    319.27 o 
  13  11   6       15.20      146.37    375.83 o 
  14  11   6      205.93      335.07    395.45 o 
  15  11   6      778.74      859.78    469.26 o 
 -15  12   6      137.97      305.16    954.22 o 
 -14  12   6      247.38      157.62    428.33 o 
 -13  12   6      791.98      414.51    408.65 o 
 -12  12   6      282.78      383.04    386.89 o 
 -11  12   6      109.42      159.67    347.36 o 
 -10  12   6      220.65      194.56    276.96 o 
  -9  12   6     1629.02     1613.84    334.84 o 
  -8  12   6     2753.22     2517.52    348.15 o 
  -7  12   6     4608.15     4328.35    343.36 o 
  -6  12   6      243.38      333.83    156.31 o 
  -5  12   6      148.18      183.57    138.05 o 
  -4  12   6      230.23      185.89    126.87 o 
  -3  12   6      628.21      867.07    164.07 o 
  -2  12   6      115.95      146.49    106.59 o 
  -1  12   6     1629.77     1724.54    168.07 o 
   0  12   6     2471.49     2818.64    192.68 o 
   1  12   6     1610.99     1743.45    178.32 o 
   2  12   6      121.02       56.65    125.10 o 
   3  12   6      590.13      695.55    172.86 o 
   4  12   6      234.76      357.02    158.24 o 
   5  12   6      151.27      323.17    174.92 o 
   6  12   6      259.79      337.50    208.90 o 
   7  12   6     4516.79     4545.12    371.18 o 
   8  12   6     2799.63     3050.46    340.39 o 
   9  12   6     1527.35     1398.68    283.60 o 
  10  12   6      218.73      216.61    267.81 o 
  11  12   6      114.57       94.15    339.29 o 
  12  12   6      268.79      183.30    360.35 o 
  13  12   6      822.55      903.31    435.48 o 
  14  12   6      263.36      168.56    416.20 o 
  15  12   6      136.78      356.07    652.95 o 
 -15  13   6     1200.38     1172.19   1116.49 o 
 -14  13   6      119.09     -137.43    441.94 o 
 -13  13   6      496.06      246.03    411.68 o 
 -12  13   6      130.13       68.71    373.95 o 
 -11  13   6     6250.89     6544.21    648.35 o 
 -10  13   6       56.85       79.50    321.87 o 
  -9  13   6      424.76      518.67    286.94 o 
  -8  13   6      265.83      205.99    234.21 o 
  -7  13   6     7247.20     6706.09    413.36 o 
  -6  13   6      591.78      641.09    188.57 o 
  -5  13   6     3743.02     3943.46    288.71 o 
  -4  13   6       99.95       96.07    140.78 o 
  -3  13   6    13731.14    14055.99    437.52 o 
  -2  13   6      988.16     1172.41    183.20 o 
  -1  13   6     1680.74     2061.52    186.20 o 
   0  13   6      273.13      180.79    117.37 o 
   1  13   6     1573.14     1680.23    216.02 o 
   2  13   6      944.30      821.78    184.49 o 
   3  13   6    13933.64    13640.13    482.96 o 
   4  13   6      103.20      111.46    153.91 o 
   5  13   6     3548.61     3683.78    363.49 o 
   6  13   6      630.76      713.61    221.54 o 
   7  13   6     7299.75     7862.82    464.46 o 
   8  13   6      272.11      346.81    216.05 o 
   9  13   6      409.68      292.28    236.98 o 
  10  13   6       55.41       85.84    262.07 o 
  11  13   6     5995.01     6048.71    621.66 o 
  12  13   6      137.31     -115.53    344.09 o 
  13  13   6      522.63       85.70    399.68 o 
  14  13   6      119.53      122.85    426.97 o 
  15  13   6     1165.99     1009.93   1106.80 o 
 -14  14   6      163.48     -162.24    509.19 o 
 -13  14   6       93.10       32.72    421.60 o 
 -12  14   6      330.88      387.19    403.03 o 
 -11  14   6      636.76      641.66    390.20 o 
 -10  14   6      583.04      177.01    348.35 o 
  -9  14   6     1815.34     1675.17    421.03 o 
  -8  14   6     1033.42     1073.02    299.01 o 
  -7  14   6     2433.31     2758.14    318.62 o 
  -6  14   6      282.08      302.01    171.92 o 
  -5  14   6     3610.72     3925.02    304.35 o 
  -4  14   6      158.94       89.95    148.30 o 
  -3  14   6     1106.85     1033.66    194.54 o 
  -2  14   6     1268.90     1637.65    209.94 o 
  -1  14   6      456.25      547.76    173.26 o 
   0  14   6      131.39       19.56    145.81 o 
   1  14   6      460.30      344.19    154.06 o 
   2  14   6     1264.34     1367.88    221.28 o 
   3  14   6     1144.27      951.73    208.10 o 
   4  14   6      165.96       74.97    181.94 o 
   5  14   6     3504.05     3609.29    367.49 o 
   6  14   6      271.88      444.15    219.40 o 
   7  14   6     2471.18     2514.63    330.06 o 
   8  14   6     1049.30      948.87    270.02 o 
   9  14   6     1789.50     2035.41    333.40 o 
  10  14   6      619.20      424.62    294.35 o 
  11  14   6      655.66      731.07    393.57 o 
  12  14   6      347.19      408.62    414.31 o 
  13  14   6       99.35      218.08    428.18 o 
  14  14   6      157.42       12.53    505.55 o 
 -14  15   6      116.22     -658.75    823.44 o 
 -13  15   6      702.15      570.71    478.21 o 
 -12  15   6        1.16     -260.35    384.90 o 
 -11  15   6       29.16     -182.20    359.72 o 
 -10  15   6      273.59      -90.08    337.68 o 
  -9  15   6      914.18      774.77    380.73 o 
  -8  15   6      822.87      818.27    349.95 o 
  -7  15   6      106.06      174.32    204.06 o 
  -6  15   6      149.28       34.76    168.87 o 
  -5  15   6     1870.35     1809.10    249.54 o 
  -4  15   6     1672.16     1626.24    237.48 o 
  -3  15   6       30.67     -125.36    137.63 o 
  -2  15   6       28.07      -26.46    143.69 o 
  -1  15   6      125.19      -73.21    160.92 o 
   0  15   6        0.87     -105.85    154.41 o 
   1  15   6      127.05      205.15    180.35 o 
   2  15   6       28.26       -6.16    142.95 o 
   3  15   6       28.70       -4.69    151.45 o 
   4  15   6     1682.01     1623.37    298.64 o 
   5  15   6     1890.56     1584.94    272.18 o 
   6  15   6      149.83      -31.39    187.39 o 
   7  15   6      109.66        7.81    207.37 o 
   8  15   6      864.59      805.13    263.29 o 
   9  15   6      931.89     1041.60    300.33 o 
  10  15   6      261.91      161.68    279.78 o 
  11  15   6       30.18      -28.29    354.54 o 
  12  15   6        1.20     -174.98    353.40 o 
  13  15   6      677.49      507.83    467.36 o 
  14  15   6      111.71     -370.55    963.91 o 
 -14  16   6      381.87      847.66   1104.38 o 
 -13  16   6      215.71     -153.77    441.29 o 
 -12  16   6      533.45      498.00    445.74 o 
 -11  16   6       47.04     -309.45    371.97 o 
 -10  16   6      883.09      340.89    366.46 o 
  -9  16   6      108.80     -298.87    298.87 o 
  -8  16   6     2706.74     2984.00    478.83 o 
  -7  16   6      212.56       17.83    232.73 o 
  -6  16   6      912.95      858.98    218.47 o 
  -5  16   6      421.32      368.41    184.16 o 
  -4  16   6      973.60      863.48    210.13 o 
  -3  16   6       85.41      191.94    175.00 o 
  -2  16   6     2865.48     2494.28    324.87 o 
  -1  16   6       58.88      187.57    193.39 o 
   0  16   6     9673.76     9949.09    520.97 o 
   1  16   6       56.24       87.52    185.81 o 
   2  16   6     2943.29     3001.53    356.98 o 
   3  16   6       90.14     -136.13    173.77 o 
   4  16   6      981.91      729.67    237.35 o 
   5  16   6      415.37      400.62    215.46 o 
   6  16   6      869.69      706.68    276.39 o 
   7  16   6      211.41      146.29    223.81 o 
   8  16   6     2597.69     3173.89    394.81 o 
   9  16   6      114.48       16.98    238.21 o 
  10  16   6      840.12      694.67    330.99 o 
  11  16   6       47.95       16.25    381.40 o 
  12  16   6      565.22      583.12    452.64 o 
  13  16   6      221.28      167.14    461.24 o 
 -13  17   6        6.86      -43.59    898.52 o 
 -12  17   6       56.71     -250.98    417.80 o 
 -11  17   6       42.89     -117.62    403.05 o 
 -10  17   6      450.62      127.20    373.39 o 
  -9  17   6      126.64       57.27    337.21 o 
  -8  17   6     1000.95      678.24    356.61 o 
  -7  17   6      257.35      362.41    272.11 o 
  -6  17   6      104.77      122.97    211.17 o 
  -5  17   6      128.75      161.57    187.43 o 
  -4  17   6      536.87      673.46    225.28 o 
  -3  17   6      180.91      133.89    184.62 o 
  -2  17   6      732.13     1026.29    260.39 o 
  -1  17   6      739.21     1094.78    268.35 o 
   0  17   6      586.33      663.63    243.57 o 
   1  17   6      695.34      773.43    250.54 o 
   2  17   6      781.04      709.51    251.50 o 
   3  17   6      170.21       60.06    209.09 o 
   4  17   6      569.99      657.59    236.82 o 
   5  17   6      131.67      314.44    209.92 o 
   6  17   6      105.09       36.87    205.61 o 
   7  17   6      241.48      290.92    244.94 o 
   8  17   6     1001.41      637.21    274.10 o 
   9  17   6      127.93       12.10    246.29 o 
  10  17   6      472.32      363.26    322.15 o 
  11  17   6       40.89       -0.57    394.81 o 
  12  17   6       55.54      -59.01    441.53 o 
  13  17   6        6.62      -72.66   1104.38 o 
 -13  18   6      104.83     -360.86    908.21 o 
 -12  18   6      841.48      880.61    604.68 o 
 -11  18   6       28.32     -218.57    418.40 o 
 -10  18   6      822.21      565.94    429.32 o 
  -9  18   6      177.77      134.06    371.51 o 
  -8  18   6     2263.77     2386.94    469.83 o 
  -7  18   6      287.05      130.63    289.62 o 
  -6  18   6      260.29      364.54    250.15 o 
  -5  18   6      150.70      200.94    228.75 o 
  -4  18   6      349.10      483.23    217.79 o 
  -3  18   6      464.94      369.44    231.76 o 
  -2  18   6      958.82      915.88    272.17 o 
  -1  18   6      178.63      310.65    213.34 o 
   0  18   6     2429.11     2834.30    378.25 o 
   1  18   6      187.68      229.05    220.26 o 
   2  18   6     1023.54      917.95    271.97 o 
   3  18   6      444.61      400.40    237.38 o 
   4  18   6      372.43      162.59    229.36 o 
   5  18   6      150.08      294.38    258.72 o 
   6  18   6      252.52      257.61    238.12 o 
   7  18   6      306.34       72.31    250.52 o 
   8  18   6     2261.68     2265.70    380.62 o 
   9  18   6      179.97       70.22    276.80 o 
  10  18   6      842.51      792.91    355.96 o 
  11  18   6       28.33     -217.28    386.05 o 
  12  18   6      791.30      789.65    752.66 o 
 -12  19   6      257.36     -145.31   1118.91 o 
 -11  19   6      843.51      999.89    507.96 o 
 -10  19   6      152.91     -148.86    396.85 o 
  -9  19   6       39.51      -44.63    395.18 o 
  -8  19   6      443.29      386.76    408.89 o 
  -7  19   6       94.36       33.98    294.54 o 
  -6  19   6     1107.92     1234.46    323.06 o 
  -5  19   6      106.89       98.65    233.98 o 
  -4  19   6       48.45       59.06    209.42 o 
  -3  19   6      275.43      208.44    224.10 o 
  -2  19   6      137.57      186.65    222.86 o 
  -1  19   6      598.80      604.91    259.93 o 
   0  19   6     1349.41     1558.88    329.29 o 
   1  19   6      577.95      389.62    253.27 o 
   2  19   6      128.75       96.50    221.04 o 
   3  19   6      286.83      376.27    249.31 o 
   4  19   6       46.03     -110.61    226.49 o 
   5  19   6      101.58      -56.60    231.03 o 
   6  19   6     1060.72      648.91    296.99 o 
   7  19   6       92.48      143.90    239.13 o 
   8  19   6      470.76      396.47    308.36 o 
   9  19   6       40.57      -30.99    280.80 o 
  10  19   6      154.57      272.35    342.47 o 
  11  19   6      886.28      817.41    504.68 o 
  12  19   6      252.60      -38.75   1104.38 o 
 -11  20   6      745.75      440.78    881.57 o 
 -10  20   6        8.94     -327.09    543.43 o 
  -9  20   6      322.21      392.71    453.24 o 
  -8  20   6      830.19     1050.89    487.31 o 
  -7  20   6       44.05      -45.27    310.32 o 
  -6  20   6      711.68      350.94    284.82 o 
  -5  20   6     1675.08     1752.64    405.44 o 
  -4  20   6      122.61     -112.51    235.74 o 
  -3  20   6      347.52      244.26    243.51 o 
  -2  20   6      173.31      117.63    232.52 o 
  -1  20   6       70.15      164.35    234.32 o 
   0  20   6      796.14      917.20    295.84 o 
   1  20   6       74.90      291.83    239.79 o 
   2  20   6      172.53      189.38    234.69 o 
   3  20   6      369.10      246.38    249.38 o 
   4  20   6      120.75      231.46    250.20 o 
   5  20   6     1601.55     1815.64    387.66 o 
   6  20   6      741.03      782.09    307.99 o 
   7  20   6       45.27       59.96    271.31 o 
   8  20   6      789.56      954.48    354.08 o 
   9  20   6      343.65      265.28    309.24 o 
  10  20   6        8.89      -47.80    343.49 o 
  11  20   6      743.43      938.62    803.45 o 
 -10  21   6       10.53     -167.11    767.74 o 
  -9  21   6     1823.51     2314.83    796.39 o 
  -8  21   6       20.63       42.11    563.60 o 
  -7  21   6      225.46      244.93    385.62 o 
  -6  21   6       88.21       -4.68    286.40 o 
  -5  21   6     2692.20     2563.62    457.09 o 
  -4  21   6      150.39      246.04    281.79 o 
  -3  21   6     1003.61     1707.51    407.85 o 
  -2  21   6       93.78       75.21    244.65 o 
  -1  21   6     1830.14     2149.26    369.73 o 
   0  21   6       26.60      236.55    242.90 o 
   1  21   6     1779.03     2428.94    385.48 o 
   2  21   6       94.78      279.26    257.75 o 
   3  21   6      997.00      889.70    310.30 o 
   4  21   6      152.21      363.78    262.21 o 
   5  21   6     2685.09     2394.19    418.79 o 
   6  21   6       93.10      239.82    286.06 o 
   7  21   6      225.77      329.68    293.81 o 
   8  21   6       21.18      273.31    319.19 o 
   9  21   6     1733.26     1584.56    537.44 o 
  10  21   6        9.89      758.05    779.85 o 
  -9  22   6       86.09      123.52    874.30 o 
  -8  22   6       73.20     1155.24   1089.85 o 
  -7  22   6      204.69      103.60    449.43 o 
  -6  22   6      234.05      401.89    381.69 o 
  -5  22   6      587.28      747.66    423.21 o 
  -4  22   6       95.05      163.16    348.02 o 
  -3  22   6      308.35      310.10    363.56 o 
  -2  22   6      358.20      279.18    353.14 o 
  -1  22   6       32.45      -96.14    237.10 o 
   0  22   6        8.89      161.90    235.43 o 
   1  22   6       31.72      145.76    243.52 o 
   2  22   6      343.58      556.79    278.22 o 
   3  22   6      305.79      110.17    279.22 o 
   4  22   6       98.79      -97.97    268.11 o 
   5  22   6      625.85      665.56    353.70 o 
   6  22   6      221.13      315.25    338.78 o 
   7  22   6      198.83      378.04    346.83 o 
   8  22   6       78.17      136.42    344.23 o 
   9  22   6       91.62      443.21    675.71 o 
  -7  23   6      335.23      -77.50    610.32 o 
  -6  23   6      131.17      228.14    372.88 o 
  -5  23   6       41.52       83.86    346.34 o 
  -4  23   6      204.79      224.71    356.54 o 
  -3  23   6       27.65       78.92    365.53 o 
  -2  23   6      131.39      120.41    348.50 o 
  -1  23   6      311.86      376.03    374.95 o 
   0  23   6       79.58      -78.56    283.71 o 
   1  23   6      292.75      351.09    308.78 o 
   2  23   6      139.21      201.34    291.76 o 
   3  23   6       28.24       30.49    289.93 o 
   4  23   6      192.17      113.43    302.51 o 
   5  23   6       43.36      117.15    333.80 o 
   6  23   6      134.70       53.39    332.18 o 
   7  23   6      346.07      604.19    426.35 o 
   8  23   6       78.23      147.02    452.10 o 
  -7  24   6       70.71      263.99    663.60 o 
  -6  24   6      591.30      773.16    534.14 o 
  -5  24   6      562.23      341.42    426.94 o 
  -4  24   6       48.43      134.07    394.79 o 
  -3  24   6      119.88      285.70    387.43 o 
  -2  24   6      212.38      163.54    385.84 o 
  -1  24   6      408.41      496.71    384.30 o 
   0  24   6      958.02     1172.76    460.71 o 
   1  24   6      436.37      291.15    344.59 o 
   2  24   6      208.40      -72.28    287.57 o 
   3  24   6      122.49      179.35    328.73 o 
   4  24   6       51.63      112.40    319.38 o 
   5  24   6      552.19      491.38    356.28 o 
   6  24   6      577.76      -88.29    442.83 o 
  -5  25   6      262.55      789.54    813.75 o 
  -4  25   6     1351.95     1177.07    591.08 o 
  -3  25   6      254.18       34.94    436.80 o 
  -2  25   6       20.84     -147.51    367.33 o 
  -1  25   6       85.04      320.48    396.01 o 
   0  25   6      237.83      270.91    408.09 o 
   1  25   6       90.83       -9.80    381.23 o 
   2  25   6       19.51       19.62    310.28 o 
   3  25   6      271.06      714.46    801.65 o 
   4  25   6     1312.62      847.66    900.94 o 
   5  25   6      266.12        9.69    733.83 o 
 -17   0   7      485.42      614.89    582.03 o 
 -15   0   7      499.81      395.74    584.68 o 
 -13   0   7     9985.50     9658.59    830.05 o 
 -11   0   7     3113.46     3710.71    542.98 o 
  -9   0   7     3482.84     3460.56    453.28 o 
  -7   0   7    30849.31    31475.97    923.97 o 
  -5   0   7      607.69      415.13    129.00 o 
  -3   0   7     2843.01     3565.10    214.04 o 
  -1   0   7    19382.34    15551.54    371.94 o 
   1   0   7    18541.42    15181.05    335.78 o 
   3   0   7     2660.11     3142.05    206.72 o 
   5   0   7      645.12      313.84    136.69 o 
   7   0   7    31573.20    31217.92    728.54 o 
   9   0   7     3591.28     3494.19    464.81 o 
  11   0   7     3014.13     3641.17    483.90 o 
  13   0   7     9878.99    10413.00   1651.73 o 
  15   0   7      502.47     1048.49    685.39 o 
 -17   1   7     4059.98     3863.15    687.84 o 
 -16   1   7       73.50      -36.14    333.81 o 
 -15   1   7     2134.69     2029.00    401.54 o 
 -14   1   7        5.98     -154.15    305.49 o 
 -13   1   7     2555.01     2082.46    407.85 o 
 -12   1   7      404.32      199.63    256.28 o 
 -11   1   7    12839.90    14377.08    654.50 o 
 -10   1   7       49.90      237.93    217.91 o 
  -9   1   7     1943.98     2036.63    272.01 o 
  -8   1   7     1603.67     1764.55    245.18 o 
  -7   1   7     2044.94     2022.42    254.25 o 
  -6   1   7     2369.06     2703.65    163.86 o 
  -5   1   7     5688.86     5643.77    200.83 o 
  -4   1   7     3122.11     3204.05    157.58 o 
  -3   1   7    26630.34    21980.92    336.11 o 
  -2   1   7      558.82      645.47     81.77 o 
  -1   1   7     1775.86     1935.29    102.42 o 
   0   1   7       27.80       11.42     54.36 o 
   1   1   7     1850.34     1925.05     99.54 o 
   2   1   7      530.99      640.14     78.83 o 
   3   1   7    25984.43    20989.31    328.49 o 
   4   1   7     2958.52     2783.06    150.19 o 
   5   1   7     5455.99     5506.34    237.91 o 
   6   1   7     2334.25     2435.41    177.34 o 
   7   1   7     2022.54     2419.81    184.97 o 
   8   1   7     1516.44     1691.63    189.27 o 
   9   1   7     1998.87     2371.59    242.44 o 
  10   1   7       50.54       36.27    140.11 o 
  11   1   7    13391.00    14735.73    621.53 o 
  12   1   7      414.18      509.72    282.58 o 
  13   1   7     2516.82     2946.82    483.34 o 
  14   1   7        6.02       59.97    340.02 o 
  15   1   7     2261.27     2627.02    522.96 o 
  16   1   7       75.01     -210.22    443.02 o 
  17   1   7     4053.09     4732.37   1416.81 o 
 -17   2   7      299.58      -21.15    470.59 o 
 -16   2   7      384.71      643.36    384.06 o 
 -15   2   7      128.52      229.40    314.10 o 
 -14   2   7       55.93      109.05    292.69 o 
 -13   2   7     1391.83     1048.62    309.12 o 
 -12   2   7      178.54       15.36    241.54 o 
 -11   2   7      437.90      492.55    248.64 o 
 -10   2   7     1316.44     1401.22    271.24 o 
  -9   2   7     2367.23     2365.92    305.60 o 
  -8   2   7      652.54      644.20    191.15 o 
  -7   2   7     2053.23     2153.93    237.83 o 
  -6   2   7      161.78      252.45    111.55 o 
  -5   2   7      560.96      712.25    110.86 o 
  -4   2   7      875.11      902.05    107.44 o 
  -3   2   7      828.82      982.50    100.93 o 
  -2   2   7      807.28      736.93     85.63 o 
  -1   2   7      368.48      397.98     79.93 o 
   0   2   7     1480.92     1620.85    120.39 o 
   1   2   7      387.39      408.82     60.46 o 
   2   2   7      816.21      679.04     80.02 o 
   3   2   7      841.18      869.99     94.53 o 
   4   2   7      895.07      893.49    105.98 o 
   5   2   7      562.18      713.06    117.04 o 
   6   2   7      156.54      135.95    102.23 o 
   7   2   7     2114.49     2392.69    180.48 o 
   8   2   7      682.73      654.98    137.62 o 
   9   2   7     2525.68     2547.70    292.30 o 
  10   2   7     1237.41     1268.92    214.37 o 
  11   2   7      419.66      466.02    254.40 o 
  12   2   7      190.63      150.05    261.27 o 
  13   2   7     1412.12     1383.20    398.80 o 
  14   2   7       52.47      122.60    339.08 o 
  15   2   7      137.26      361.38    457.89 o 
  16   2   7      397.81      974.11    520.00 o 
  17   2   7      318.67      423.83    954.22 o 
 -17   3   7     1004.99      328.26    665.04 o 
 -16   3   7      732.17      797.13    418.34 o 
 -15   3   7      260.67       67.85    315.18 o 
 -14   3   7      194.86      179.35    293.37 o 
 -13   3   7     2208.84     1891.39    367.48 o 
 -12   3   7      306.53      536.59    272.31 o 
 -11   3   7     3117.37     2550.27    340.41 o 
 -10   3   7     5333.80     5132.06    385.68 o 
  -9   3   7     1651.74     1834.31    262.71 o 
  -8   3   7     1522.39     1172.65    222.01 o 
  -7   3   7       72.12      173.76    154.81 o 
  -6   3   7     1458.07     1332.64    132.48 o 
  -5   3   7     1782.11     1835.44    147.55 o 
  -4   3   7     7667.11     8099.91    236.17 o 
  -3   3   7     2462.26     2387.36    140.48 o 
  -2   3   7     5841.98     5854.41    181.34 o 
  -1   3   7      621.42      545.63     71.70 o 
   0   3   7     1815.26     1774.16    127.90 o 
   1   3   7      663.30      619.54     73.65 o 
   2   3   7     6007.64     5834.11    172.59 o 
   3   3   7     2386.74     2045.64    124.50 o 
   4   3   7     7872.90     7999.54    226.53 o 
   5   3   7     1892.04     1922.96    153.13 o 
   6   3   7     1364.31     1625.16    150.54 o 
   7   3   7       68.77       32.96     96.70 o 
   8   3   7     1615.62     1683.62    169.12 o 
   9   3   7     1763.97     1906.39    288.31 o 
  10   3   7     5114.27     4922.38    320.67 o 
  11   3   7     2998.50     3056.20    366.83 o 
  12   3   7      299.08      287.68    261.50 o 
  13   3   7     2233.13     2660.94    412.18 o 
  14   3   7      186.99      393.70    432.67 o 
  15   3   7      277.80      508.35    493.92 o 
  16   3   7      767.47      525.78    523.79 o 
  17   3   7     1008.26     1847.90   1121.33 o 
 -16   4   7     9130.79     9188.54    834.69 o 
 -15   4   7      120.31      217.23    346.69 o 
 -14   4   7     7757.56     7785.33    576.69 o 
 -13   4   7      137.96      -62.42    260.62 o 
 -12   4   7      546.96      634.33    284.71 o 
 -11   4   7       15.69       41.01    234.19 o 
 -10   4   7    10975.46    11459.95    512.20 o 
  -9   4   7      362.96      226.24    198.12 o 
  -8   4   7    23165.52    24786.56    631.66 o 
  -7   4   7      620.17      705.51    143.32 o 
  -6   4   7    16021.36    15499.51    342.85 o 
  -5   4   7       80.74      137.41    103.80 o 
  -4   4   7     1177.70     1154.43    124.09 o 
  -3   4   7      335.09      262.54     82.85 o 
  -2   4   7    22476.06    19818.36    322.77 o 
  -1   4   7     1036.36     1219.65     98.44 o 
   0   4   7    30371.00    25826.91    340.76 o 
   1   4   7     1064.81     1278.06     97.43 o 
   2   4   7    22389.88    19939.34    305.64 o 
   3   4   7      327.80      289.45     73.31 o 
   4   4   7     1102.93     1072.65    108.77 o 
   5   4   7       85.65       32.70     91.25 o 
   6   4   7    15967.75    15982.28    408.52 o 
   7   4   7      581.55      617.17    133.46 o 
   8   4   7    23368.68    24947.89    550.77 o 
   9   4   7      352.79      155.70    173.29 o 
  10   4   7    11181.55    12082.46    447.38 o 
  11   4   7       14.75       21.26    227.44 o 
  12   4   7      580.52      720.71    308.10 o 
  13   4   7      129.14       14.69    312.16 o 
  14   4   7     7759.44     9474.80    738.56 o 
  15   4   7      128.47      351.19    553.96 o 
  16   4   7     9094.12     8401.19    968.07 o 
 -16   5   7     1468.00     2045.33    488.67 o 
 -15   5   7       36.43       82.59    334.97 o 
 -14   5   7     1735.15     1046.86    375.88 o 
 -13   5   7      471.59      562.52    303.14 o 
 -12   5   7     2473.24     2601.02    367.27 o 
 -11   5   7     1875.98     2084.29    322.40 o 
 -10   5   7     5694.43     4715.63    369.07 o 
  -9   5   7      160.01      223.08    196.67 o 
  -8   5   7    12598.56    12912.50    481.15 o 
  -7   5   7      352.68      291.37    129.93 o 
  -6   5   7     2221.56     1973.53    165.21 o 
  -5   5   7     1508.14     1639.63    157.78 o 
  -4   5   7     1616.97     1701.62    149.26 o 
  -3   5   7     1953.00     2016.53    143.92 o 
  -2   5   7     4462.18     3955.41    171.26 o 
  -1   5   7      151.72      181.31     67.12 o 
   0   5   7      869.78      818.47     89.57 o 
   1   5   7      143.32      164.72     64.12 o 
   2   5   7     4210.26     4132.91    155.29 o 
   3   5   7     2029.52     1732.58    112.60 o 
   4   5   7     1552.47     1604.79    157.95 o 
   5   5   7     1465.76     1493.74    127.15 o 
   6   5   7     2154.82     1935.03    188.24 o 
   7   5   7      330.27      502.05    136.45 o 
   8   5   7    12923.48    13189.89    454.38 o 
   9   5   7      170.92      257.26    189.37 o 
  10   5   7     5334.67     4601.10    603.27 o 
  11   5   7     1950.64     3087.45    420.08 o 
  12   5   7     2519.98     3563.00    614.71 o 
  13   5   7      441.76      376.31    410.01 o 
  14   5   7     1696.70     1373.40    416.29 o 
  15   5   7       34.17      313.82    386.63 o 
  16   5   7     1510.07     2277.80    642.02 o 
 -16   6   7     1109.43      494.57    480.09 o 
 -15   6   7      103.30      217.94    349.94 o 
 -14   6   7     1408.97     1179.50    378.25 o 
 -13   6   7      284.22      365.55    310.63 o 
 -12   6   7       82.70      -16.53    264.94 o 
 -11   6   7      805.92      671.13    264.78 o 
 -10   6   7     1246.77     1099.84    269.69 o 
  -9   6   7     2392.89     2457.05    301.17 o 
  -8   6   7      848.26      896.88    219.00 o 
  -7   6   7     1139.46     1149.02    174.26 o 
  -6   6   7      379.48      465.07    120.58 o 
  -5   6   7     1166.48     1271.13    148.31 o 
  -4   6   7     1524.32     1688.94    163.04 o 
  -3   6   7       94.20       86.40     87.92 o 
  -2   6   7     4805.52     4539.08    189.65 o 
  -1   6   7       38.62       85.94     67.14 o 
   0   6   7      552.47      583.76     87.90 o 
   1   6   7       36.55       39.32     59.48 o 
   2   6   7     4915.13     4314.70    162.27 o 
   3   6   7       99.90       63.09     88.56 o 
   4   6   7     1490.98     1497.86    168.52 o 
   5   6   7     1231.85     1468.96    163.96 o 
   6   6   7      359.79      380.99    128.00 o 
   7   6   7     1095.29     1172.22    172.98 o 
   8   6   7      847.26      718.50    169.89 o 
   9   6   7     2272.74     2130.31    253.29 o 
  10   6   7     1282.49     1424.93    253.08 o 
  11   6   7      817.46      848.73    338.37 o 
  12   6   7       81.65      -39.51    291.04 o 
  13   6   7      268.05      152.81    311.29 o 
  14   6   7     1488.31     1561.48    457.08 o 
  15   6   7       96.67      232.85    381.99 o 
  16   6   7     1139.24      635.31    542.62 o 
 -16   7   7      339.36      651.20    554.50 o 
 -15   7   7      945.13      655.48    445.18 o 
 -14   7   7       60.10     -149.82    311.92 o 
 -13   7   7     3401.05     3115.93    450.79 o 
 -12   7   7      398.42      423.42    297.05 o 
 -11   7   7      877.64      667.01    294.23 o 
 -10   7   7     1779.98     1816.96    304.12 o 
  -9   7   7     2368.58     2149.69    294.57 o 
  -8   7   7     1144.35      962.21    226.83 o 
  -7   7   7     1255.87     1223.92    183.82 o 
  -6   7   7     1159.89     1003.72    146.78 o 
  -5   7   7    11410.24    11455.46    324.56 o 
  -4   7   7     2402.83     2798.53    189.20 o 
  -3   7   7     2288.72     2689.62    182.12 o 
  -2   7   7      669.60      659.97    113.53 o 
  -1   7   7     7696.20     7476.52    233.16 o 
   0   7   7      634.64      597.03     98.10 o 
   1   7   7     7944.78     7317.64    218.75 o 
   2   7   7      635.58      621.35     91.50 o 
   3   7   7     2304.43     2427.77    188.45 o 
   4   7   7     2395.80     2714.99    197.03 o 
   5   7   7    11807.59    12328.71    364.47 o 
   6   7   7     1236.70     1102.79    163.91 o 
   7   7   7     1339.30     1468.57    186.72 o 
   8   7   7     1158.50     1384.76    228.07 o 
   9   7   7     2220.03     1941.56    293.88 o 
  10   7   7     1821.23     1915.13    282.73 o 
  11   7   7      861.89      630.36    327.87 o 
  12   7   7      417.81      407.28    326.81 o 
  13   7   7     3472.07     3850.95    545.47 o 
  14   7   7       64.17      -54.99    343.47 o 
  15   7   7     1006.39     1421.41    480.43 o 
  16   7   7      337.30      156.76    426.47 o 
 -16   8   7      255.76      249.45    930.01 o 
 -15   8   7      728.93      148.88    439.90 o 
 -14   8   7     1456.23     1294.41    472.65 o 
 -13   8   7     2616.57     2726.74    441.20 o 
 -12   8   7      182.56      335.36    294.35 o 
 -11   8   7     5385.34     4811.20    475.82 o 
 -10   8   7      409.29      408.19    267.21 o 
  -9   8   7     7371.38     6778.92    469.37 o 
  -8   8   7      812.55      905.54    220.94 o 
  -7   8   7     5555.33     4978.69    294.36 o 
  -6   8   7      784.31      854.32    144.77 o 
  -5   8   7    15346.47    15965.57    385.14 o 
  -4   8   7      508.29      587.12    127.63 o 
  -3   8   7      606.67      478.16    122.50 o 
  -2   8   7      571.34      557.61    127.61 o 
  -1   8   7     3572.82     3497.60    193.41 o 
   0   8   7     2540.47     2455.20    163.45 o 
   1   8   7     3630.42     3743.76    187.63 o 
   2   8   7      535.27      695.19    101.92 o 
   3   8   7      585.43      468.63    125.68 o 
   4   8   7      526.67      507.16    125.57 o 
   5   8   7    15564.27    15172.91    407.39 o 
   6   8   7      823.78      878.82    159.29 o 
   7   8   7     5306.80     5439.79    300.86 o 
   8   8   7      843.86      932.44    229.87 o 
   9   8   7     6926.10     5398.54    413.08 o 
  10   8   7      383.01      575.43    227.58 o 
  11   8   7     5407.52     5744.75    581.47 o 
  12   8   7      193.72      445.30    347.63 o 
  13   8   7     2577.82     3299.18    523.38 o 
  14   8   7     1503.99     1499.95    462.25 o 
  15   8   7      755.99     1149.45    462.98 o 
  16   8   7      239.36      165.34    605.96 o 
 -16   9   7      237.92     -288.20    934.85 o 
 -15   9   7      463.09       25.93    415.88 o 
 -14   9   7       32.94      156.94    395.76 o 
 -13   9   7    10671.16    10532.19    693.53 o 
 -12   9   7       44.92      -74.72    276.57 o 
 -11   9   7     7289.80     7773.02    564.82 o 
 -10   9   7      470.48      416.25    281.26 o 
  -9   9   7     2878.94     2991.53    369.01 o 
  -8   9   7      387.40      215.31    217.77 o 
  -7   9   7     2406.85     2226.38    230.86 o 
  -6   9   7      297.15      309.70    130.74 o 
  -5   9   7    24958.90    25212.27    486.74 o 
  -4   9   7      372.51      604.82    131.00 o 
  -3   9   7    18843.85    18627.85    399.24 o 
  -2   9   7      178.30      217.38    104.42 o 
  -1   9   7     7745.38     7311.53    260.05 o 
   0   9   7        5.47       -8.41     89.73 o 
   1   9   7     7868.36     7456.11    244.61 o 
   2   9   7      188.28      165.68     79.02 o 
   3   9   7    18809.08    17859.72    415.53 o 
   4   9   7      373.55      499.89    120.57 o 
   5   9   7    25572.11    25541.80    525.23 o 
   6   9   7      282.59      340.05    160.63 o 
   7   9   7     2510.45     2727.42    277.68 o 
   8   9   7      369.25      292.80    206.58 o 
   9   9   7     2749.38     3262.20    333.71 o 
  10   9   7      444.08      497.61    237.69 o 
  11   9   7     7278.66     7817.59    647.69 o 
  12   9   7       47.99     -140.09    306.39 o 
  13   9   7    10524.24    10369.26    783.00 o 
  14   9   7       35.14      -78.55    363.42 o 
  15   9   7      473.92      590.94    436.17 o 
  16   9   7      227.24      511.08    638.88 o 
 -16  10   7      845.72      406.88    992.97 o 
 -15  10   7      277.28      276.85    440.46 o 
 -14  10   7     1452.04     1430.37    511.70 o 
 -13  10   7      798.83      562.63    399.16 o 
 -12  10   7      833.03      569.35    326.91 o 
 -11  10   7      191.97      170.20    283.37 o 
 -10  10   7      397.90      307.89    272.65 o 
  -9  10   7      787.36      557.81    270.48 o 
  -8  10   7      526.27      541.96    236.95 o 
  -7  10   7     1724.04     1589.14    236.70 o 
  -6  10   7      579.58      727.52    170.31 o 
  -5  10   7      922.25      915.68    151.94 o 
  -4  10   7      538.35      448.44    129.09 o 
  -3  10   7      217.38      183.18    106.27 o 
  -2  10   7      492.43      610.20    123.47 o 
  -1  10   7      707.73      706.82    124.69 o 
   0  10   7      530.31      631.63    118.16 o 
   1  10   7      677.73      550.80    107.43 o 
   2  10   7      518.63      536.61    123.17 o 
   3  10   7      225.37      234.50    105.13 o 
   4  10   7      537.62      446.87    152.38 o 
   5  10   7      865.51      930.84    207.28 o 
   6  10   7      611.72      837.21    199.37 o 
   7  10   7     1784.78     1858.86    257.17 o 
   8  10   7      522.26      752.84    236.30 o 
   9  10   7      738.08      783.29    244.77 o 
  10  10   7      394.85      182.81    230.85 o 
  11  10   7      182.38      425.60    350.97 o 
  12  10   7      889.29      981.07    400.35 o 
  13  10   7      803.98      932.27    425.89 o 
  14  10   7     1389.12      991.10    452.73 o 
  15  10   7      260.74      141.53    429.53 o 
 -15  11   7     1018.94     1167.68    777.91 o 
 -14  11   7      142.41     -196.25    410.76 o 
 -13  11   7      853.31      939.86    438.55 o 
 -12  11   7      267.53      664.20    398.81 o 
 -11  11   7     1698.05     2117.87    401.05 o 
 -10  11   7     2428.28     2575.04    395.97 o 
  -9  11   7      177.26      200.89    244.87 o 
  -8  11   7      590.77      342.31    237.18 o 
  -7  11   7       49.57       47.00    167.06 o 
  -6  11   7     1525.25     1849.14    220.62 o 
  -5  11   7     2605.17     2613.64    238.12 o 
  -4  11   7      955.20     1072.36    161.08 o 
  -3  11   7      697.54      644.99    133.54 o 
  -2  11   7     1170.56     1324.44    157.15 o 
  -1  11   7     1445.81     1409.10    153.99 o 
   0  11   7      564.66      490.73    118.26 o 
   1  11   7     1469.81     1446.19    167.52 o 
   2  11   7     1204.37     1189.12    158.31 o 
   3  11   7      662.82      569.72    160.97 o 
   4  11   7     1006.52      910.47    189.39 o 
   5  11   7     2660.67     2678.93    299.22 o 
   6  11   7     1601.94     1534.70    240.71 o 
   7  11   7       49.76      112.58    198.08 o 
   8  11   7      589.42      623.79    225.68 o 
   9  11   7      188.60      140.90    217.50 o 
  10  11   7     2472.53     2849.84    360.80 o 
  11  11   7     1682.07     2344.30    458.71 o 
  12  11   7      260.59       65.50    333.57 o 
  13  11   7      891.24      912.60    440.18 o 
  14  11   7      151.47     -104.42    399.55 o 
  15  11   7     1067.93     1166.69    609.84 o 
 -15  12   7       56.62       46.02    949.38 o 
 -14  12   7     9873.88     9130.59    983.25 o 
 -13  12   7      116.50       28.10    387.05 o 
 -12  12   7      102.16        0.57    374.91 o 
 -11  12   7      875.54      182.76    380.33 o 
 -10  12   7     3081.54     3269.53    428.30 o 
  -9  12   7      503.39      631.38    284.71 o 
  -8  12   7    12690.16    13198.25    611.71 o 
  -7  12   7     1074.38      950.62    225.67 o 
  -6  12   7    12473.89    12589.38    445.35 o 
  -5  12   7      665.90      499.33    166.53 o 
  -4  12   7     1620.39     1637.53    210.74 o 
  -3  12   7      935.81      975.00    176.36 o 
  -2  12   7     5419.33     5844.17    270.12 o 
  -1  12   7      931.14      793.07    142.73 o 
   0  12   7    42733.68    42737.54    605.84 o 
   1  12   7      987.88      972.25    154.71 o 
   2  12   7     5370.86     5208.96    320.86 o 
   3  12   7      925.69      671.11    179.13 o 
   4  12   7     1731.12     1753.06    241.06 o 
   5  12   7      709.57      661.67    208.63 o 
   6  12   7    12393.62    12929.16    513.39 o 
   7  12   7     1043.86     1119.24    268.53 o 
   8  12   7    12739.54    13902.33    570.67 o 
   9  12   7      527.19      605.95    248.74 o 
  10  12   7     3145.07     3129.64    421.45 o 
  11  12   7      907.10     1181.65    409.11 o 
  12  12   7      100.28      218.53    372.83 o 
  13  12   7      121.44       41.56    370.24 o 
  14  12   7    10269.16    10308.01    851.54 o 
  15  12   7       56.13       19.87    619.08 o 
 -15  13   7       99.86     -777.43    937.27 o 
 -14  13   7      332.67      328.64    474.79 o 
 -13  13   7      227.29      376.10    443.52 o 
 -12  13   7       63.97     -286.07    350.10 o 
 -11  13   7      336.61       50.05    338.68 o 
 -10  13   7    11640.84    12202.80    773.10 o 
  -9  13   7      233.26      276.98    258.02 o 
  -8  13   7       36.62      -20.43    233.33 o 
  -7  13   7      125.92      192.46    191.04 o 
  -6  13   7     1207.01     1072.21    215.91 o 
  -5  13   7      166.32      211.82    157.23 o 
  -4  13   7    17916.00    17460.79    504.34 o 
  -3  13   7      899.80      921.68    188.06 o 
  -2  13   7     3605.87     4069.70    274.52 o 
  -1  13   7       54.88       48.87    106.64 o 
   0  13   7       38.70      -38.21    119.70 o 
   1  13   7       51.69      -31.90    125.35 o 
   2  13   7     3714.96     4148.89    307.80 o 
   3  13   7      946.48      901.66    202.19 o 
   4  13   7    18227.58    17436.07    565.77 o 
   5  13   7      156.98      171.37    173.13 o 
   6  13   7     1226.26     1029.23    267.55 o 
   7  13   7      130.38      250.39    208.65 o 
   8  13   7       35.94      291.48    221.01 o 
   9  13   7      223.75      -13.11    225.03 o 
  10  13   7    11513.52    12095.87    671.51 o 
  11  13   7      357.08      358.68    373.04 o 
  12  13   7       68.25      103.58    377.00 o 
  13  13   7      226.73      112.17    396.49 o 
  14  13   7      311.55      381.16    446.31 o 
  15  13   7      106.63      -16.95    954.22 o 
 -14  14   7     4566.21     3824.16   1334.46 o 
 -13  14   7       16.27     -230.54    406.31 o 
 -12  14   7      621.59      131.67    401.65 o 
 -11  14   7      352.35      453.12    382.45 o 
 -10  14   7      147.99     -164.34    316.91 o 
  -9  14   7      377.44      294.88    287.61 o 
  -8  14   7     1357.90     1631.12    331.46 o 
  -7  14   7      387.05      381.63    211.88 o 
  -6  14   7     4144.39     4198.84    326.32 o 
  -5  14   7     2020.54     1790.43    245.64 o 
  -4  14   7     1324.49     1490.10    226.34 o 
  -3  14   7      510.62      335.09    162.80 o 
  -2  14   7      322.11      379.18    153.76 o 
  -1  14   7      349.07      353.87    182.76 o 
   0  14   7    12950.11    14349.02    487.61 o 
   1  14   7      364.13      468.28    173.39 o 
   2  14   7      302.25      440.32    179.67 o 
   3  14   7      529.90      584.11    194.01 o 
   4  14   7     1364.25     1191.02    239.75 o 
   5  14   7     1901.96     1794.21    274.88 o 
   6  14   7     4258.57     4056.49    452.14 o 
   7  14   7      367.25      216.64    216.97 o 
   8  14   7     1344.49     1462.32    306.10 o 
   9  14   7      362.24      301.13    245.46 o 
  10  14   7      143.38      211.51    275.77 o 
  11  14   7      361.99      335.41    390.52 o 
  12  14   7      641.27      757.84    425.71 o 
  13  14   7       15.85       99.32    429.21 o 
  14  14   7     4719.50     5826.59   1077.64 o 
 -14  15   7      378.48      193.75    971.18 o 
 -13  15   7     1002.09      771.40    494.23 o 
 -12  15   7      223.47     -202.65    383.35 o 
 -11  15   7      309.88       94.20    390.44 o 
 -10  15   7      459.93      117.57    363.41 o 
  -9  15   7      108.72      305.16    340.54 o 
  -8  15   7      706.13      670.75    289.35 o 
  -7  15   7       97.10      135.89    216.49 o 
  -6  15   7     1620.86     1633.08    255.44 o 
  -5  15   7       86.09       19.28    161.22 o 
  -4  15   7      173.76       30.20    153.49 o 
  -3  15   7     3091.34     2864.27    274.09 o 
  -2  15   7     1153.19     1584.82    244.52 o 
  -1  15   7      312.49      210.67    189.47 o 
   0  15   7       47.71      -30.60    162.68 o 
   1  15   7      329.49      151.06    192.49 o 
   2  15   7     1201.84     1552.85    248.16 o 
   3  15   7     2901.60     2776.53    303.73 o 
   4  15   7      164.46      212.68    186.98 o 
   5  15   7       90.86       57.49    203.29 o 
   6  15   7     1560.72     1508.05    286.10 o 
   7  15   7      102.88      178.34    220.64 o 
   8  15   7      742.56      593.15    269.07 o 
   9  15   7      111.72      158.70    242.47 o 
  10  15   7      490.88      570.37    309.86 o 
  11  15   7      318.61      364.91    388.31 o 
  12  15   7      220.96      502.25    423.32 o 
  13  15   7      986.03     1105.36    494.64 o 
  14  15   7      354.40      -67.81   1007.51 o 
 -13  16   7     1719.30      934.85   1184.30 o 
 -12  16   7      774.93      332.85    449.07 o 
 -11  16   7      481.78      293.39    408.68 o 
 -10  16   7      952.76      802.07    417.70 o 
  -9  16   7      729.44      550.21    371.26 o 
  -8  16   7     1359.91     1527.89    406.07 o 
  -7  16   7     4863.77     4621.10    408.94 o 
  -6  16   7     1071.25      852.69    226.80 o 
  -5  16   7     2903.89     3164.26    303.78 o 
  -4  16   7      207.48      109.98    183.82 o 
  -3  16   7      692.00      585.22    209.10 o 
  -2  16   7      880.13     1082.37    261.49 o 
  -1  16   7     8275.10     8290.60    500.10 o 
   0  16   7     1539.63     1951.00    310.03 o 
   1  16   7     8098.62     8417.25    497.06 o 
   2  16   7      873.90     1031.33    262.01 o 
   3  16   7      664.82      870.20    236.31 o 
   4  16   7      206.22      427.98    241.81 o 
   5  16   7     3097.31     3123.05    352.35 o 
   6  16   7     1044.29     1122.40    274.34 o 
   7  16   7     4874.58     4787.34    467.81 o 
   8  16   7     1389.28     1686.52    344.93 o 
   9  16   7      689.70      680.06    290.27 o 
  10  16   7      958.60      813.53    347.49 o 
  11  16   7      505.50      682.41    438.36 o 
  12  16   7      805.98     1022.14    476.83 o 
  13  16   7     1681.76     1533.06   1300.55 o 
 -12  17   7      363.72      102.38    524.78 o 
 -11  17   7     9227.12     8937.47    959.30 o 
 -10  17   7      133.18      246.28    376.54 o 
  -9  17   7     3189.92     3348.08    525.19 o 
  -8  17   7       20.10      -40.99    321.21 o 
  -7  17   7      623.32      624.49    288.42 o 
  -6  17   7       46.05      -18.04    187.27 o 
  -5  17   7    12632.18    13396.17    565.38 o 
  -4  17   7      326.68      377.68    200.86 o 
  -3  17   7    14809.55    14955.92    639.01 o 
  -2  17   7      325.16      405.74    221.14 o 
  -1  17   7     4108.75     4674.85    420.07 o 
   0  17   7       66.08      -70.64    190.19 o 
   1  17   7     4087.10     4972.85    438.22 o 
   2  17   7      305.70      219.20    209.87 o 
   3  17   7    14551.72    14481.26    646.63 o 
   4  17   7      305.80      347.84    214.86 o 
   5  17   7    12660.74    13376.58    589.84 o 
   6  17   7       47.51       69.39    202.78 o 
   7  17   7      617.24      321.21    244.57 o 
   8  17   7       19.82      103.65    258.38 o 
   9  17   7     3273.41     3728.22    496.34 o 
  10  17   7      125.50      297.88    331.94 o 
  11  17   7     9360.73    10549.06    862.85 o 
  12  17   7      352.21       -8.27    445.47 o 
 -12  18   7      239.13      392.83    641.65 o 
 -11  18   7     2967.30     2478.04    709.10 o 
 -10  18   7      207.13     -128.71    476.13 o 
  -9  18   7      728.35      441.50    485.96 o 
  -8  18   7     1096.67     1071.87    404.16 o 
  -7  18   7      262.98      339.92    288.45 o 
  -6  18   7      280.60      370.91    256.00 o 
  -5  18   7     2496.76     2633.61    338.52 o 
  -4  18   7      209.70      147.05    234.31 o 
  -3  18   7      404.48      610.67    250.56 o 
  -2  18   7      334.72      290.98    220.38 o 
  -1  18   7      395.79      343.77    235.41 o 
   0  18   7      764.34      678.37    258.70 o 
   1  18   7      419.38      577.37    245.60 o 
   2  18   7      346.43      175.75    210.03 o 
   3  18   7      431.65      210.15    243.70 o 
   4  18   7      213.93       60.89    237.34 o 
   5  18   7     2561.89     2756.54    363.42 o 
   6  18   7      292.35      304.67    242.04 o 
   7  18   7      246.14      479.60    243.33 o 
   8  18   7     1090.22     1284.96    351.54 o 
   9  18   7      754.41      632.83    341.34 o 
  10  18   7      194.13       29.17    334.22 o 
  11  18   7     2881.03     3949.16    748.61 o 
  12  18   7      253.70      276.10    891.26 o 
 -11  19   7     1573.20     1210.54    774.50 o 
 -10  19   7       92.78      -40.58    495.53 o 
  -9  19   7      178.55       61.87    577.24 o 
  -8  19   7      727.50      172.44    556.71 o 
  -7  19   7      121.78     -210.82    320.92 o 
  -6  19   7      585.24      797.95    339.61 o 
  -5  19   7      423.37      232.97    321.86 o 
  -4  19   7       26.31      115.16    227.46 o 
  -3  19   7     1180.10     1060.79    295.73 o 
  -2  19   7      662.42      516.05    264.04 o 
  -1  19   7      770.92     1062.93    285.08 o 
   0  19   7      630.07      522.28    260.88 o 
   1  19   7      791.29     1088.63    292.57 o 
   2  19   7      703.55     1030.04    294.65 o 
   3  19   7     1199.96     1202.61    319.57 o 
   4  19   7       24.72       -8.86    234.74 o 
   5  19   7      419.63      397.91    267.28 o 
   6  19   7      551.96      633.39    301.67 o 
   7  19   7      130.08      133.79    255.88 o 
   8  19   7      756.51      885.00    306.44 o 
   9  19   7      180.98      239.00    327.78 o 
  10  19   7       98.64      278.10    409.33 o 
  11  19   7     1633.44     3015.25   1181.88 o 
 -10  20   7     1961.05     1876.53    764.09 o 
  -9  20   7      641.17      188.64    618.56 o 
  -8  20   7     4357.48     4988.35    948.84 o 
  -7  20   7     2333.95     2006.42    518.29 o 
  -6  20   7     2583.47     2525.36    540.25 o 
  -5  20   7       95.11      118.33    327.20 o 
  -4  20   7     1151.11     1124.71    418.00 o 
  -3  20   7      317.81      278.43    275.31 o 
  -2  20   7     5067.95     5375.69    563.24 o 
  -1  20   7      416.29      326.78    293.48 o 
   0  20   7     2857.23     3080.38    482.65 o 
   1  20   7      412.13       68.16    256.65 o 
   2  20   7     5062.10     5550.65    581.55 o 
   3  20   7      334.56      202.08    273.62 o 
   4  20   7     1084.95     1382.40    373.95 o 
   5  20   7       90.66       22.79    265.51 o 
   6  20   7     2588.79     2421.48    465.04 o 
   7  20   7     2316.53     1959.21    453.72 o 
   8  20   7     4447.01     3994.05    572.36 o 
   9  20   7      682.29      746.40    358.24 o 
  10  20   7     2033.65     1709.84    651.31 o 
  11  20   7      155.61     -208.28    830.71 o 
 -10  21   7     1834.77      719.30    939.69 o 
  -9  21   7       38.80      235.58    631.06 o 
  -8  21   7     3916.03     3305.56    973.60 o 
  -7  21   7      143.71      475.58    513.40 o 
  -6  21   7     1566.92     1288.92    472.95 o 
  -5  21   7        4.03      282.50    353.84 o 
  -4  21   7     1315.03     1409.49    450.77 o 
  -3  21   7      855.02     1275.03    450.83 o 
  -2  21   7     4370.75     4601.06    543.21 o 
  -1  21   7       54.65     -184.20    240.90 o 
   0  21   7       76.97      127.60    257.37 o 
   1  21   7       53.59      169.95    273.08 o 
   2  21   7     4389.92     4613.39    564.86 o 
   3  21   7      846.66     1345.72    379.40 o 
   4  21   7     1317.30     1333.02    391.15 o 
   5  21   7        3.86      225.07    309.29 o 
   6  21   7     1478.59     1444.94    420.35 o 
   7  21   7      149.70       51.54    299.23 o 
   8  21   7     3983.63     3900.01    601.35 o 
   9  21   7       40.83      296.95    378.66 o 
  10  21   7     1784.48     1506.41    837.97 o 
  -7  22   7       14.23      297.31    522.84 o 
  -6  22   7     2654.40     2427.59    585.55 o 
  -5  22   7      371.86      145.15    384.47 o 
  -4  22   7      290.01      609.93    394.35 o 
  -3  22   7       97.51      185.29    350.41 o 
  -2  22   7     4604.71     4652.32    668.82 o 
  -1  22   7      204.49      144.80    286.07 o 
   0  22   7     3901.93     5171.79    590.59 o 
   1  22   7      198.41      193.96    284.11 o 
   2  22   7     4555.06     5675.33    625.61 o 
   3  22   7       92.74       18.91    281.14 o 
   4  22   7      280.53      437.27    330.32 o 
   5  22   7      349.52      742.89    354.19 o 
   6  22   7     2635.57     3160.98    533.01 o 
   7  22   7       14.04       54.47    320.39 o 
   8  22   7     3301.79     3575.58    669.02 o 
   9  22   7      111.51      425.67    537.98 o 
  -7  23   7      221.87     -167.11    586.10 o 
  -6  23   7       24.28      122.56    517.41 o 
  -5  23   7      109.34       21.78    389.64 o 
  -4  23   7      232.76      377.58    376.86 o 
  -3  23   7        7.60      126.29    349.66 o 
  -2  23   7      129.74      273.33    353.64 o 
  -1  23   7       34.83      -13.98    342.81 o 
   0  23   7      376.26      413.85    328.86 o 
   1  23   7       33.47      -26.77    299.17 o 
   2  23   7      131.10       25.95    292.48 o 
   3  23   7        7.49      145.44    306.42 o 
   4  23   7      224.99      145.15    329.38 o 
   5  23   7      106.33      223.75    347.46 o 
   6  23   7       25.92       75.52    334.49 o 
   7  23   7      214.24      297.46    398.07 o 
   8  23   7      301.93      372.97    748.36 o 
  -7  24   7     1579.50     1603.29    891.26 o 
  -6  24   7      171.07      203.44    666.02 o 
  -5  24   7      331.51      257.77    451.25 o 
  -4  24   7      243.39      860.39    458.60 o 
  -3  24   7      308.35      122.69    350.55 o 
  -2  24   7     1173.08     1519.07    515.34 o 
  -1  24   7     1172.34      565.91    432.45 o 
   0  24   7     1108.33      731.29    454.17 o 
   1  24   7     1128.82     1029.35    410.16 o 
   2  24   7     1203.32     1074.64    406.55 o 
   3  24   7      326.87      596.43    367.60 o 
   4  24   7      231.49      309.47    345.46 o 
   5  24   7      354.17      325.02    512.88 o 
  -5  25   7     3905.86     3809.63   1196.41 o 
  -4  25   7       24.39      297.89    661.18 o 
  -3  25   7    10166.97    13216.25   1835.79 o 
  -2  25   7       93.55      171.95    670.86 o 
  -1  25   7      251.68      382.66    641.80 o 
   0  25   7       32.00      566.72    699.93 o 
   2  25   7       95.68      171.95    753.21 o 
   3  25   7    10092.51    12177.26   1789.78 o 
   4  25   7       22.93      285.78    750.79 o 
 -16   0   8     4591.87     5274.86    991.67 o 
 -14   0   8     8760.53     7346.82   1015.98 o 
 -12   0   8     3934.36     4840.35    634.55 o 
 -10   0   8    11808.54    13215.16    775.76 o 
  -8   0   8     7272.64     8258.65    572.44 o 
  -6   0   8    21060.41    21094.90    810.65 o 
  -4   0   8   132132.58   143018.78   1510.84 o 
  -2   0   8      499.41      373.95    103.52 o 
   0   0   8    94841.12    82455.20    813.10 o 
   2   0   8      532.55      281.60    114.66 o 
   4   0   8   133744.73   144295.30   1375.56 o 
   6   0   8    21337.25    21523.10    719.90 o 
   8   0   8     7446.20     7622.84    458.27 o 
  10   0   8    11795.94    11354.46    631.89 o 
  12   0   8     3891.51     3872.45    702.09 o 
  14   0   8     9058.44     9586.37   1141.92 o 
  16   0   8     4366.72     4201.98   1261.80 o 
 -17   1   8      631.52      637.89    765.44 o 
 -16   1   8     6827.07     6372.46    738.73 o 
 -15   1   8     1461.57     1745.59    396.94 o 
 -14   1   8      346.47      221.00    298.17 o 
 -13   1   8      266.52      295.34    276.27 o 
 -12   1   8    26071.22    27360.09   1023.51 o 
 -11   1   8      152.61      100.99    265.15 o 
 -10   1   8      286.79      364.73    245.54 o 
  -9   1   8     2733.83     2432.15    325.29 o 
  -8   1   8    86427.48    87345.36   1581.50 o 
  -7   1   8     3304.71     3627.13    283.25 o 
  -6   1   8    87660.45    90717.77    839.63 o 
  -5   1   8     4142.92     4712.44    210.38 o 
  -4   1   8    32655.24    34153.80    503.16 o 
  -3   1   8     2301.76     2363.07    139.74 o 
  -2   1   8      242.86       89.99     60.60 o 
  -1   1   8     2886.51     2520.85    117.27 o 
   0   1   8      704.47      800.68     96.81 o 
   1   1   8     2889.96     2641.93    115.72 o 
   2   1   8      255.44      151.33     59.26 o 
   3   1   8     2331.20     2391.49    138.80 o 
   4   1   8    33017.14    34599.16    467.71 o 
   5   1   8     4122.30     4887.12    222.12 o 
   6   1   8    86887.22    89576.16   1125.59 o 
   7   1   8     3410.91     3322.21    209.13 o 
   8   1   8    86588.39    86559.35    972.53 o 
   9   1   8     2763.82     2743.70    224.25 o 
  10   1   8      281.22      367.94    208.64 o 
  11   1   8      149.98      171.91    236.20 o 
  12   1   8    26185.09    26643.20    981.81 o 
  13   1   8      262.95      291.73    340.49 o 
  14   1   8      329.60      331.61    368.96 o 
  15   1   8     1456.48     1529.47    468.79 o 
  16   1   8     6648.46     6004.35    831.57 o 
  17   1   8      648.62      685.39   1034.15 o 
 -17   2   8      457.25      203.44    837.97 o 
 -16   2   8      178.42      331.07    369.75 o 
 -15   2   8       95.83      -28.42    309.82 o 
 -14   2   8     1686.54     1479.90    362.90 o 
 -13   2   8     1322.40     1318.98    338.19 o 
 -12   2   8     3092.57     3156.22    395.09 o 
 -11   2   8     1314.23      769.28    260.72 o 
 -10   2   8      443.70      312.59    230.45 o 
  -9   2   8     9770.32     9420.24    451.10 o 
  -8   2   8     1069.69     1325.77    234.16 o 
  -7   2   8    10508.29    10587.33    481.80 o 
  -6   2   8      295.38      442.74    121.91 o 
  -5   2   8      340.23      369.58    113.47 o 
  -4   2   8    20171.37    21868.56    376.80 o 
  -3   2   8      165.97       22.78     71.70 o 
  -2   2   8     5506.46     5276.20    206.16 o 
  -1   2   8       10.99       24.81     63.88 o 
   0   2   8    11428.71    10263.74    260.46 o 
   1   2   8       11.50      -37.18     56.71 o 
   2   2   8     5537.02     5244.99    171.22 o 
   3   2   8      162.97      193.65     70.98 o 
   4   2   8    20722.72    22343.91    407.62 o 
   5   2   8      318.63      302.74    108.70 o 
   6   2   8      287.65      138.45    100.50 o 
   7   2   8    10649.67    10729.16    323.27 o 
   8   2   8     1076.36     1084.33    161.15 o 
   9   2   8     9783.33     9982.50    387.82 o 
  10   2   8      445.40      501.43    213.77 o 
  11   2   8     1274.74     1231.45    293.91 o 
  12   2   8     3087.96     3755.48    418.41 o 
  13   2   8     1393.66     1224.51    405.58 o 
  14   2   8     1759.53     1686.44    454.70 o 
  15   2   8       91.61      118.33    442.65 o 
  16   2   8      169.47     -146.98    464.32 o 
  17   2   8      453.42      307.58    988.13 o 
 -17   3   8      436.60      -16.95    913.05 o 
 -16   3   8     1222.80      705.03    414.62 o 
 -15   3   8      770.47      372.39    340.77 o 
 -14   3   8      598.11      456.58    316.82 o 
 -13   3   8      433.16      390.53    294.38 o 
 -12   3   8      707.60      537.65    277.63 o 
 -11   3   8      315.01      357.71    246.04 o 
 -10   3   8      839.11      683.74    244.45 o 
  -9   3   8      589.48      575.30    209.83 o 
  -8   3   8     4037.82     4650.69    340.50 o 
  -7   3   8     4518.58     4448.30    310.08 o 
  -6   3   8      319.38      310.18    105.01 o 
  -5   3   8     6009.50     6646.04    247.47 o 
  -4   3   8    26197.69    28286.20    590.52 o 
  -3   3   8     4906.17     4905.30    192.20 o 
  -2   3   8      247.76      496.40     84.42 o 
  -1   3   8     4143.52     4772.21    199.04 o 
   0   3   8      311.83      255.55     80.60 o 
   1   3   8     3990.52     4480.40    187.14 o 
   2   3   8      235.31      458.41     78.57 o 
   3   3   8     5029.21     5247.79    187.82 o 
   4   3   8    26419.50    28061.39    421.75 o 
   5   3   8     6163.10     6281.19    235.71 o 
   6   3   8      315.99      307.20    107.77 o 
   7   3   8     4693.21     4404.20    262.57 o 
   8   3   8     4113.41     4277.93    277.07 o 
   9   3   8      626.12      656.04    172.90 o 
  10   3   8      881.03      871.74    239.37 o 
  11   3   8      336.11      388.30    246.21 o 
  12   3   8      724.53      868.36    307.66 o 
  13   3   8      407.99      629.90    304.54 o 
  14   3   8      606.72      423.49    428.92 o 
  15   3   8      792.49      928.28    518.26 o 
  16   3   8     1249.03      874.99    555.94 o 
 -17   4   8       55.67      312.42    886.41 o 
 -16   4   8      375.81      267.06    390.36 o 
 -15   4   8    16672.56    17625.51   1142.82 o 
 -14   4   8      605.20      459.22    322.75 o 
 -13   4   8    15859.53    16484.51    705.54 o 
 -12   4   8      294.62      168.38    269.24 o 
 -11   4   8      146.58        0.21    237.11 o 
 -10   4   8      703.95      651.33    250.88 o 
  -9   4   8     2247.69     2423.61    349.74 o 
  -8   4   8      313.58      309.82    182.83 o 
  -7   4   8   147646.14   150664.14   1434.75 o 
  -6   4   8      654.12      719.37    125.27 o 
  -5   4   8    19927.70    20805.42    399.83 o 
  -4   4   8     2899.36     3390.55    193.25 o 
  -3   4   8    67520.35    75455.05    677.51 o 
  -2   4   8     1042.96     1200.55    113.24 o 
  -1   4   8    15712.67    11801.66    233.30 o 
   0   4   8     2270.02     1685.49    139.86 o 
   1   4   8    15975.88    11744.69    264.98 o 
   2   4   8     1067.78     1217.62    106.14 o 
   3   4   8    67160.10    73630.58    728.94 o 
   4   4   8     2899.25     2879.75    170.79 o 
   5   4   8    20114.19    20573.20    409.25 o 
   6   4   8      657.47      717.03    120.66 o 
   7   4   8   146940.02   149294.22   1280.24 o 
   8   4   8      311.39      181.62    135.72 o 
   9   4   8     2153.72     2131.89    236.02 o 
  10   4   8      693.29      550.76    205.12 o 
  11   4   8      155.83      257.11    250.84 o 
  12   4   8      294.30      125.00    257.15 o 
  13   4   8    15844.42    17950.22    872.51 o 
  14   4   8      588.43      438.67    457.13 o 
  15   4   8    16331.08    17836.55   1389.77 o 
  16   4   8      373.51      419.95    507.36 o 
 -16   5   8      563.47      263.00    405.38 o 
 -15   5   8     2309.74     3043.82    591.07 o 
 -14   5   8        7.82      -27.84    315.30 o 
 -13   5   8     5729.64     5289.22    481.68 o 
 -12   5   8      202.26       34.94    257.30 o 
 -11   5   8      852.51     1231.31    299.37 o 
 -10   5   8     2632.32     2620.68    335.79 o 
  -9   5   8    15727.03    15109.86    553.97 o 
  -8   5   8     1417.45     1381.23    243.00 o 
  -7   5   8      608.98      655.61    189.22 o 
  -6   5   8      191.44      311.75    113.58 o 
  -5   5   8    39900.58    41524.01    564.62 o 
  -4   5   8     2239.45     2557.89    182.18 o 
  -3   5   8    11318.15    12072.73    300.06 o 
  -2   5   8     1647.67     1475.26    127.42 o 
  -1   5   8     2799.94     2033.61    129.69 o 
   0   5   8       55.76       89.10     59.37 o 
   1   5   8     2752.84     2073.38    127.47 o 
   2   5   8     1684.34     1639.45    121.41 o 
   3   5   8    11594.38    12073.93    266.70 o 
   4   5   8     2283.97     2446.16    155.09 o 
   5   5   8    40271.30    40894.53    626.24 o 
   6   5   8      201.85       57.28    106.94 o 
   7   5   8      588.97      703.62    155.55 o 
   8   5   8     1453.92     1334.55    212.60 o 
   9   5   8    16034.36    16927.92    544.81 o 
  10   5   8     2678.53     2895.30    311.59 o 
  11   5   8      803.13     1290.26    339.23 o 
  12   5   8      213.47      325.96    367.42 o 
  13   5   8     5931.35     6937.10    750.24 o 
  14   5   8        7.50      182.69    345.10 o 
  15   5   8     2256.13     3042.58    654.38 o 
  16   5   8      581.29      579.26    520.79 o 
 -16   6   8     1704.44     1976.76    639.29 o 
 -15   6   8     2131.43     1702.78    453.02 o 
 -14   6   8     1088.37      965.10    387.34 o 
 -13   6   8     2051.78     1899.21    403.20 o 
 -12   6   8       20.57      -89.58    267.18 o 
 -11   6   8    11616.98    11318.45    553.61 o 
 -10   6   8     4951.39     4899.02    401.21 o 
  -9   6   8    14767.92    15117.49    562.72 o 
  -8   6   8      758.40      920.02    224.51 o 
  -7   6   8    63394.71    64898.24    850.35 o 
  -6   6   8     1567.20     1760.89    172.71 o 
  -5   6   8     7823.72     8011.43    279.69 o 
  -4   6   8     2990.66     3253.06    196.30 o 
  -3   6   8     5212.70     5876.47    238.65 o 
  -2   6   8      511.34      570.53    112.50 o 
  -1   6   8      108.89      235.80     83.69 o 
   0   6   8     4107.21     3854.57    170.91 o 
   1   6   8      102.44      290.96     81.63 o 
   2   6   8      510.10      494.49     94.70 o 
   3   6   8     5116.88     5858.52    193.52 o 
   4   6   8     3075.55     3215.32    211.41 o 
   5   6   8     7818.35     7498.66    295.86 o 
   6   6   8     1519.22     1668.65    182.72 o 
   7   6   8    62751.31    63991.63    866.60 o 
   8   6   8      804.28      795.92    179.42 o 
   9   6   8    15134.77    15223.89    539.30 o 
  10   6   8     5110.78     5092.16    383.44 o 
  11   6   8    11688.37    12140.23    754.02 o 
  12   6   8       20.15     -145.36    297.13 o 
  13   6   8     2074.74     2495.95    478.72 o 
  14   6   8     1076.27     1366.36    443.59 o 
  15   6   8     2028.69     2256.28    515.95 o 
  16   6   8     1773.79     1770.30    635.05 o 
 -16   7   8      190.43       48.22    648.23 o 
 -15   7   8      597.73      355.02    376.50 o 
 -14   7   8      307.45       52.74    332.32 o 
 -13   7   8    10468.19     9778.46    770.47 o 
 -12   7   8      572.75      477.89    314.11 o 
 -11   7   8     2644.16     3025.19    415.00 o 
 -10   7   8    23604.49    24877.43    730.80 o 
  -9   7   8      166.76      253.35    210.83 o 
  -8   7   8     7690.08     7361.83    411.05 o 
  -7   7   8      286.07      410.26    155.80 o 
  -6   7   8      325.68      324.26    121.33 o 
  -5   7   8     5073.11     5271.99    246.88 o 
  -4   7   8    28957.12    29437.98    491.47 o 
  -3   7   8    18407.57    19043.78    391.21 o 
  -2   7   8     3788.22     4142.33    210.35 o 
  -1   7   8    10376.96    10117.99    279.04 o 
   0   7   8      386.87      303.44     98.12 o 
   1   7   8    10431.46    10101.17    267.94 o 
   2   7   8     3641.41     3721.11    178.83 o 
   3   7   8    18603.85    19074.29    421.46 o 
   4   7   8    28648.50    29323.98    531.75 o 
   5   7   8     5130.05     5694.36    273.58 o 
   6   7   8      339.14      362.68    136.90 o 
   7   7   8      279.65      182.36    134.33 o 
   8   7   8     7920.36     8001.95    366.14 o 
   9   7   8      178.10      395.37    216.27 o 
  10   7   8    23296.58    25833.45    723.36 o 
  11   7   8     2586.85     3453.87    483.46 o 
  12   7   8      537.77      726.76    359.74 o 
  13   7   8    10673.33    10332.13    747.51 o 
  14   7   8      308.62      298.71    390.87 o 
  15   7   8      582.53      732.75    448.84 o 
  16   7   8      183.53      306.45    638.56 o 
 -16   8   8     2955.11     2983.77   1339.30 o 
 -15   8   8      429.76      161.55    420.77 o 
 -14   8   8     3922.81     3369.09    503.54 o 
 -13   8   8      485.28      393.06    327.37 o 
 -12   8   8     4085.85     3825.84    473.54 o 
 -11   8   8     1071.42     1188.90    333.07 o 
 -10   8   8     1558.25     1776.48    338.30 o 
  -9   8   8     1433.84     1579.10    288.60 o 
  -8   8   8     8358.53     7218.03    613.40 o 
  -7   8   8      700.48      917.18    183.19 o 
  -6   8   8     3518.07     3663.22    230.66 o 
  -5   8   8    14304.67    14526.48    380.15 o 
  -4   8   8     8531.12     8840.11    299.23 o 
  -3   8   8    10367.59    10598.43    312.13 o 
  -2   8   8     4062.86     4125.85    212.80 o 
  -1   8   8       90.79      138.45     95.39 o 
   0   8   8    31099.03    31609.52    468.82 o 
   1   8   8       86.99       75.78     88.94 o 
   2   8   8     4058.47     4125.67    185.42 o 
   3   8   8    10418.74    10696.10    336.24 o 
   4   8   8     8609.08     9088.63    319.99 o 
   5   8   8    14496.57    14724.36    412.90 o 
   6   8   8     3590.53     3559.94    252.24 o 
   7   8   8      699.48      699.63    169.09 o 
   8   8   8     8750.31     7893.73    666.83 o 
   9   8   8     1428.03     1697.04    298.62 o 
  10   8   8     1622.24     2125.88    307.97 o 
  11   8   8     1099.04     1218.26    383.75 o 
  12   8   8     4085.79     4368.59    558.89 o 
  13   8   8      492.25      537.45    387.14 o 
  14   8   8     3844.77     4473.86    603.10 o 
  15   8   8      431.80      259.37    414.42 o 
  16   8   8     3120.80     3509.82    928.79 o 
 -16   9   8     5927.36     6376.83   1629.93 o 
 -15   9   8      227.54        6.30    460.40 o 
 -14   9   8      762.75      296.64    425.77 o 
 -13   9   8      361.41      430.22    328.65 o 
 -12   9   8     7689.22     7452.72    594.63 o 
 -11   9   8     1348.58     1304.97    452.94 o 
 -10   9   8    25026.64    27530.63    876.23 o 
  -9   9   8       14.83       51.11    227.07 o 
  -8   9   8     6957.65     7237.85    476.77 o 
  -7   9   8       98.06       76.76    144.21 o 
  -6   9   8    14472.35    14713.33    405.29 o 
  -5   9   8      722.70      802.92    151.63 o 
  -4   9   8   134307.56   134082.22   1082.71 o 
  -3   9   8      138.99      138.04    101.29 o 
  -2   9   8      229.91      127.44     97.67 o 
  -1   9   8      146.22      102.99     94.73 o 
   0   9   8       55.95       56.98     84.45 o 
   1   9   8      154.23      162.61     90.02 o 
   2   9   8      230.54       45.84     95.29 o 
   3   9   8      136.44      181.24    104.90 o 
   4   9   8   134231.94   135302.73   1649.29 o 
   5   9   8      743.97      679.86    141.99 o 
   6   9   8    14053.68    13822.34    488.48 o 
   7   9   8       94.45       41.83    156.88 o 
   8   9   8     6901.45     7211.05    421.76 o 
   9   9   8       14.19       48.45    217.72 o 
  10   9   8    24762.35    28332.94    784.92 o 
  11   9   8     1388.41     1660.14    339.91 o 
  12   9   8     7489.87     7346.23    668.82 o 
  13   9   8      376.60      274.16    353.33 o 
  14   9   8      718.52      469.31    418.87 o 
  15   9   8      243.06      264.71    427.95 o 
  16   9   8     5932.06     5545.38   1044.49 o 
 -16  10   8      355.79      983.29   1169.77 o 
 -15  10   8      463.02      563.50    555.24 o 
 -14  10   8      252.87       99.07    407.80 o 
 -13  10   8      240.34       27.59    383.58 o 
 -12  10   8      209.32      164.91    298.54 o 
 -11  10   8     1288.28     1298.64    357.04 o 
 -10  10   8      245.38      401.04    283.22 o 
  -9  10   8      307.31      246.17    250.92 o 
  -8  10   8     5276.88     4640.04    419.31 o 
  -7  10   8     1521.06     1531.54    248.34 o 
  -6  10   8     6866.27     7196.01    315.89 o 
  -5  10   8     1335.80     1504.53    182.54 o 
  -4  10   8     7597.78     7791.35    303.01 o 
  -3  10   8      129.00      124.74    107.43 o 
  -2  10   8      234.48      231.86    107.05 o 
  -1  10   8     1754.25     2046.45    172.19 o 
   0  10   8      618.07      508.72    114.66 o 
   1  10   8     1747.27     1875.66    181.01 o 
   2  10   8      222.23      272.58    113.81 o 
   3  10   8      122.13      156.66    105.63 o 
   4  10   8     7694.04     7673.63    367.90 o 
   5  10   8     1384.18     1350.50    214.89 o 
   6  10   8     7054.12     6808.85    412.13 o 
   7  10   8     1595.95     1766.63    267.12 o 
   8  10   8     5503.93     4837.37    405.39 o 
   9  10   8      322.23      237.81    218.65 o 
  10  10   8      261.06      104.45    231.32 o 
  11  10   8     1315.81     1511.96    354.83 o 
  12  10   8      221.29      189.47    342.60 o 
  13  10   8      255.66      486.09    390.73 o 
  14  10   8      258.89      135.43    383.20 o 
  15  10   8      485.81      339.78    518.07 o 
 -15  11   8      819.68      547.35   1048.68 o 
 -14  11   8       87.42       14.76    430.56 o 
 -13  11   8      145.64      -35.92    393.69 o 
 -12  11   8      474.61      239.89    302.33 o 
 -11  11   8      757.62      943.33    339.76 o 
 -10  11   8    16571.53    16435.97    724.91 o 
  -9  11   8      662.63      801.29    292.13 o 
  -8  11   8     4597.91     4608.40    428.60 o 
  -7  11   8      337.77      355.92    199.84 o 
  -6  11   8    10610.72    10652.31    409.53 o 
  -5  11   8      924.72      866.30    182.06 o 
  -4  11   8     5762.95     6389.90    291.46 o 
  -3  11   8       88.71      203.36    116.38 o 
  -2  11   8     4902.63     5061.31    254.99 o 
  -1  11   8     1425.93     1586.33    165.08 o 
   0  11   8      261.47      177.64    102.89 o 
   1  11   8     1472.48     1607.90    182.00 o 
   2  11   8     4868.12     4939.08    265.92 o 
   3  11   8       92.22       45.88    127.44 o 
   4  11   8     5766.76     6133.37    357.85 o 
   5  11   8      930.09      912.96    204.26 o 
   6  11   8    10379.02    10867.96    512.81 o 
   7  11   8      350.77      165.14    189.54 o 
   8  11   8     4600.25     4836.76    534.29 o 
   9  11   8      631.73      651.18    251.91 o 
  10  11   8    16697.67    17109.47    658.94 o 
  11  11   8      807.64      647.85    316.00 o 
  12  11   8      474.63      417.99    374.03 o 
  13  11   8      137.87      245.41    378.10 o 
  14  11   8       82.13      138.89    404.14 o 
  15  11   8      838.75      786.21    689.49 o 
 -14  12   8     2205.64     2478.73    580.08 o 
 -13  12   8     5824.27     6479.25    752.82 o 
 -12  12   8     5468.80     5852.91    665.35 o 
 -11  12   8     4924.95     5392.55    540.68 o 
 -10  12   8      725.24      675.50    326.44 o 
  -9  12   8    30386.51    31033.94    930.43 o 
  -8  12   8     1148.44      896.73    288.01 o 
  -7  12   8     9074.23     9729.33    468.89 o 
  -6  12   8      263.73      275.50    169.03 o 
  -5  12   8    29977.25    31696.86    669.28 o 
  -4  12   8    14920.55    15160.63    462.95 o 
  -3  12   8    16100.53    15903.19    419.31 o 
  -2  12   8    15212.55    15961.74    411.06 o 
  -1  12   8    29515.66    29500.76    531.51 o 
   0  12   8     9126.57     9177.70    368.16 o 
   1  12   8    29777.00    29043.67    571.53 o 
   2  12   8    15437.21    15175.82    491.91 o 
   3  12   8    16115.41    15493.09    507.85 o 
   4  12   8    14967.94    15012.12    515.26 o 
   5  12   8    29699.89    31666.86    749.70 o 
   6  12   8      246.94      240.09    183.06 o 
   7  12   8     8894.92     9513.93    488.65 o 
   8  12   8     1160.76      989.71    263.96 o 
   9  12   8    30344.11    31089.33    845.15 o 
  10  12   8      729.81      795.07    281.45 o 
  11  12   8     4882.54     5210.56    597.06 o 
  12  12   8     5472.18     6183.86    670.03 o 
  13  12   8     5666.43     6119.68    696.64 o 
  14  12   8     2211.58     1883.91    540.40 o 
  15  12   8     4719.83     4478.07   1450.71 o 
 -14  13   8      172.90     -482.89    606.80 o 
 -13  13   8     6157.32     6494.90    942.79 o 
 -12  13   8      640.50      490.45    420.12 o 
 -11  13   8     4842.49     5177.77    610.90 o 
 -10  13   8     1391.50     1146.87    349.29 o 
  -9  13   8      289.58      124.73    270.12 o 
  -8  13   8     2019.46     2091.93    355.10 o 
  -7  13   8     3333.02     2930.28    321.37 o 
  -6  13   8     5456.69     5392.09    346.40 o 
  -5  13   8      463.80      519.17    187.45 o 
  -4  13   8     7245.51     7528.58    367.76 o 
  -3  13   8    30018.63    30129.10    634.85 o 
  -2  13   8     6240.60     6658.85    333.50 o 
  -1  13   8    18058.23    17876.04    481.32 o 
   0  13   8       26.63      122.41    136.09 o 
   1  13   8    18061.61    17384.12    530.61 o 
   2  13   8     6095.36     6369.98    370.39 o 
   3  13   8    30414.15    29940.84    711.09 o 
   4  13   8     7275.57     7424.86    416.58 o 
   5  13   8      479.90      361.73    195.65 o 
   6  13   8     5560.20     5701.91    405.00 o 
   7  13   8     3489.69     3027.19    417.46 o 
   8  13   8     1997.02     2107.17    330.18 o 
   9  13   8      307.85      163.30    227.41 o 
  10  13   8     1397.64     1316.33    322.82 o 
  11  13   8     4967.71     5750.37    649.45 o 
  12  13   8      655.82      917.93    446.14 o 
  13  13   8     6043.82     6077.98    727.94 o 
  14  13   8      170.14      464.89    543.56 o 
 -13  14   8      328.15        0.40    518.19 o 
 -12  14   8       56.15       26.68    461.09 o 
 -11  14   8     3774.09     3536.81    565.86 o 
 -10  14   8      743.52      405.29    367.04 o 
  -9  14   8    15778.43    16823.95    743.22 o 
  -8  14   8       89.68      159.13    255.16 o 
  -7  14   8      479.56      442.47    227.84 o 
  -6  14   8      614.18      681.96    202.06 o 
  -5  14   8    31236.39    32100.57    709.64 o 
  -4  14   8      229.52      230.01    165.03 o 
  -3  14   8    36542.56    37683.23    761.24 o 
  -2  14   8     2439.42     2044.04    234.29 o 
  -1  14   8      453.97      561.53    202.62 o 
   0  14   8      525.68      508.18    169.01 o 
   1  14   8      478.49      663.30    188.83 o 
   2  14   8     2518.34     2606.35    275.62 o 
   3  14   8    35695.63    36220.52    807.20 o 
   4  14   8      245.18      212.25    169.36 o 
   5  14   8    31774.50    32250.45    853.48 o 
   6  14   8      630.39      735.64    231.76 o 
   7  14   8      459.42      536.75    256.65 o 
   8  14   8       87.90      -85.87    213.20 o 
   9  14   8    15728.10    17290.42    681.58 o 
  10  14   8      760.79      973.18    309.96 o 
  11  14   8     3856.28     4652.50    610.79 o 
  12  14   8       58.52      260.81    389.52 o 
  13  14   8      319.71      381.47    433.72 o 
 -13  15   8      361.72     -258.84    492.83 o 
 -12  15   8     1287.06     1093.20    567.97 o 
 -11  15   8     1793.80     1098.08    546.35 o 
 -10  15   8      343.56      135.50    424.43 o 
  -9  15   8      415.60      446.54    425.81 o 
  -8  15   8      424.10      249.10    275.20 o 
  -7  15   8     1168.44     1318.93    278.97 o 
  -6  15   8      777.58      783.19    212.54 o 
  -5  15   8        9.84       93.02    168.04 o 
  -4  15   8      594.19      553.83    195.27 o 
  -3  15   8     3991.19     4377.44    322.09 o 
  -2  15   8      530.36      448.81    213.05 o 
  -1  15   8    12371.91    11170.86    524.44 o 
   0  15   8       33.78       29.73    168.98 o 
   1  15   8    12397.05    11689.43    484.32 o 
   2  15   8      499.22      739.81    207.84 o 
   3  15   8     4024.28     3945.54    343.90 o 
   4  15   8      601.37      646.26    214.76 o 
   5  15   8       10.51        3.44    188.45 o 
   6  15   8      796.39      747.73    273.92 o 
   7  15   8     1227.00     1124.02    282.31 o 
   8  15   8      399.82      524.24    280.26 o 
   9  15   8      409.08      186.50    253.52 o 
  10  15   8      334.00      281.48    299.67 o 
  11  15   8     1773.44     2568.57    546.29 o 
  12  15   8     1273.65     1065.58    524.06 o 
  13  15   8      366.26      480.55    525.80 o 
 -12  16   8      121.98       93.51    531.03 o 
 -11  16   8     1270.58      445.83    519.36 o 
 -10  16   8       43.57      -88.03    440.97 o 
  -9  16   8      512.29      243.66    455.68 o 
  -8  16   8      217.87      477.38    408.90 o 
  -7  16   8     3431.56     3726.93    441.40 o 
  -6  16   8      374.56      387.81    215.80 o 
  -5  16   8      607.07      721.01    238.47 o 
  -4  16   8     2347.49     2291.32    336.11 o 
  -3  16   8      244.70      -27.79    193.57 o 
  -2  16   8     1085.37     1097.55    271.28 o 
  -1  16   8     8931.56     8288.47    497.37 o 
   0  16   8     3647.12     4314.67    399.08 o 
   1  16   8     8801.45     8525.04    515.13 o 
   2  16   8     1107.08      809.01    260.94 o 
   3  16   8      239.06       -6.00    169.88 o 
   4  16   8     2352.45     2270.87    318.59 o 
   5  16   8      622.03      946.77    320.16 o 
   6  16   8      355.76      475.99    238.28 o 
   7  16   8     3516.69     3666.17    402.62 o 
   8  16   8      204.07      193.41    286.49 o 
   9  16   8      502.48      328.58    330.16 o 
  10  16   8       43.01      446.37    357.42 o 
  11  16   8     1281.90     1620.46    541.66 o 
  12  16   8      122.84       37.00    462.53 o 
 -12  17   8     7422.01     7448.76    960.29 o 
 -11  17   8      760.92      649.38    566.20 o 
 -10  17   8    23683.69    26686.87   1346.30 o 
  -9  17   8      528.25      278.86    455.46 o 
  -8  17   8     2724.73     2784.88    597.04 o 
  -7  17   8      302.76      409.66    269.13 o 
  -6  17   8     3376.38     3197.68    361.92 o 
  -5  17   8      122.64      -23.87    221.80 o 
  -4  17   8    41498.43    44354.39   1481.83 o 
  -3  17   8     4038.27     5208.09    509.29 o 
  -2  17   8    14332.39    14920.27    743.10 o 
  -1  17   8      251.70      280.16    257.92 o 
   0  17   8      118.11       33.76    234.52 o 
   1  17   8      268.82      226.04    240.61 o 
   2  17   8    14372.54    14963.36    755.40 o 
   3  17   8     4029.05     4742.66    511.05 o 
   4  17   8    41557.41    43423.13   1258.46 o 
   5  17   8      130.94      256.74    243.85 o 
   6  17   8     3305.39     3183.15    412.06 o 
   7  17   8      321.34      138.38    251.16 o 
   8  17   8     2721.98     2998.14    425.10 o 
   9  17   8      509.47      390.47    327.78 o 
  10  17   8    23611.29    25869.59   1490.72 o 
  11  17   8      762.38      508.80    511.14 o 
  12  17   8     7359.59     8118.17   1663.84 o 
 -12  18   8     3557.78     3865.33   1511.26 o 
 -11  18   8      125.16     -326.56    519.56 o 
 -10  18   8      805.20     1121.52    569.75 o 
  -9  18   8      351.84       78.65    439.32 o 
  -8  18   8     1966.05     1362.63    533.12 o 
  -7  18   8     2794.94     3516.49    586.61 o 
  -6  18   8      267.66      306.93    250.78 o 
  -5  18   8      326.52      131.52    265.37 o 
  -4  18   8     1478.91     1910.05    386.86 o 
  -3  18   8     1512.63     1684.46    376.03 o 
  -2  18   8    10239.21    10262.47    680.39 o 
  -1  18   8     2087.09     2113.34    443.60 o 
   0  18   8     1539.66     1993.82    395.20 o 
   1  18   8     2097.98     2261.21    409.79 o 
   2  18   8    10368.06    10892.54    696.06 o 
   3  18   8     1512.10     1400.60    365.68 o 
   4  18   8     1443.06     1606.14    387.39 o 
   5  18   8      326.41      169.39    245.08 o 
   6  18   8      260.00      314.50    254.12 o 
   7  18   8     2849.91     3170.25    443.77 o 
   8  18   8     2021.66     2140.60    398.62 o 
   9  18   8      334.81      200.45    278.15 o 
  10  18   8      815.08     1388.91    515.68 o 
  11  18   8      118.93     -246.29    575.40 o 
 -11  19   8      134.72     -478.65    614.38 o 
 -10  19   8     3192.36     2654.02    695.63 o 
  -9  19   8      528.71      373.22    614.37 o 
  -8  19   8     5619.20     5945.60    967.23 o 
  -7  19   8      448.37       88.89    364.84 o 
  -6  19   8     5071.64     6204.51    696.42 o 
  -5  19   8      244.74      204.22    273.70 o 
  -4  19   8     9115.31    10123.19    699.81 o 
  -3  19   8       47.23       34.23    257.79 o 
  -2  19   8     6508.73     7197.48    612.18 o 
  -1  19   8      752.38      923.97    328.94 o 
   0  19   8       27.68      107.58    265.31 o 
   1  19   8      741.62      626.45    302.21 o 
   2  19   8     6395.54     6155.04    597.20 o 
   3  19   8       48.74      -66.76    246.80 o 
   4  19   8     9065.71     9334.89    711.47 o 
   5  19   8      230.19       94.65    274.91 o 
   6  19   8     5269.09     5433.58    607.74 o 
   7  19   8      459.13      412.52    291.85 o 
   8  19   8     5623.58     6685.63    595.82 o 
   9  19   8      521.58      880.09    352.83 o 
  10  19   8     3205.33     3570.75    577.93 o 
  11  19   8      143.00      651.49    937.27 o 
 -10  20   8     3532.93     3196.89   1201.26 o 
  -9  20   8     1499.23     1655.79    761.72 o 
  -8  20   8       13.22     -113.67    510.30 o 
  -7  20   8    10029.88    10767.71   1134.62 o 
  -6  20   8     1219.59     1746.79    611.03 o 
  -5  20   8     2216.76     2133.94    511.92 o 
  -4  20   8     1789.92     1866.12    415.93 o 
  -3  20   8      461.22      417.27    291.27 o 
  -2  20   8     5670.71     6320.65    601.31 o 
  -1  20   8     6440.50     6884.10    627.00 o 
   0  20   8    15923.50    15949.70    883.36 o 
   1  20   8     6450.32     7253.13    642.78 o 
   2  20   8     5626.93     5724.00    597.34 o 
   3  20   8      492.77      852.52    336.52 o 
   4  20   8     1814.84     1870.64    426.73 o 
   5  20   8     2132.49     2068.49    440.10 o 
   6  20   8     1216.20     1405.77    398.33 o 
   7  20   8     9911.04    10528.44    796.89 o 
   8  20   8       12.68      213.84    326.30 o 
   9  20   8     1466.22     1296.54    380.52 o 
  10  20   8     3502.06     3266.72    772.57 o 
 -10  21   8       14.09       -2.42    811.33 o 
  -8  21   8     3736.62     4901.90   1489.46 o 
  -7  21   8      170.09      316.34    518.93 o 
  -6  21   8     3177.40     3365.09    784.48 o 
  -5  21   8      569.58      506.45    386.97 o 
  -4  21   8      141.69       98.50    304.38 o 
  -3  21   8      290.86      243.66    285.83 o 
  -2  21   8     3162.51     2765.53    476.66 o 
  -1  21   8     1180.00     1376.44    395.12 o 
   0  21   8       43.67      100.62    259.44 o 
   1  21   8     1172.90     1303.21    376.30 o 
   2  21   8     3169.48     2945.83    503.67 o 
   3  21   8      284.47      215.51    283.41 o 
   4  21   8      149.69      165.83    290.26 o 
   5  21   8      596.97      531.67    348.78 o 
   6  21   8     3152.60     3237.68    539.91 o 
   7  21   8      171.84       94.94    323.97 o 
   8  21   8     3824.46     4667.24    792.90 o 
   9  21   8     1013.80      693.40    546.06 o 
  10  21   8       13.48        2.42    617.58 o 
  -7  22   8    14285.55    16024.15   1451.92 o 
  -6  22   8      328.60      416.87    515.65 o 
  -5  22   8     2075.67     2701.96    589.44 o 
  -4  22   8       43.82      576.78    373.01 o 
  -3  22   8     1320.58     1722.32    508.88 o 
  -2  22   8       89.66      -13.90    307.18 o 
  -1  22   8    11596.12    11404.22    791.41 o 
   0  22   8      503.72      172.07    285.05 o 
   1  22   8    11547.74    10794.33    790.43 o 
   2  22   8       85.28      243.01    303.28 o 
   3  22   8     1282.19     1284.91    389.36 o 
   4  22   8       41.05       36.27    289.95 o 
   5  22   8     2089.22     2894.02    536.60 o 
   6  22   8      326.82      236.19    339.15 o 
   7  22   8    14183.89    15851.52    961.61 o 
   8  22   8     1683.17     1807.25    665.28 o 
   9  22   8     2184.49     2148.22   1053.52 o 
  -6  23   8       45.95     -455.97    455.97 o 
  -5  23   8      618.87      969.27    500.95 o 
  -4  23   8       98.92     -153.07    361.51 o 
  -3  23   8     1668.56     2251.59    567.26 o 
  -2  23   8      585.34      650.40    413.73 o 
  -1  23   8      123.69       57.64    301.06 o 
   0  23   8      113.82      179.22    298.18 o 
   1  23   8      127.44      110.49    312.55 o 
   2  23   8      608.08      561.86    358.51 o 
   3  23   8     1675.77     1975.53    471.75 o 
   4  23   8       92.64      181.16    320.99 o 
   5  23   8      625.54      383.02    357.12 o 
   6  23   8       47.89     -203.96    344.08 o 
   7  23   8      560.77      363.28    721.72 o 
  -6  24   8      193.54       16.95    639.38 o 
  -5  24   8       61.80      312.16    472.32 o 
  -4  24   8      313.86      207.59    438.16 o 
  -3  24   8     2246.20     2048.61    576.88 o 
  -2  24   8      194.98       33.63    359.85 o 
  -1  24   8     2798.50     2958.38    649.07 o 
   0  24   8     2649.51     2766.01    541.84 o 
   1  24   8     2759.43     2799.23    530.07 o 
   2  24   8      192.81      167.53    326.65 o 
   3  24   8     2168.79     1812.25    470.56 o 
   4  24   8      322.38      407.98    508.61 o 
   5  24   8       65.87      220.39    791.96 o 
   1  25   8     8133.43    10106.54   1683.21 o 
   2  25   8     7434.81     9597.95   1646.88 o 
   3  25   8      884.87      310.00    726.57 o 
 -15   0   9     1034.00      407.66    471.79 o 
 -13   0   9      731.18      122.41    487.80 o 
 -11   0   9     5696.13     4269.79   1082.58 o 
  -9   0   9      498.09      334.80    366.04 o 
  -7   0   9     1675.58     1721.07    454.37 o 
  -5   0   9     3870.73     4019.65    280.35 o 
  -3   0   9      236.62      270.22    122.74 o 
  -1   0   9     3552.39     3220.75    217.38 o 
   1   0   9     3674.80     3503.73    198.07 o 
   3   0   9      244.44      369.10    119.76 o 
   5   0   9     3640.78     3095.50    300.55 o 
   7   0   9     1628.83     1552.94    291.01 o 
   9   0   9      515.62      613.23    222.32 o 
  11   0   9     5991.33     4854.62   1126.18 o 
  13   0   9      779.85      735.26    532.52 o 
  15   0   9     1081.52     1095.40    641.03 o 
 -17   1   9      316.41      113.83   1288.44 o 
 -16   1   9      650.27      362.55    358.02 o 
 -15   1   9      154.69      -89.95    348.52 o 
 -14   1   9        1.18      -24.72    285.17 o 
 -13   1   9      892.02      610.65    292.10 o 
 -12   1   9      169.92       19.11    250.10 o 
 -11   1   9      622.01      323.06    239.04 o 
 -10   1   9       45.57      164.08    215.62 o 
  -9   1   9      131.37      -93.06    176.65 o 
  -8   1   9      510.93      504.83    195.54 o 
  -7   1   9      312.71      259.13    165.78 o 
  -6   1   9      160.64      256.71    100.27 o 
  -5   1   9     1215.65     1426.38    153.99 o 
  -4   1   9      545.10      563.92    128.07 o 
  -3   1   9     2245.43     2256.86    148.66 o 
  -2   1   9       11.54       22.41     62.62 o 
  -1   1   9     5091.60     5085.52    202.65 o 
   0   1   9        2.66      -44.83     59.14 o 
   1   1   9     5299.42     5503.91    161.24 o 
   2   1   9       11.75       69.05     59.88 o 
   3   1   9     2107.05     2205.56    144.41 o 
   4   1   9      539.35      633.47    117.91 o 
   5   1   9     1261.57     1497.99    148.19 o 
   6   1   9      151.64      110.05    100.90 o 
   7   1   9      327.10      373.70    132.86 o 
   8   1   9      478.18      380.64    133.22 o 
   9   1   9      130.94      124.02    135.30 o 
  10   1   9       42.72      133.94    159.45 o 
  11   1   9      637.52      234.55    303.90 o 
  12   1   9      176.80      -58.51    313.52 o 
  13   1   9      938.62      833.35    382.67 o 
  14   1   9        1.25       76.49    363.73 o 
  15   1   9      147.36      217.46    391.66 o 
  16   1   9      617.68      154.78    503.92 o 
  17   1   9      326.58     -406.88    937.27 o 
 -16   2   9       98.22     -224.91    383.27 o 
 -15   2   9      312.11       39.05    322.54 o 
 -14   2   9       66.14     -195.02    281.97 o 
 -13   2   9      753.99      593.58    302.64 o 
 -12   2   9       56.09       41.21    253.21 o 
 -11   2   9      847.56      479.07    254.47 o 
 -10   2   9      315.94      223.21    215.50 o 
  -9   2   9      535.53      439.34    207.51 o 
  -8   2   9      200.42      138.79    168.00 o 
  -7   2   9     1081.04     1308.31    219.43 o 
  -6   2   9       75.98      162.52     94.36 o 
  -5   2   9      867.60     1018.59    134.10 o 
  -4   2   9      296.08      270.59    112.98 o 
  -3   2   9      238.28      124.96     95.67 o 
  -2   2   9      404.21      473.08     85.42 o 
  -1   2   9      212.63      246.60     87.28 o 
   0   2   9      177.70      -33.17     65.28 o 
   1   2   9      199.05      160.66     78.28 o 
   2   2   9      427.84      566.79     86.24 o 
   3   2   9      233.41      216.85     84.55 o 
   4   2   9      283.66      217.43    102.78 o 
   5   2   9      905.77      849.02    128.09 o 
   6   2   9       72.23       98.59     96.45 o 
   7   2   9     1138.23     1218.08    159.40 o 
   8   2   9      205.32      168.83    136.20 o 
   9   2   9      543.43      644.08    192.73 o 
  10   2   9      326.68      228.74    171.64 o 
  11   2   9      898.10      846.26    285.74 o 
  12   2   9       57.20      -12.44    303.07 o 
  13   2   9      782.22      753.10    376.45 o 
  14   2   9       66.90      181.13    357.37 o 
  15   2   9      292.66      597.96    487.17 o 
  16   2   9      100.09      389.93    517.04 o 
 -16   3   9      250.39       38.57    382.15 o 
 -15   3   9       25.75     -122.42    322.61 o 
 -14   3   9     1034.46      753.10    338.36 o 
 -13   3   9       83.77       -6.45    275.69 o 
 -12   3   9      290.78      250.64    269.34 o 
 -11   3   9       32.73     -165.30    220.08 o 
 -10   3   9      449.45      574.92    243.73 o 
  -9   3   9      695.84      739.78    231.34 o 
  -8   3   9      450.90      172.00    182.61 o 
  -7   3   9        9.19       27.73    152.06 o 
  -6   3   9     1037.39      944.35    136.49 o 
  -5   3   9      220.76      209.24    107.55 o 
  -4   3   9      177.21      190.74    109.49 o 
  -3   3   9      267.83      148.43     96.79 o 
  -2   3   9      940.72     1157.37    139.04 o 
  -1   3   9      365.64      491.22    101.13 o 
   0   3   9        2.01        9.36     72.77 o 
   1   3   9      390.25      441.60     96.25 o 
   2   3   9      935.90     1032.73    104.04 o 
   3   3   9      273.85      299.30    105.58 o 
   4   3   9      181.04      210.75    101.89 o 
   5   3   9      233.23      236.32     98.16 o 
   6   3   9     1050.45      929.13    136.35 o 
   7   3   9        8.67        6.57    116.77 o 
   8   3   9      452.82      501.14    157.68 o 
   9   3   9      716.79      735.72    185.08 o 
  10   3   9      458.73      535.53    190.96 o 
  11   3   9       34.91     -177.60    226.69 o 
  12   3   9      281.33       63.88    268.12 o 
  13   3   9       79.41      356.39    345.34 o 
  14   3   9     1099.27      745.59    461.01 o 
  15   3   9       25.83       -4.18    448.10 o 
  16   3   9      248.27       44.71    512.01 o 
 -16   4   9      812.85      306.59    398.72 o 
 -15   4   9      103.58     -296.16    329.23 o 
 -14   4   9      223.92      216.60    300.01 o 
 -13   4   9        1.07       19.73    273.10 o 
 -12   4   9      613.80      409.18    281.62 o 
 -11   4   9      289.62       51.02    237.68 o 
 -10   4   9      261.21      234.17    223.12 o 
  -9   4   9      255.97      479.70    216.82 o 
  -8   4   9      501.60      525.91    201.69 o 
  -7   4   9      665.32      735.25    204.07 o 
  -6   4   9      590.59      616.63    129.17 o 
  -5   4   9      331.97      268.25    109.25 o 
  -4   4   9      636.28      650.86    126.58 o 
  -3   4   9      236.76      287.88    110.01 o 
  -2   4   9      327.74      318.98     90.41 o 
  -1   4   9       80.48       77.09     85.28 o 
   0   4   9      561.76      480.12    104.83 o 
   1   4   9       81.44       -3.70     75.20 o 
   2   4   9      331.52      240.61     82.29 o 
   3   4   9      240.45       75.72     90.27 o 
   4   4   9      661.91      685.34    114.92 o 
   5   4   9      338.21      354.98    109.58 o 
   6   4   9      575.54      575.21    139.51 o 
   7   4   9      622.77      768.09    163.73 o 
   8   4   9      530.22      405.53    159.32 o 
   9   4   9      250.50      260.54    162.78 o 
  10   4   9      244.98      202.49    196.75 o 
  11   4   9      287.15      273.68    217.87 o 
  12   4   9      655.59      552.55    303.68 o 
  13   4   9        1.01       42.94    324.73 o 
  14   4   9      227.07        0.19    418.41 o 
  15   4   9       98.53      163.58    569.73 o 
  16   4   9      866.65      495.83    525.68 o 
 -16   5   9       75.23       14.70    501.38 o 
 -15   5   9       17.16     -149.83    333.37 o 
 -14   5   9     2679.83     2063.14    499.39 o 
 -13   5   9      111.12      138.51    278.18 o 
 -12   5   9      126.52      266.10    279.46 o 
 -11   5   9      148.40      263.50    260.27 o 
 -10   5   9     2072.17     1658.98    302.39 o 
  -9   5   9        7.22      122.04    207.21 o 
  -8   5   9     1268.59     1170.50    235.66 o 
  -7   5   9       78.03     -124.24    155.57 o 
  -6   5   9      530.21      517.11    132.38 o 
  -5   5   9      111.54      106.40     99.95 o 
  -4   5   9     5786.05     5916.47    245.04 o 
  -3   5   9       68.46      121.98    102.27 o 
  -2   5   9      772.14      792.23    121.80 o 
  -1   5   9      262.50      214.58     80.31 o 
   0   5   9       45.83        0.47     84.38 o 
   1   5   9      258.80      228.62     78.93 o 
   2   5   9      824.14      864.88    116.00 o 
   3   5   9       65.14       99.80     87.22 o 
   4   5   9     5561.14     5603.68    213.49 o 
   5   5   9      112.94      194.79    109.89 o 
   6   5   9      566.45      715.06    148.28 o 
   7   5   9       83.35      -32.03    113.60 o 
   8   5   9     1351.93     1143.82    212.21 o 
   9   5   9        6.90       59.86    162.79 o 
  10   5   9     2173.56     2442.25    431.38 o 
  11   5   9      138.90     -145.81    234.52 o 
  12   5   9      127.89      -44.73    325.15 o 
  13   5   9      111.03      464.91    354.25 o 
  14   5   9     2860.40     2917.74    602.14 o 
  15   5   9       17.31      113.17    459.36 o 
  16   5   9       72.99     -112.15    493.25 o 
 -16   6   9      319.56      389.92    532.53 o 
 -15   6   9      414.26       40.84    368.86 o 
 -14   6   9      224.10      203.78    337.69 o 
 -13   6   9       30.73      225.21    308.85 o 
 -12   6   9      370.78      131.41    283.02 o 
 -11   6   9        7.92      263.14    259.07 o 
 -10   6   9      757.30      591.12    258.60 o 
  -9   6   9      415.68      294.94    218.86 o 
  -8   6   9      841.20      856.38    227.73 o 
  -7   6   9      661.29      787.44    205.39 o 
  -6   6   9      124.71       47.36    112.92 o 
  -5   6   9      969.93     1021.85    149.58 o 
  -4   6   9      365.79      334.36    115.79 o 
  -3   6   9       52.20      -30.49     92.86 o 
  -2   6   9       89.25      109.13     96.68 o 
  -1   6   9       78.54        6.47     86.81 o 
   0   6   9       44.02       12.37     81.99 o 
   1   6   9       81.96      -10.43     82.88 o 
   2   6   9       84.97       99.47     87.40 o 
   3   6   9       50.04       67.59     77.77 o 
   4   6   9      378.82      348.65    117.72 o 
   5   6   9      911.66      898.76    151.48 o 
   6   6   9      119.87      194.65    121.47 o 
   7   6   9      621.39      595.66    159.56 o 
   8   6   9      889.27      931.77    189.06 o 
   9   6   9      443.86      391.53    181.66 o 
  10   6   9      723.84      825.17    261.15 o 
  11   6   9        7.81      477.59    266.36 o 
  12   6   9      392.04      255.95    317.79 o 
  13   6   9       29.01      142.86    330.56 o 
  14   6   9      213.80      529.59    384.37 o 
  15   6   9      403.56      301.43    485.62 o 
  16   6   9      332.56      427.78    652.15 o 
 -16   7   9      298.86      331.80    995.40 o 
 -15   7   9      306.81      207.22    372.96 o 
 -14   7   9      157.26      204.80    325.15 o 
 -13   7   9       44.90      -62.08    302.94 o 
 -12   7   9      822.22      443.25    339.54 o 
 -11   7   9       66.10      117.02    268.63 o 
 -10   7   9      168.03      143.47    228.86 o 
  -9   7   9      304.74      198.79    223.64 o 
  -8   7   9      689.02      395.14    212.36 o 
  -7   7   9      368.55      230.53    180.88 o 
  -6   7   9      742.30      777.93    151.81 o 
  -5   7   9      104.81       63.21    107.58 o 
  -4   7   9      128.96      147.65    102.35 o 
  -3   7   9      443.66      437.59    114.32 o 
  -2   7   9      353.68      335.50    107.16 o 
  -1   7   9     1012.73     1101.85    132.62 o 
   0   7   9      264.13      241.78     98.49 o 
   1   7   9      948.97      851.47    116.57 o 
   2   7   9      367.72      296.23     92.33 o 
   3   7   9      473.46      479.73    122.62 o 
   4   7   9      134.57      172.28    107.41 o 
   5   7   9      106.33       87.72    106.26 o 
   6   7   9      753.48      738.29    157.52 o 
   7   7   9      386.59      245.79    140.80 o 
   8   7   9      699.18      612.99    183.04 o 
   9   7   9      298.82       78.13    185.68 o 
  10   7   9      157.64       73.91    227.57 o 
  11   7   9       65.34      172.32    251.92 o 
  12   7   9      824.47      766.29    366.29 o 
  13   7   9       47.86      315.29    366.18 o 
  14   7   9      162.08      266.30    367.55 o 
  15   7   9      295.27      301.82    418.31 o 
  16   7   9      280.97     1060.79   1070.47 o 
 -15   8   9       95.97       75.77    448.78 o 
 -14   8   9       32.04     -315.59    315.59 o 
 -13   8   9      285.96      431.02    329.66 o 
 -12   8   9       16.95      160.12    295.40 o 
 -11   8   9     3651.04     3321.81    541.05 o 
 -10   8   9      246.87      191.98    256.67 o 
  -9   8   9      196.58      277.74    224.85 o 
  -8   8   9      189.16      413.09    213.79 o 
  -7   8   9      697.84      591.82    205.76 o 
  -6   8   9       32.96       99.92    122.06 o 
  -5   8   9      445.65      385.78    131.15 o 
  -4   8   9       17.67       86.50    105.42 o 
  -3   8   9     3675.73     3917.88    219.38 o 
  -2   8   9      126.57      213.96    100.69 o 
  -1   8   9     2823.12     3004.54    185.69 o 
   0   8   9      107.28      155.46     88.86 o 
   1   8   9     2861.89     2975.70    176.89 o 
   2   8   9      132.65       86.60     97.71 o 
   3   8   9     3708.61     3946.62    235.15 o 
   4   8   9       16.58       88.76    108.02 o 
   5   8   9      447.23      362.23    132.85 o 
   6   8   9       35.01       -5.45    114.81 o 
   7   8   9      731.79      617.45    174.63 o 
   8   8   9      201.79      330.21    193.23 o 
   9   8   9      191.62      166.26    194.30 o 
  10   8   9      260.27      255.27    236.11 o 
  11   8   9     3886.85     3839.45    484.58 o 
  12   8   9       16.05       95.13    329.15 o 
  13   8   9      284.91      570.62    383.02 o 
  14   8   9       33.41     -309.31    346.65 o 
  15   8   9       93.75       27.23    420.79 o 
  16   8   9       56.51      835.55   1024.46 o 
 -15   9   9      191.15       85.19    607.49 o 
 -14   9   9       13.18     -289.05    332.83 o 
 -13   9   9     1194.42     1192.14    385.79 o 
 -12   9   9       30.73       15.37    301.09 o 
 -11   9   9      352.41      278.61    293.38 o 
 -10   9   9      560.28      415.57    287.14 o 
  -9   9   9       54.11       -8.75    235.29 o 
  -8   9   9      127.77      -82.51    217.70 o 
  -7   9   9       30.34      -56.99    176.41 o 
  -6   9   9      101.81      108.45    128.35 o 
  -5   9   9      129.19      218.13    125.80 o 
  -4   9   9      245.00      347.98    131.11 o 
  -3   9   9      178.78      336.48    113.13 o 
  -2   9   9      380.34      308.04    112.32 o 
  -1   9   9     2050.91     1959.31    164.91 o 
   0   9   9        0.62      -18.14     82.68 o 
   1   9   9     1972.08     1793.06    153.00 o 
   2   9   9      392.96      289.73    114.71 o 
   3   9   9      188.19       87.82    103.32 o 
   4   9   9      260.05      303.88    122.15 o 
   5   9   9      131.39      240.01    123.57 o 
   6   9   9      108.22       14.28    145.44 o 
   7   9   9       32.21       63.88    178.54 o 
   8   9   9      126.45       53.84    187.77 o 
   9   9   9       51.13      -33.04    196.21 o 
  10   9   9      525.21      539.58    244.64 o 
  11   9   9      329.80      197.72    274.90 o 
  12   9   9       28.76      134.07    336.89 o 
  13   9   9     1260.47     1421.78    447.26 o 
  14   9   9       13.23       83.27    387.15 o 
  15   9   9      203.62      207.84    432.23 o 
  16   9   9       12.87     -110.77    685.02 o 
 -15  10   9      493.87      -55.70    954.22 o 
 -14  10   9      111.83       18.28    485.06 o 
 -13  10   9       95.73       -2.58    337.72 o 
 -12  10   9      151.46      115.22    302.57 o 
 -11  10   9     1122.06     1057.64    344.70 o 
 -10  10   9      216.46      269.86    282.82 o 
  -9  10   9      916.93      768.70    289.02 o 
  -8  10   9       19.36      114.15    229.98 o 
  -7  10   9      420.84      419.78    198.99 o 
  -6  10   9      160.65      263.39    138.29 o 
  -5  10   9     1012.59     1007.96    170.77 o 
  -4  10   9      116.15       30.12    114.52 o 
  -3  10   9      776.22      831.00    146.58 o 
  -2  10   9      201.67      149.49    107.10 o 
  -1  10   9       93.62       54.76     97.27 o 
   0  10   9      161.86      133.60     96.10 o 
   1  10   9       98.15       84.01     99.14 o 
   2  10   9      197.02       87.16    101.57 o 
   3  10   9      820.05      693.35    145.02 o 
   4  10   9      110.48      106.81    138.97 o 
   5  10   9      992.60     1014.60    199.02 o 
   6  10   9      169.22      179.69    162.58 o 
   7  10   9      445.45      278.69    204.21 o 
   8  10   9       18.12      177.86    192.11 o 
   9  10   9      915.87      705.12    262.62 o 
  10  10   9      202.88      -31.44    225.86 o 
  11  10   9     1193.69     1385.76    347.90 o 
  12  10   9      151.81      122.73    344.64 o 
  13  10   9      101.26      -94.41    346.12 o 
  14  10   9      107.60       82.91    396.58 o 
  15  10   9      526.75      426.22    539.72 o 
 -14  11   9       29.21     -442.30    442.30 o 
 -13  11   9       44.13     -141.55    452.81 o 
 -12  11   9       33.65       77.45    337.22 o 
 -11  11   9      432.36       43.94    285.95 o 
 -10  11   9      394.43      465.75    304.17 o 
  -9  11   9      180.80      -72.60    250.43 o 
  -8  11   9      900.22      975.68    295.83 o 
  -7  11   9      117.26       -1.04    180.00 o 
  -6  11   9      543.64      478.81    173.03 o 
  -5  11   9      286.69      313.88    157.05 o 
  -4  11   9      392.50      493.30    147.39 o 
  -3  11   9      641.71      917.32    157.51 o 
  -2  11   9       61.94       43.39    105.86 o 
  -1  11   9      620.69      684.19    136.68 o 
   0  11   9       29.83       -1.35    101.56 o 
   1  11   9      598.75      691.50    145.64 o 
   2  11   9       64.05      107.92    108.18 o 
   3  11   9      648.36      481.07    162.81 o 
   4  11   9      418.62      517.18    172.39 o 
   5  11   9      290.81      255.13    169.79 o 
   6  11   9      514.33      417.15    194.79 o 
   7  11   9      110.18       25.68    200.03 o 
   8  11   9      877.45      657.52    230.12 o 
   9  11   9      180.23       -8.58    227.56 o 
  10  11   9      405.87      686.61    263.26 o 
  11  11   9      427.29      327.34    296.14 o 
  12  11   9       31.95       26.65    351.82 o 
  13  11   9       46.79       77.58    380.76 o 
  14  11   9       29.63       13.51    448.87 o 
  15  11   9      173.40       29.06    850.08 o 
 -14  12   9      166.84     -421.99    520.18 o 
 -13  12   9      331.64     -103.56    479.72 o 
 -12  12   9       42.78      -61.22    435.70 o 
 -11  12   9       12.38     -278.73    311.16 o 
 -10  12   9      106.09      119.27    316.96 o 
  -9  12   9      318.15      305.90    306.85 o 
  -8  12   9       13.05     -175.04    233.10 o 
  -7  12   9     1444.57     1306.23    264.68 o 
  -6  12   9      416.51      335.53    176.47 o 
  -5  12   9     1077.48      955.32    207.44 o 
  -4  12   9      166.77      147.10    145.48 o 
  -3  12   9      338.38      158.56    126.43 o 
  -2  12   9       23.71       23.54    112.90 o 
  -1  12   9      538.28      482.67    133.85 o 
   0  12   9       26.59        7.24    109.49 o 
   1  12   9      549.96      517.19    139.95 o 
   2  12   9       25.30      -52.34    133.36 o 
   3  12   9      329.75      204.39    154.32 o 
   4  12   9      164.67      136.93    155.83 o 
   5  12   9     1149.90     1353.73    247.09 o 
   6  12   9      396.45      209.58    181.22 o 
   7  12   9     1536.51     1563.09    276.59 o 
   8  12   9       13.20       64.96    258.88 o 
   9  12   9      339.71      438.32    243.64 o 
  10  12   9      113.08       54.13    248.29 o 
  11  12   9       11.58      131.62    281.35 o 
  12  12   9       41.71      225.83    430.54 o 
  13  12   9      337.23      421.69    464.76 o 
  14  12   9      156.23      168.05    640.38 o 
 -13  13   9        5.05     -474.59    474.59 o 
 -12  13   9     1705.74     1398.35    578.33 o 
 -11  13   9      123.70     -285.83    327.48 o 
 -10  13   9      311.22      137.94    325.88 o 
  -9  13   9       38.15     -210.41    278.47 o 
  -8  13   9      833.47      808.05    342.59 o 
  -7  13   9       73.73      121.63    222.84 o 
  -6  13   9      710.04      649.55    220.72 o 
  -5  13   9      180.41     -142.38    164.33 o 
  -4  13   9     1116.18     1148.33    234.69 o 
  -3  13   9      476.65      563.86    191.95 o 
  -2  13   9      159.18      235.31    142.89 o 
  -1  13   9      540.00      548.51    175.07 o 
   0  13   9      286.32      266.65    169.45 o 
   1  13   9      569.24      572.54    187.38 o 
   2  13   9      170.01       78.97    157.82 o 
   3  13   9      507.31      503.90    205.61 o 
   4  13   9     1171.18     1302.62    264.72 o 
   5  13   9      176.37      209.72    206.24 o 
   6  13   9      751.22      585.28    272.38 o 
   7  13   9       69.23      -13.64    186.90 o 
   8  13   9      883.75      895.00    356.92 o 
   9  13   9       40.48      114.76    255.13 o 
  10  13   9      317.75      483.54    293.48 o 
  11  13   9      128.19       61.18    304.80 o 
  12  13   9     1743.24     1628.70    750.94 o 
  13  13   9        5.07       29.63    475.81 o 
  14  13   9      817.60      445.63    934.85 o 
 -13  14   9      249.30     -317.96    510.25 o 
 -12  14   9      176.77      -97.23    480.07 o 
 -11  14   9      226.44       84.95    474.03 o 
 -10  14   9      309.09      285.39    345.49 o 
  -9  14   9       27.46     -180.60    288.45 o 
  -8  14   9       80.16       90.01    293.43 o 
  -7  14   9       42.37       89.58    224.01 o 
  -6  14   9       65.51       50.42    185.46 o 
  -5  14   9      265.83      208.00    199.07 o 
  -4  14   9      381.68      291.73    193.75 o 
  -3  14   9      431.78      337.50    185.66 o 
  -2  14   9      510.83      622.69    226.06 o 
  -1  14   9      210.00      337.13    223.08 o 
   0  14   9       36.78       70.29    164.69 o 
   1  14   9      200.09      137.92    170.75 o 
   2  14   9      544.41      366.98    194.35 o 
   3  14   9      449.34      361.83    196.89 o 
   4  14   9      358.76      328.87    205.37 o 
   5  14   9      279.17      246.42    211.80 o 
   6  14   9       66.93     -165.75    184.16 o 
   7  14   9       43.56       91.38    236.13 o 
   8  14   9       75.05      163.08    237.86 o 
   9  14   9       25.98      162.94    287.95 o 
  10  14   9      306.24      279.08    290.53 o 
  11  14   9      212.44       29.43    333.84 o 
  12  14   9      175.07       90.79    454.37 o 
  13  14   9      247.13      342.55    501.18 o 
 -13  15   9      207.12     -501.78    570.79 o 
 -12  15   9       27.20     -405.36    460.07 o 
 -11  15   9       13.66      -86.64    470.29 o 
 -10  15   9      298.28     -113.95    430.87 o 
  -9  15   9        9.88     -287.64    300.28 o 
  -8  15   9      114.07        6.59    302.74 o 
  -7  15   9        6.58      -99.87    230.34 o 
  -6  15   9      774.61      940.44    253.88 o 
  -5  15   9       32.05      -71.90    187.27 o 
  -4  15   9      971.45      994.45    240.45 o 
  -3  15   9      664.33      452.92    228.49 o 
  -2  15   9      616.27      845.92    285.32 o 
  -1  15   9       70.79       70.35    207.12 o 
   0  15   9        5.85        8.26    203.88 o 
   1  15   9       68.47       65.16    171.40 o 
   2  15   9      658.28      809.68    236.30 o 
   3  15   9      652.23      487.57    219.75 o 
   4  15   9     1002.20      813.23    252.61 o 
   5  15   9       34.18      -34.69    195.18 o 
   6  15   9      740.52      882.77    280.05 o 
   7  15   9        6.34       42.04    250.37 o 
   8  15   9      112.33      -20.37    228.33 o 
   9  15   9        9.25      161.09    280.16 o 
  10  15   9      285.07      159.95    320.96 o 
  11  15   9       12.94       -1.10    322.93 o 
  12  15   9       25.79      271.20    467.83 o 
 -12  16   9      109.69     -137.35    508.42 o 
 -11  16   9      943.16      434.45    530.65 o 
 -10  16   9      177.21     -387.84    422.03 o 
  -9  16   9      392.04     -105.26    390.73 o 
  -8  16   9       37.63       69.95    295.43 o 
  -7  16   9      231.27      264.43    268.76 o 
  -6  16   9       45.13       23.98    202.23 o 
  -5  16   9      240.83      130.17    208.94 o 
  -4  16   9      191.57       89.36    241.95 o 
  -3  16   9      117.00       60.85    223.35 o 
  -2  16   9      230.15      234.68    236.25 o 
  -1  16   9      263.17      268.83    254.46 o 
   0  16   9       85.52       82.56    216.93 o 
   1  16   9      264.46      209.85    234.19 o 
   2  16   9      232.90      180.50    233.19 o 
   3  16   9      118.54       67.83    201.67 o 
   4  16   9      184.68      -12.07    197.75 o 
   5  16   9      256.01      234.37    228.10 o 
   6  16   9       43.44      -84.55    233.87 o 
   7  16   9      218.96      220.90    243.18 o 
   8  16   9       40.14     -159.52    231.73 o 
   9  16   9      370.67       18.97    265.27 o 
  10  16   9      169.54      -93.66    313.63 o 
  11  16   9      947.88      790.40    463.68 o 
  12  16   9      104.18      124.14    493.97 o 
 -12  17   9      257.63     -172.28   1022.04 o 
 -11  17   9       20.53     -287.23    468.55 o 
 -10  17   9       48.49     -274.01    460.08 o 
  -9  17   9      205.84      168.76    455.76 o 
  -8  17   9       95.22      -63.99    410.53 o 
  -7  17   9       22.47      142.52    261.33 o 
  -6  17   9      102.17       43.35    263.62 o 
  -5  17   9      461.32      488.13    288.04 o 
  -4  17   9      330.25      334.66    291.89 o 
  -3  17   9       97.40      106.18    251.15 o 
  -2  17   9       44.54     -203.19    203.19 o 
  -1  17   9      417.35      417.85    269.81 o 
   0  17   9      588.05      651.16    285.28 o 
   1  17   9      415.07      293.77    256.67 o 
   2  17   9       47.57      283.55    248.25 o 
   3  17   9       92.46      -28.45    239.42 o 
   4  17   9      351.67      456.60    250.54 o 
   5  17   9      457.43       80.24    266.96 o 
   6  17   9      108.70       23.46    241.01 o 
   7  17   9       21.07       49.45    245.97 o 
   8  17   9       98.96      215.10    271.64 o 
   9  17   9      219.70      218.88    283.53 o 
  10  17   9       47.36       61.76    330.80 o 
  11  17   9       20.35      -79.30    603.26 o 
 -11  18   9     2260.87     2049.37    681.07 o 
 -10  18   9       10.94     -243.37    460.30 o 
  -9  18   9      141.38      249.56    471.38 o 
  -8  18   9       48.85     -148.18    418.45 o 
  -7  18   9      132.29       94.15    328.04 o 
  -6  18   9       14.72      -34.56    315.00 o 
  -5  18   9      231.45       19.22    261.43 o 
  -4  18   9       26.60     -175.20    238.10 o 
  -3  18   9      941.91      801.20    325.09 o 
  -2  18   9      153.43        6.63    246.24 o 
  -1  18   9      468.37      344.00    278.47 o 
   0  18   9      134.38      221.51    264.19 o 
   1  18   9      493.16      584.11    298.30 o 
   2  18   9      163.24      195.22    276.98 o 
   3  18   9      998.04      901.97    338.29 o 
   4  18   9       27.85       21.61    251.99 o 
   5  18   9      225.26      270.90    296.41 o 
   6  18   9       14.36      287.70    253.98 o 
   7  18   9      123.81      184.13    254.55 o 
   8  18   9       46.55      -43.88    257.46 o 
   9  18   9      149.02      194.60    284.84 o 
  10  18   9       10.31       13.80    337.81 o 
  11  18   9     2402.87     2294.91    796.79 o 
 -11  19   9      484.74      646.24   1105.59 o 
 -10  19   9       68.52      297.75    524.31 o 
  -9  19   9       77.70     -457.26    492.54 o 
  -8  19   9      177.04      419.39    564.34 o 
  -7  19   9      108.32     -168.83    423.40 o 
  -6  19   9      229.26      199.97    473.47 o 
  -5  19   9      296.83      116.61    266.81 o 
  -4  19   9       80.87       42.16    266.60 o 
  -3  19   9        8.66       31.16    261.00 o 
  -2  19   9      541.17      355.20    284.05 o 
  -1  19   9       57.15     -195.39    229.83 o 
   0  19   9       28.29       16.94    257.29 o 
   1  19   9       53.66      -20.60    258.23 o 
   2  19   9      515.94      533.59    301.80 o 
   3  19   9        8.13       63.85    259.18 o 
   4  19   9       85.77       10.70    268.77 o 
   5  19   9      311.24      323.80    289.03 o 
   6  19   9      238.36      -69.21    268.16 o 
   7  19   9      105.24       18.21    252.65 o 
   8  19   9      166.33      272.18    290.77 o 
   9  19   9       81.36      -29.89    288.62 o 
  10  19   9       64.32       71.86    341.22 o 
  11  19   9      469.50      649.07    961.49 o 
 -10  20   9       12.03      549.77    883.99 o 
  -9  20   9      481.67      656.40    646.06 o 
  -8  20   9        0.34     -455.32    927.58 o 
  -7  20   9      255.10      581.25    973.60 o 
  -6  20   9       58.12      443.27    479.57 o 
  -5  20   9       77.21      -15.95    260.78 o 
  -4  20   9      149.73      168.54    272.85 o 
  -3  20   9      287.96      245.75    300.96 o 
  -2  20   9      107.66      382.97    294.14 o 
  -1  20   9      205.92      269.32    284.96 o 
   0  20   9      147.04      448.21    304.17 o 
   1  20   9      219.99      229.59    282.50 o 
   2  20   9      115.03     -116.30    255.80 o 
   3  20   9      307.31      295.13    301.81 o 
   4  20   9      159.00       10.53    268.60 o 
   5  20   9       75.91      251.07    301.91 o 
   6  20   9       61.78     -114.52    274.91 o 
   7  20   9      246.03      462.36    349.33 o 
   8  20   9        0.32      182.66    320.12 o 
   9  20   9      469.95      616.87    341.83 o 
  10  20   9       12.84       -4.39    481.75 o 
  -8  21   9     1079.16      603.05   1058.37 o 
  -7  21   9       52.88      368.13   1017.19 o 
  -6  21   9      187.71      174.87    495.06 o 
  -5  21   9      146.13      210.22    373.27 o 
  -4  21   9      776.38      930.27    360.71 o 
  -3  21   9        3.64      118.76    293.72 o 
  -2  21   9       62.36      300.40    295.08 o 
  -1  21   9       39.02      219.91    286.93 o 
   0  21   9       66.76      105.51    278.08 o 
   1  21   9       36.52       46.53    277.79 o 
   2  21   9       64.55      116.04    296.41 o 
   3  21   9        3.43       -5.10    286.41 o 
   4  21   9      791.12      916.66    371.26 o 
   5  21   9      137.15      -24.45    288.36 o 
   6  21   9      175.66       83.68    319.75 o 
   7  21   9       52.17      353.43    345.09 o 
   8  21   9     1133.75      837.91    389.74 o 
   9  21   9       93.23      154.05    468.39 o 
  -6  22   9       91.89      341.45    515.24 o 
  -5  22   9      143.82     -141.11    365.40 o 
  -4  22   9      118.37      147.49    376.78 o 
  -3  22   9       39.95      178.38    310.18 o 
  -2  22   9      119.51       60.91    284.89 o 
  -1  22   9      144.03      379.54    319.68 o 
   0  22   9        0.76      -49.82    291.80 o 
   1  22   9      145.77      194.42    332.09 o 
   2  22   9      124.81       19.55    292.44 o 
   3  22   9       42.63      187.76    306.06 o 
   4  22   9      113.00      228.45    316.02 o 
   5  22   9      151.42     -160.32    286.63 o 
   6  22   9       86.47      144.32    339.42 o 
   7  22   9       94.48       70.86    356.04 o 
   8  22   9      140.25     -244.61    658.75 o 
  -6  23   9      114.68      244.61    675.71 o 
  -5  23   9       49.06      245.25    415.52 o 
  -4  23   9      597.95      364.22    411.59 o 
  -3  23   9        1.16      122.96    361.31 o 
  -2  23   9      203.83      313.22    345.49 o 
  -1  23   9      107.02      447.60    352.55 o 
   0  23   9      354.52      473.68    335.63 o 
   1  23   9      114.19      214.92    313.97 o 
   2  23   9      203.24      220.43    320.03 o 
   3  23   9        1.16      139.02    326.83 o 
   4  23   9      638.25      591.19    371.19 o 
   5  23   9       52.20      120.95    335.97 o 
   6  23   9      109.18       30.28    500.91 o 
  -5  24   9       60.54      -64.11    441.01 o 
  -4  24   9      125.31      536.04    501.63 o 
  -3  24   9      627.51      222.09    777.43 o 
  -2  24   9      171.93      507.81    429.48 o 
  -1  24   9       37.91     -142.89    309.36 o 
   0  24   9      171.87      121.49    329.17 o 
   1  24   9       38.69       65.62    318.52 o 
   2  24   9      183.68      742.78    388.14 o 
   3  24   9      597.80      138.05    767.74 o 
   4  24   9      117.46     -324.53    675.71 o 
   0  25   9      173.89      278.52    714.46 o 
   1  25   9       10.71      106.56    702.35 o 
   2  25   9      340.55       21.80    770.16 o 
 -16   0  10      341.44      328.39    504.44 o 
 -14   0  10     5321.54     4770.71    696.06 o 
 -12   0  10     2098.50     1637.66    449.30 o 
 -10   0  10    10663.32     6926.60    821.89 o 
  -8   0  10    34642.04    34478.37   1080.00 o 
  -6   0  10    12508.32    12701.47    474.78 o 
  -4   0  10    24897.48    26190.07    753.67 o 
  -2   0  10    21853.24    25076.71    536.77 o 
   0   0  10   644540.50   695499.38  19180.54 o 
   2   0  10    21545.82    24753.98    650.90 o 
   4   0  10    24000.74    24980.18    995.75 o 
   6   0  10    12772.30    12492.57    491.36 o 
   8   0  10    34355.90    33788.47    855.06 o 
  10   0  10    10181.35    10482.27    678.41 o 
  12   0  10     2231.48     1557.32    581.25 o 
  14   0  10     5164.24     5584.94    885.06 o 
  16   0  10      357.91      297.68    668.81 o 
 -16   1  10      991.94     1433.69    426.13 o 
 -15   1  10      125.38       59.06    308.99 o 
 -14   1  10      349.33      269.05    349.25 o 
 -13   1  10      448.65      307.22    309.33 o 
 -12   1  10     3676.78     3271.01    395.90 o 
 -11   1  10      836.38      724.90    277.88 o 
 -10   1  10     2195.67     1824.27    300.55 o 
  -9   1  10     4254.27     4223.71    379.63 o 
  -8   1  10    26006.66    27826.24    759.79 o 
  -7   1  10       28.51       88.35    174.15 o 
  -6   1  10     9947.64    10467.40    394.97 o 
  -5   1  10     4395.81     4620.80    219.94 o 
  -4   1  10     1887.67     2057.70    161.01 o 
  -3   1  10     3177.03     3740.50    189.89 o 
  -2   1  10     1749.99     1822.89    136.21 o 
  -1   1  10    13413.05    13226.43    322.62 o 
   0   1  10      229.72      191.98     86.20 o 
   1   1  10    13442.69    14028.40    324.97 o 
   2   1  10     1652.64     2467.54    335.80 o 
   3   1  10     3133.88     3537.18    184.64 o 
   4   1  10     1994.23     1935.56    157.10 o 
   5   1  10     4375.16     4522.02    223.45 o 
   6   1  10     9368.23     9539.61    308.98 o 
   7   1  10       28.63      107.60    119.08 o 
   8   1  10    25095.82    25379.44    638.95 o 
   9   1  10     4183.93     3694.38    286.75 o 
  10   1  10     2304.45     1929.00    253.46 o 
  11   1  10      824.66     1056.37    490.58 o 
  12   1  10     3448.74     2838.34    512.17 o 
  13   1  10      443.41       82.10    340.44 o 
  14   1  10      353.44     -104.28    349.63 o 
  15   1  10      123.16      -60.84    390.34 o 
  16   1  10      928.44     1180.18    594.33 o 
 -16   2  10      214.41     -108.24    406.49 o 
 -15   2  10      317.80      259.56    376.79 o 
 -14   2  10     1480.11     1356.21    364.32 o 
 -13   2  10       75.72     -138.15    272.75 o 
 -12   2  10      591.49      818.96    304.02 o 
 -11   2  10       83.40       99.47    245.77 o 
 -10   2  10     4039.99     3343.61    357.33 o 
  -9   2  10     2760.99     3178.74    332.87 o 
  -8   2  10       98.53      136.43    178.98 o 
  -7   2  10     2772.82     2683.24    275.77 o 
  -6   2  10      170.89      126.19    100.36 o 
  -5   2  10     1735.76     1747.35    162.52 o 
  -4   2  10     4639.85     5016.44    252.47 o 
  -3   2  10     1584.21     1608.87    146.72 o 
  -2   2  10     9877.21    10570.65    254.85 o 
  -1   2  10      397.72      400.70    105.76 o 
   0   2  10    14980.72    15817.46    357.01 o 
   1   2  10      377.74      293.38     99.05 o 
   2   2  10     9882.24    10055.14    249.57 o 
   3   2  10     1527.55     1639.35    142.40 o 
   4   2  10     4538.85     4951.48    215.46 o 
   5   2  10     1662.10     1925.18    163.02 o 
   6   2  10      160.26      263.97    108.75 o 
   7   2  10     2884.81     2807.27    233.17 o 
   8   2  10       93.68       16.60    141.69 o 
   9   2  10     2647.19     2646.19    282.01 o 
  10   2  10     3871.30     3449.33    298.75 o 
  11   2  10       88.78       95.57    295.35 o 
  12   2  10      593.92      349.31    330.99 o 
  13   2  10       80.10       -6.76    329.37 o 
  14   2  10     1442.26     1195.85    432.70 o 
  15   2  10      298.11      608.30    506.90 o 
  16   2  10      228.72      183.11    513.19 o 
 -16   3  10       97.57      102.62    405.71 o 
 -15   3  10      122.35     -226.20    326.23 o 
 -14   3  10      701.86      846.36    353.81 o 
 -13   3  10      111.62      117.94    272.04 o 
 -12   3  10      540.06      804.24    305.13 o 
 -11   3  10      901.17      903.24    273.97 o 
 -10   3  10      172.01       50.42    224.20 o 
  -9   3  10     2399.52     2262.13    304.99 o 
  -8   3  10      220.03      426.52    198.85 o 
  -7   3  10     5648.88     5623.68    352.62 o 
  -6   3  10      736.60      714.65    133.04 o 
  -5   3  10    15756.92    16255.51    374.99 o 
  -4   3  10     4663.27     4724.56    220.74 o 
  -3   3  10    47140.79    49316.28    665.85 o 
  -2   3  10      584.43      694.52    102.22 o 
  -1   3  10     4751.74     4930.32    235.79 o 
   0   3  10        8.09      -25.31     85.38 o 
   1   3  10     4899.53     5330.68    237.22 o 
   2   3  10      548.90      594.19    104.85 o 
   3   3  10    47885.99    49323.70    645.55 o 
   4   3  10     4672.43     4582.67    211.58 o 
   5   3  10    15449.76    15950.65    365.65 o 
   6   3  10      695.02      666.23    143.55 o 
   7   3  10     5514.20     5333.93    300.08 o 
   8   3  10      216.34      176.03    159.92 o 
   9   3  10     2435.65     2296.61    254.30 o 
  10   3  10      183.69      293.74    185.09 o 
  11   3  10      952.14     1099.89    319.99 o 
  12   3  10      514.86      499.40    336.60 o 
  13   3  10      110.46     -159.71    318.27 o 
  14   3  10      672.52      654.88    482.02 o 
  15   3  10      120.16      227.48    468.36 o 
  16   3  10       99.21        2.07    606.91 o 
 -16   4  10       42.34      611.24    541.01 o 
 -15   4  10     1937.99     2487.51    496.99 o 
 -14   4  10      141.61      -32.84    301.84 o 
 -13   4  10     1527.70     1457.24    359.56 o 
 -12   4  10     1649.08     1853.87    355.45 o 
 -11   4  10      164.59       83.29    247.33 o 
 -10   4  10     1005.49      565.18    283.54 o 
  -9   4  10     2881.44     2582.24    318.44 o 
  -8   4  10        6.87      216.05    188.56 o 
  -7   4  10     6674.20     6590.17    578.41 o 
  -6   4  10       44.35       34.99     99.32 o 
  -5   4  10     6918.63     7151.83    270.98 o 
  -4   4  10      112.44       50.53     98.24 o 
  -3   4  10     4492.04     5001.78    218.62 o 
  -2   4  10      175.39      179.77     91.36 o 
  -1   4  10       74.82      228.48    118.50 o 
   0   4  10     2467.14     2690.54    196.30 o 
   1   4  10       79.89      220.80    113.31 o 
   2   4  10      183.88      224.78     90.28 o 
   3   4  10     4299.49     4583.21    200.38 o 
   4   4  10      109.14       77.09     83.35 o 
   5   4  10     6719.60     6130.96    315.49 o 
   6   4  10       47.33        9.14    108.10 o 
   7   4  10     6248.54     6261.57    458.87 o 
   8   4  10        7.24      -36.90    146.11 o 
   9   4  10     3038.91     2923.08    274.78 o 
  10   4  10     1033.06      539.34    202.53 o 
  11   4  10      173.71      235.57    273.53 o 
  12   4  10     1582.21     1569.95    403.48 o 
  13   4  10     1446.42     1505.71    495.78 o 
  14   4  10      145.51     -167.86    506.93 o 
  15   4  10     1849.58     2280.10    763.08 o 
  16   4  10       45.12      335.99    532.41 o 
 -16   5  10       73.78       18.11    565.08 o 
 -15   5  10      299.78      360.69    389.99 o 
 -14   5  10       50.25      -90.77    319.69 o 
 -13   5  10     1121.65     1279.42    346.80 o 
 -12   5  10       69.48      -59.13    259.59 o 
 -11   5  10     6051.39     5474.69    452.40 o 
 -10   5  10      204.75       45.18    229.07 o 
  -9   5  10    54339.49    50821.26   1132.38 o 
  -8   5  10      716.88      770.05    225.56 o 
  -7   5  10     1059.51     1443.46    240.41 o 
  -6   5  10      358.17      283.79    125.17 o 
  -5   5  10     2334.59     2274.55    186.52 o 
  -4   5  10       15.59      115.36     96.70 o 
  -3   5  10     9515.43    10466.66    295.56 o 
  -2   5  10      368.49      312.05     98.49 o 
  -1   5  10    36755.92    36791.64    581.85 o 
   0   5  10        0.02      -39.79    100.44 o 
   1   5  10    36540.53    36832.44    567.17 o 
   2   5  10      346.88      181.34     89.65 o 
   3   5  10     9635.70    10575.23    278.57 o 
   4   5  10       16.15      -11.11     88.83 o 
   5   5  10     2200.58     2151.11    194.90 o 
   6   5  10      352.40      333.46    131.07 o 
   7   5  10     1072.33     1016.34    181.50 o 
   8   5  10      680.22      499.77    199.00 o 
   9   5  10    53759.56    51680.90   1040.50 o 
  10   5  10      215.17      195.19    198.88 o 
  11   5  10     6231.21     5626.89    603.01 o 
  12   5  10       67.89      313.01    390.18 o 
  13   5  10     1063.24     1466.61    447.50 o 
  14   5  10       51.24        0.77    417.15 o 
  15   5  10      290.59      572.05    506.97 o 
  16   5  10       69.82      641.90    678.55 o 
 -16   6  10       71.23      280.94    762.90 o 
 -15   6  10     1128.13     1047.67    455.28 o 
 -14   6  10     1225.07     1192.16    412.82 o 
 -13   6  10      324.71      297.68    324.07 o 
 -12   6  10     1095.90     1010.79    319.76 o 
 -11   6  10      477.33      451.95    278.61 o 
 -10   6  10     3807.80     3605.29    377.86 o 
  -9   6  10     2724.58     2793.57    336.06 o 
  -8   6  10        5.96      205.31    208.70 o 
  -7   6  10     8198.25     8164.04    413.12 o 
  -6   6  10      243.77      172.51    120.83 o 
  -5   6  10     1970.87     1858.70    179.62 o 
  -4   6  10       63.06       70.01    101.59 o 
  -3   6  10      100.99      143.81    100.79 o 
  -2   6  10       59.13       36.95     85.63 o 
  -1   6  10       99.01       83.81    106.95 o 
   0   6  10     6793.30     6930.83    280.09 o 
   1   6  10       94.22       58.77     76.19 o 
   2   6  10       62.24       38.90     82.26 o 
   3   6  10      107.72       38.04     94.98 o 
   4   6  10       62.95       47.78     99.81 o 
   5   6  10     1979.96     2028.37    197.59 o 
   6   6  10      247.32      293.59    133.93 o 
   7   6  10     7772.13     7586.87    488.98 o 
   8   6  10        6.35      116.93    162.10 o 
   9   6  10     2673.36     2480.95    272.00 o 
  10   6  10     3668.59     2975.67    300.34 o 
  11   6  10      448.50      750.84    311.90 o 
  12   6  10     1064.50     1134.25    391.94 o 
  13   6  10      306.33      519.12    347.19 o 
  14   6  10     1146.35     1084.73    500.85 o 
  15   6  10     1055.82     1073.57    560.21 o 
  16   6  10       66.85      145.31    920.32 o 
 -15   7  10      316.44      -34.56    406.17 o 
 -14   7  10      124.30      239.58    387.75 o 
 -13   7  10     2746.37     2083.95    482.16 o 
 -12   7  10      411.77      448.33    315.82 o 
 -11   7  10     1974.34     2034.71    389.81 o 
 -10   7  10     1017.35      980.48    284.16 o 
  -9   7  10       42.63      112.48    215.77 o 
  -8   7  10     1014.02      954.60    250.32 o 
  -7   7  10     1995.58     2013.19    265.90 o 
  -6   7  10     1453.07     1648.58    192.99 o 
  -5   7  10       25.54       51.14    112.13 o 
  -4   7  10     5097.77     5156.01    249.64 o 
  -3   7  10     8153.00     8229.17    281.10 o 
  -2   7  10      393.61      341.84    130.34 o 
  -1   7  10      857.16      601.49    130.58 o 
   0   7  10      136.88      141.97    104.34 o 
   1   7  10      859.62      862.01    137.44 o 
   2   7  10      379.13      339.46     97.07 o 
   3   7  10     8114.09     7848.39    300.99 o 
   4   7  10     4947.84     4830.41    265.09 o 
   5   7  10       27.20       10.46    111.48 o 
   6   7  10     1511.31     1669.29    202.36 o 
   7   7  10     2007.99     1573.52    214.99 o 
   8   7  10      995.99     1062.95    225.24 o 
   9   7  10       43.27      127.46    184.41 o 
  10   7  10      983.51      732.46    251.62 o 
  11   7  10     1858.77     1709.28    350.51 o 
  12   7  10      400.99      507.78    354.05 o 
  13   7  10     2627.93     2794.98    499.00 o 
  14   7  10      132.33      160.39    378.72 o 
  15   7  10      330.33      610.57    526.63 o 
 -15   8  10       10.98      -26.56    451.62 o 
 -14   8  10     1682.34     1087.69    537.99 o 
 -13   8  10       90.69     -308.35    308.35 o 
 -12   8  10     6957.88     6360.64    640.98 o 
 -11   8  10      116.73      132.92    319.48 o 
 -10   8  10      188.74      191.50    276.22 o 
  -9   8  10      470.90      312.01    230.98 o 
  -8   8  10    21509.07    20393.88    641.92 o 
  -7   8  10       68.01       45.76    187.49 o 
  -6   8  10    43932.08    44202.47    683.75 o 
  -5   8  10     4192.37     4419.65    258.01 o 
  -4   8  10    32063.21    33666.50    742.29 o 
  -3   8  10      943.16      916.27    162.33 o 
  -2   8  10      624.91      831.51    155.98 o 
  -1   8  10     1160.31     1210.82    163.94 o 
   0   8  10     3502.92     3812.62    231.84 o 
   1   8  10     1163.34     1230.69    155.15 o 
   2   8  10      609.37      516.50    141.66 o 
   3   8  10      912.93      820.54    143.67 o 
   4   8  10    32393.28    32716.13    603.91 o 
   5   8  10     4218.44     4291.72    271.97 o 
   6   8  10    43756.54    42988.49    742.17 o 
   7   8  10       64.95      111.95    142.89 o 
   8   8  10    21033.01    20735.63    696.59 o 
   9   8  10      472.39      460.52    224.88 o 
  10   8  10      179.94      173.01    240.10 o 
  11   8  10      110.17      302.46    271.99 o 
  12   8  10     7028.02     7039.86    806.11 o 
  13   8  10       93.34       39.24    349.50 o 
  14   8  10     1791.22     1473.98    553.02 o 
  15   8  10       10.39      175.78    471.45 o 
 -15   9  10      913.46      123.52    954.22 o 
 -14   9  10      365.28      320.47    415.44 o 
 -13   9  10      216.43      100.45    352.19 o 
 -12   9  10      928.55      610.57    374.78 o 
 -11   9  10      509.67      235.97    327.75 o 
 -10   9  10     1317.58     1066.65    374.23 o 
  -9   9  10      125.57      243.64    285.59 o 
  -8   9  10     3223.69     3012.80    371.13 o 
  -7   9  10      332.34      536.76    237.23 o 
  -6   9  10      728.62      961.94    195.91 o 
  -5   9  10      102.24       75.70    136.91 o 
  -4   9  10     9479.98     9611.83    371.46 o 
  -3   9  10       74.25       91.35    119.60 o 
  -2   9  10      154.70      289.78    128.72 o 
  -1   9  10        3.35       -0.08    101.87 o 
   0   9  10      499.71      350.59    123.44 o 
   1   9  10        3.54        0.69    107.67 o 
   2   9  10      161.74      217.84    124.31 o 
   3   9  10       71.63       95.41    117.16 o 
   4   9  10     9206.52     9202.11    392.08 o 
   5   9  10      100.34       55.44    130.58 o 
   6   9  10      775.57      575.71    186.03 o 
   7   9  10      321.92       24.37    166.64 o 
   8   9  10     3111.36     3251.80    362.92 o 
   9   9  10      122.51      245.96    218.91 o 
  10   9  10     1341.20     1361.96    316.18 o 
  11   9  10      492.30      283.63    277.06 o 
  12   9  10      923.59     1241.87    479.24 o 
  13   9  10      229.73      259.34    446.41 o 
  14   9  10      380.64      302.71    490.90 o 
  15   9  10      872.33      339.22    661.58 o 
 -14  10  10       79.53     -335.87    461.39 o 
 -13  10  10        5.27     -348.80    348.80 o 
 -12  10  10       97.35      -53.30    327.00 o 
 -11  10  10      446.31      557.11    364.16 o 
 -10  10  10      217.46       -9.54    303.06 o 
  -9  10  10      728.45      859.95    350.64 o 
  -8  10  10    12320.08    10948.57    665.34 o 
  -7  10  10       70.37      290.40    271.07 o 
  -6  10  10     4124.73     4159.43    302.20 o 
  -5  10  10      120.26      -23.75    135.86 o 
  -4  10  10      180.33       52.40    132.63 o 
  -3  10  10      503.44      480.80    150.59 o 
  -2  10  10      104.47       32.47    115.47 o 
  -1  10  10      330.85      280.01    125.74 o 
   0  10  10    44672.38    43646.27    782.67 o 
   1  10  10      316.05      146.59    126.44 o 
   2  10  10       98.35       34.42    113.91 o 
   3  10  10      474.70      465.30    149.99 o 
   4  10  10      182.16      100.72    152.81 o 
   5  10  10      113.14        0.20    156.09 o 
   6  10  10     4073.82     3537.43    357.26 o 
   7  10  10       68.28       68.46    189.39 o 
   8  10  10    12166.38    10501.52    555.86 o 
   9  10  10      681.65      606.82    292.54 o 
  10  10  10      224.72      329.50    288.83 o 
  11  10  10      445.20      356.38    329.70 o 
  12  10  10       98.31      260.25    419.48 o 
  13  10  10        5.40      -37.75    415.01 o 
  14  10  10       74.49        7.55    457.35 o 
  15  10  10       49.54     -544.93    821.02 o 
 -14  11  10       86.93     -133.57    515.04 o 
 -13  11  10       76.04       70.52    384.08 o 
 -12  11  10      155.43      202.67    371.64 o 
 -11  11  10     1616.71     1367.47    433.62 o 
 -10  11  10     1775.12     1634.81    433.25 o 
  -9  11  10     1038.60     1062.00    365.58 o 
  -8  11  10     1760.58     1681.52    383.22 o 
  -7  11  10     1351.68     1124.55    346.04 o 
  -6  11  10     9259.46     9042.08    443.76 o 
  -5  11  10      575.75      487.04    177.13 o 
  -4  11  10     2089.60     2079.53    236.51 o 
  -3  11  10      631.85      679.98    168.04 o 
  -2  11  10     1001.38     1015.11    179.35 o 
  -1  11  10     1614.74     1646.40    199.14 o 
   0  11  10       67.99      -16.51    121.37 o 
   1  11  10     1555.19     1660.36    220.53 o 
   2  11  10      954.25      950.99    185.69 o 
   3  11  10      662.72      545.49    191.69 o 
   4  11  10     2042.08     2043.33    288.22 o 
   5  11  10      589.33      512.74    207.18 o 
   6  11  10     9139.56     8216.55    502.39 o 
   7  11  10     1428.35     1575.59    298.65 o 
   8  11  10     1653.80     1367.32    301.41 o 
   9  11  10     1109.42     1092.26    371.93 o 
  10  11  10     1743.07     1765.93    363.13 o 
  11  11  10     1571.93     1466.86    399.63 o 
  12  11  10      145.72      310.27    426.99 o 
  13  11  10       81.22      143.90    439.63 o 
  14  11  10       81.34       47.01    474.02 o 
 -14  12  10      340.28     -336.64    959.07 o 
 -13  12  10     1262.16     1356.49    588.60 o 
 -12  12  10     1919.72     2298.15    515.06 o 
 -11  12  10      613.61      593.77    387.64 o 
 -10  12  10     1236.01      740.11    371.08 o 
  -9  12  10     2197.10     2493.81    454.91 o 
  -8  12  10     1832.93     1416.67    377.02 o 
  -7  12  10     1946.95     1547.29    372.75 o 
  -6  12  10     3177.00     3138.62    320.65 o 
  -5  12  10    11946.06    11405.10    490.20 o 
  -4  12  10     6747.28     7377.75    452.30 o 
  -3  12  10     4470.04     4593.65    300.67 o 
  -2  12  10    13522.67    13197.15    439.91 o 
  -1  12  10      148.24      278.96    157.28 o 
   0  12  10       61.63        8.40    135.56 o 
   1  12  10      139.64      204.48    136.91 o 
   2  12  10    13590.97    13281.46    549.06 o 
   3  12  10     4299.02     4489.97    379.56 o 
   4  12  10     6801.07     6879.43    457.18 o 
   5  12  10    11626.39    11000.51    551.08 o 
   6  12  10     3186.84     2683.31    349.18 o 
   7  12  10     2048.77     1954.25    331.29 o 
   8  12  10     1847.40     1749.43    331.54 o 
   9  12  10     2100.54     1563.12    416.91 o 
  10  12  10     1202.07      648.17    319.06 o 
  11  12  10      588.81      349.14    322.91 o 
  12  12  10     1820.22     2335.58    579.74 o 
  13  12  10     1181.14      657.99    512.33 o 
  14  12  10      318.84      100.73    615.52 o 
 -13  13  10     2257.99     1676.79    662.93 o 
 -12  13  10        0.22     -426.03    448.39 o 
 -11  13  10     4408.47     3965.91    583.74 o 
 -10  13  10      572.87      320.88    354.56 o 
  -9  13  10     2169.32     1582.16    418.33 o 
  -8  13  10     1421.34      906.25    371.58 o 
  -7  13  10     1717.80     1204.49    351.42 o 
  -6  13  10     1745.38     1365.85    304.41 o 
  -5  13  10    14101.29    12759.87    524.89 o 
  -4  13  10     4825.26     4973.50    364.72 o 
  -3  13  10    73673.85    70765.55   1656.78 o 
  -2  13  10     2175.00     2137.86    264.95 o 
  -1  13  10      440.97      751.01    195.32 o 
   0  13  10        1.39      -13.56    153.12 o 
   1  13  10      454.01      421.44    192.05 o 
   2  13  10     2087.12     1857.32    287.33 o 
   3  13  10    74373.13    69232.84   1251.47 o 
   4  13  10     4757.86     4727.54    407.24 o 
   5  13  10    13928.60    12719.78    600.92 o 
   6  13  10     1764.20     1806.24    322.14 o 
   7  13  10     1702.95     1154.13    294.13 o 
   8  13  10     1334.16     1217.22    312.69 o 
   9  13  10     2200.40     1713.07    393.31 o 
  10  13  10      543.05      487.22    322.90 o 
  11  13  10     4329.58     3941.44    770.40 o 
  12  13  10        0.23      212.13    447.73 o 
  13  13  10     2128.75     2282.82    645.77 o 
 -13  14  10      162.26     -345.97    486.49 o 
 -12  14  10      370.59     -427.39    471.22 o 
 -11  14  10      530.27      367.17    490.65 o 
 -10  14  10      121.15      190.31    331.41 o 
  -9  14  10     2272.94     2771.08    487.51 o 
  -8  14  10     1196.16     1218.20    393.74 o 
  -7  14  10      859.20      810.64    339.23 o 
  -6  14  10     4075.21     3839.50    409.21 o 
  -5  14  10    15538.54    14347.59    567.14 o 
  -4  14  10      372.02      295.56    198.16 o 
  -3  14  10     7667.02     7412.93    481.86 o 
  -2  14  10       20.49        2.54    184.22 o 
  -1  14  10      386.19      249.68    216.57 o 
   0  14  10     2292.81     1965.52    295.86 o 
   1  14  10      366.88      183.20    181.70 o 
   2  14  10       19.93       91.86    182.16 o 
   3  14  10     7495.14     7383.91    492.42 o 
   4  14  10      365.67      296.45    206.47 o 
   5  14  10    15081.89    13967.74    643.91 o 
   6  14  10     3941.79     3728.89    409.59 o 
   7  14  10      902.06     1027.18    297.91 o 
   8  14  10     1165.96     1242.58    348.67 o 
   9  14  10     2128.91     2236.50    391.46 o 
  10  14  10      127.98      139.98    299.79 o 
  11  14  10      511.33      351.42    405.63 o 
  12  14  10      362.95      196.95    583.94 o 
  13  14  10      160.26      -13.35    582.44 o 
 -12  15  10      601.85      424.86    549.06 o 
 -11  15  10      116.43     -122.81    439.97 o 
 -10  15  10      539.50      709.35    500.37 o 
  -9  15  10       38.24       -9.19    322.54 o 
  -8  15  10       49.41       37.39    299.63 o 
  -7  15  10      535.40      517.50    332.76 o 
  -6  15  10      200.26      135.86    237.04 o 
  -5  15  10     2406.32     2734.22    328.82 o 
  -4  15  10      123.92      218.30    213.50 o 
  -3  15  10      185.71       76.63    230.69 o 
  -2  15  10      273.33      189.20    231.97 o 
  -1  15  10     3373.42     3655.93    439.61 o 
   0  15  10       46.25      -31.95    214.02 o 
   1  15  10     3459.91     3753.70    379.23 o 
   2  15  10      279.51      237.66    200.93 o 
   3  15  10      188.82      480.24    216.05 o 
   4  15  10      131.80      151.04    205.70 o 
   5  15  10     2395.98     2663.61    376.11 o 
   6  15  10      206.66       92.67    223.65 o 
   7  15  10      569.87      505.03    252.01 o 
   8  15  10       50.75      -84.41    270.78 o 
   9  15  10       39.09       54.68    253.55 o 
  10  15  10      537.32      593.93    302.04 o 
  11  15  10      112.45      116.33    400.71 o 
  12  15  10      563.23      811.72    639.46 o 
 -12  16  10      638.35     -187.40    510.48 o 
 -11  16  10       30.20     -233.11    478.63 o 
 -10  16  10      141.40     -131.85    460.55 o 
  -9  16  10      515.79      446.37    369.85 o 
  -8  16  10      660.38      463.68    365.97 o 
  -7  16  10       75.66      182.15    314.23 o 
  -6  16  10     1866.37     1729.40    352.87 o 
  -5  16  10      353.02      332.61    246.52 o 
  -4  16  10     2665.26     2359.61    397.03 o 
  -3  16  10      209.74      275.10    249.38 o 
  -2  16  10    13301.45    12933.33    699.38 o 
  -1  16  10     1388.18     1319.18    345.86 o 
   0  16  10    33153.91    31133.53   1034.65 o 
   1  16  10     1339.62     1084.89    329.35 o 
   2  16  10    13054.47    12310.26    686.50 o 
   3  16  10      196.97      216.51    221.25 o 
   4  16  10     2519.16     2368.28    360.80 o 
   5  16  10      346.52      106.90    220.97 o 
   6  16  10     1990.15     2113.60    368.77 o 
   7  16  10       77.12       41.90    267.43 o 
   8  16  10      668.67      712.77    317.89 o 
   9  16  10      525.36      270.53    279.87 o 
  10  16  10      142.64       22.31    285.76 o 
  11  16  10       28.27      -15.02    346.65 o 
  12  16  10      641.69      858.25    702.98 o 
 -11  17  10       27.46      282.30    539.38 o 
 -10  17  10     1513.29     1751.29    583.21 o 
  -9  17  10      212.60     -280.81    440.43 o 
  -8  17  10      978.34      655.98    396.82 o 
  -7  17  10       34.01       51.07    318.23 o 
  -6  17  10      932.71      812.33    379.51 o 
  -5  17  10       54.01      125.37    269.15 o 
  -4  17  10     4120.75     3893.52    487.24 o 
  -3  17  10      667.90      567.46    303.32 o 
  -2  17  10      142.32       40.99    257.39 o 
  -1  17  10      153.38      197.81    260.18 o 
   0  17  10       11.02      203.76    252.45 o 
   1  17  10      146.58      151.70    247.90 o 
   2  17  10      133.65      -76.12    234.94 o 
   3  17  10      681.59      429.31    287.52 o 
   4  17  10     3940.76     4358.44    456.30 o 
   5  17  10       57.09      160.81    222.92 o 
   6  17  10      978.77      752.31    321.79 o 
   7  17  10       33.05      -16.63    230.11 o 
   8  17  10      992.43      763.63    315.25 o 
   9  17  10      201.96      155.77    285.60 o 
  10  17  10     1468.69     1616.88    410.49 o 
  11  17  10       27.23      164.74    367.15 o 
 -11  18  10       58.19     -314.83    596.54 o 
 -10  18  10      134.25     -226.43    486.36 o 
  -9  18  10      413.29      427.95    491.85 o 
  -8  18  10     1162.85      888.45    632.11 o 
  -7  18  10      214.05      179.53    701.14 o 
  -6  18  10     4464.77     4410.78    727.70 o 
  -5  18  10      302.25      219.64    286.95 o 
  -4  18  10     2066.01     2315.66    439.19 o 
  -3  18  10      966.06      185.24    263.56 o 
  -2  18  10     2847.75     2929.63    456.08 o 
  -1  18  10      291.76       67.39    252.15 o 
   0  18  10     3155.76     2598.00    444.46 o 
   1  18  10      291.95      183.65    267.72 o 
   2  18  10     2944.38     2603.65    452.39 o 
   3  18  10      934.20      821.57    325.43 o 
   4  18  10     2045.13     2048.52    617.22 o 
   5  18  10      319.54      232.38    276.09 o 
   6  18  10     4428.51     4776.08    511.97 o 
   7  18  10      221.30      474.06    293.95 o 
   8  18  10     1162.43      943.50    339.84 o 
   9  18  10      386.77      425.80    320.00 o 
  10  18  10      126.87      190.86    317.89 o 
  11  18  10       57.49       92.63    528.67 o 
 -11  19  10       40.83     -322.11   1043.83 o 
 -10  19  10      735.04     1322.35    988.13 o 
  -9  19  10      492.26      209.27    601.03 o 
  -8  19  10       75.57      123.52    920.32 o 
  -7  19  10     1292.37     1147.98    939.69 o 
  -6  19  10     1640.24     1835.42    499.60 o 
  -5  19  10        0.32       -8.77    265.17 o 
  -4  19  10     2878.72     2245.55    441.84 o 
  -3  19  10      142.75      -93.23    257.16 o 
  -2  19  10     1019.13      735.46    324.47 o 
  -1  19  10      301.39      201.87    276.27 o 
   0  19  10      127.10       80.68    259.74 o 
   1  19  10      282.31      499.89    300.15 o 
   2  19  10     1046.09      680.73    322.94 o 
   3  19  10      152.34      -62.19    247.06 o 
   4  19  10     2786.01     3131.25    498.74 o 
   5  19  10        0.35       72.80    282.30 o 
   6  19  10     1593.33     1408.82    412.20 o 
   7  19  10     1218.54     1320.15    359.17 o 
   8  19  10       71.18      291.61    296.61 o 
   9  19  10      461.50      249.22    311.62 o 
  10  19  10      689.43      487.16    571.57 o 
  11  19  10       43.52     -288.20    632.11 o 
 -10  20  10     1193.49     1494.31   1060.79 o 
  -9  20  10      473.56      678.13   1145.55 o 
  -8  20  10      224.89      745.94    917.90 o 
  -7  20  10      336.48      317.27    980.87 o 
  -6  20  10     1261.97      914.17    545.71 o 
  -5  20  10      103.10      336.66    314.73 o 
  -4  20  10       35.67       66.26    279.55 o 
  -3  20  10       84.63       50.20    265.24 o 
  -2  20  10       25.03       17.42    275.31 o 
  -1  20  10       37.73      -14.76    267.00 o 
   0  20  10     5424.07     5441.75    593.98 o 
   1  20  10       37.82     -147.55    247.57 o 
   2  20  10       26.14      330.47    293.56 o 
   3  20  10       80.35      153.54    296.90 o 
   4  20  10       33.56       69.15    286.45 o 
   5  20  10      104.20     -155.83    261.17 o 
   6  20  10     1266.57     1468.98    424.87 o 
   7  20  10      332.09       81.79    332.18 o 
   8  20  10      214.92      184.50    341.12 o 
   9  20  10      455.97      569.23    402.91 o 
  10  20  10     1177.73      927.89    585.96 o 
  -7  21  10     1787.94     2516.34   1254.54 o 
  -6  21  10      326.38     -200.53    451.76 o 
  -5  21  10      489.28      319.92    377.32 o 
  -4  21  10        6.06      210.37    297.14 o 
  -3  21  10     3800.75     4086.06    560.95 o 
  -2  21  10      143.54      254.97    313.25 o 
  -1  21  10     1547.88     1541.61    411.57 o 
   0  21  10      145.32      246.43    313.37 o 
   1  21  10     1557.04     1548.40    416.49 o 
   2  21  10      152.53      287.73    292.79 o 
   3  21  10     3822.94     2966.86    521.99 o 
   4  21  10        6.11       28.73    279.25 o 
   5  21  10      476.83      382.64    350.55 o 
   6  21  10      310.46      163.96    319.40 o 
   7  21  10     1854.11     1934.79    481.38 o 
   8  21  10      947.65      448.04    517.01 o 
   9  21  10     7509.15     6890.27   1491.88 o 
  -6  22  10       61.36      -97.97    495.11 o 
  -5  22  10     1371.86      933.18    466.19 o 
  -4  22  10       65.03       52.41    365.44 o 
  -3  22  10      663.92      746.53    359.90 o 
  -2  22  10      229.29      -88.71    303.88 o 
  -1  22  10      458.31      571.38    352.82 o 
   0  22  10       53.72      119.81    299.03 o 
   1  22  10      457.59      583.66    375.79 o 
   2  22  10      214.91     -103.10    267.99 o 
   3  22  10      649.96      968.92    388.87 o 
   4  22  10       67.58      105.46    324.65 o 
   5  22  10     1339.23     1409.33    434.11 o 
   6  22  10       63.79       18.13    339.96 o 
   7  22  10      185.99      232.50    702.35 o 
  -6  23  10      117.98      -77.50    598.21 o 
  -5  23  10      212.11      179.15    475.21 o 
  -4  23  10      190.93       99.76    403.49 o 
  -3  23  10     1974.59     2453.72    612.00 o 
  -2  23  10      259.73      191.08    328.42 o 
  -1  23  10      421.97      338.68    353.56 o 
   0  23  10        7.76       61.51    318.81 o 
   1  23  10      444.89      711.62    368.80 o 
   2  23  10      246.78      129.24    325.10 o 
   3  23  10     1980.85     1526.54    474.48 o 
   4  23  10      189.13      314.09    346.50 o 
   5  23  10      218.13      239.77    724.14 o 
  -4  24  10     1641.34     2046.50    968.76 o 
  -3  24  10     2302.23     1597.29    650.22 o 
  -2  24  10      640.52      387.04    496.94 o 
  -1  24  10       98.07      180.66    436.42 o 
   0  24  10      482.50      212.30    475.34 o 
   1  24  10       98.58      190.54    548.34 o 
   2  24  10      666.38       36.33    719.30 o 
   3  24  10     2308.14     1368.37    910.63 o 
   0  25  10        9.48       26.64    758.05 o 
   1  25  10     4129.21     3482.68   1223.05 o 
 -15   0  11     1598.73     1117.57    548.36 o 
 -13   0  11      182.00      254.61    396.12 o 
 -11   0  11     3266.82     3319.18    532.87 o 
  -9   0  11       52.42      -67.07    278.17 o 
  -7   0  11     6150.11     4799.59    467.59 o 
  -5   0  11     2805.41     2924.91    276.28 o 
  -3   0  11     3660.24     4194.20    285.40 o 
  -1   0  11    14398.17    15091.11    400.76 o 
   1   0  11    15083.14    15341.54    433.88 o 
   3   0  11     3577.01     4228.36    309.50 o 
   5   0  11     2687.94     2717.04    269.58 o 
   7   0  11     5780.10     5808.71    461.08 o 
   9   0  11       51.91      -31.01    228.75 o 
  11   0  11     3376.89     3094.98    468.88 o 
  13   0  11      185.85      445.80    515.40 o 
  15   0  11     1517.26     1079.67    690.55 o 
 -16   1  11      122.82      538.14    436.73 o 
 -15   1  11      184.36      381.69    340.00 o 
 -14   1  11      169.12      -10.99    287.54 o 
 -13   1  11      128.83      -47.16    259.97 o 
 -12   1  11     1202.20     1110.19    306.61 o 
 -11   1  11      857.21     1242.99    331.67 o 
 -10   1  11      114.47      428.06    263.07 o 
  -9   1  11     1564.36     1544.87    312.82 o 
  -8   1  11      413.44      378.35    199.08 o 
  -7   1  11     2051.35     2313.33    260.12 o 
  -6   1  11      446.43      296.25    114.45 o 
  -5   1  11     1027.33      914.26    139.05 o 
  -4   1  11     1146.47     1365.12    146.49 o 
  -3   1  11     5620.86     5468.39    237.64 o 
  -2   1  11     1085.03     1194.34    124.38 o 
  -1   1  11     1956.59     1988.19    170.87 o 
   0   1  11       78.42       53.39     92.04 o 
   1   1  11     2053.07     2303.44    172.22 o 
   2   1  11     1155.75     1309.16    124.79 o 
   3   1  11     6001.96     5561.12    219.89 o 
   4   1  11     1143.60     1074.77    135.38 o 
   5   1  11      991.74      904.70    138.09 o 
   6   1  11      446.91      563.12    128.85 o 
   7   1  11     1929.59     2159.44    211.34 o 
   8   1  11      387.43      186.25    151.16 o 
   9   1  11     1464.08     1229.94    239.69 o 
  10   1  11      107.11      -49.53    182.73 o 
  11   1  11      907.93      876.12    248.47 o 
  12   1  11     1213.95     1273.60    553.84 o 
  13   1  11      137.54      107.90    345.26 o 
  14   1  11      171.74       34.02    359.69 o 
  15   1  11      186.76      168.64    408.80 o 
  16   1  11      115.19     -107.04    518.75 o 
 -16   2  11       46.01      463.47    450.79 o 
 -15   2  11      312.27      246.86    333.05 o 
 -14   2  11       57.04      -86.57    329.29 o 
 -13   2  11      131.99       85.86    309.52 o 
 -12   2  11      415.95      243.16    278.48 o 
 -11   2  11       33.88       14.84    248.03 o 
 -10   2  11      403.10      494.63    252.06 o 
  -9   2  11      373.86      327.79    223.17 o 
  -8   2  11       26.41        3.24    178.34 o 
  -7   2  11      217.02      380.48    183.82 o 
  -6   2  11       68.46       47.22    113.41 o 
  -5   2  11      469.65      517.21    135.85 o 
  -4   2  11      519.52      550.14    116.32 o 
  -3   2  11        2.08      -19.21     83.24 o 
  -2   2  11      407.23      451.99    102.64 o 
  -1   2  11      506.13      588.38    129.97 o 
   0   2  11       18.69       82.39    103.55 o 
   1   2  11      476.17      571.46    125.20 o 
   2   2  11      401.60      366.97     90.32 o 
   3   2  11        2.15      -36.45     79.50 o 
   4   2  11      496.80      474.34    109.14 o 
   5   2  11      461.08      612.91    125.63 o 
   6   2  11       72.87       72.93    104.92 o 
   7   2  11      207.51      277.72    139.43 o 
   8   2  11       24.84        3.92    137.41 o 
   9   2  11      369.00      479.98    194.38 o 
  10   2  11      429.12      361.97    205.28 o 
  11   2  11       33.75      116.44    206.44 o 
  12   2  11      441.56       67.31    373.47 o 
  13   2  11      140.35      185.66    345.24 o 
  14   2  11       54.88       51.41    364.95 o 
  15   2  11      333.48      245.15    487.01 o 
  16   2  11       46.65      387.33    540.05 o 
 -16   3  11      173.52      392.08    600.63 o 
 -15   3  11       36.69     -233.66    373.79 o 
 -14   3  11      363.25      263.33    344.90 o 
 -13   3  11      298.87      380.30    311.40 o 
 -12   3  11      245.95      155.05    267.70 o 
 -11   3  11      102.34      212.64    258.12 o 
 -10   3  11      171.25      165.47    225.94 o 
  -9   3  11      881.96     1010.42    255.62 o 
  -8   3  11      654.32      926.16    233.96 o 
  -7   3  11       45.64       43.96    175.33 o 
  -6   3  11     1255.00     1434.29    190.12 o 
  -5   3  11       16.56       22.49     97.44 o 
  -4   3  11     2181.87     2420.53    201.19 o 
  -3   3  11      370.92      278.49     98.64 o 
  -2   3  11     2258.80     2465.27    195.69 o 
  -1   3  11      106.70      209.00    115.04 o 
   0   3  11     3019.37     3504.85    214.23 o 
   1   3  11      103.07      119.25    102.72 o 
   2   3  11     2162.48     2363.86    186.11 o 
   3   3  11      359.26      316.53     96.01 o 
   4   3  11     2055.26     2131.63    165.00 o 
   5   3  11       17.67        4.56     91.96 o 
   6   3  11     1190.48     1263.29    177.66 o 
   7   3  11       43.06       13.14    122.90 o 
   8   3  11      698.58      629.99    178.75 o 
   9   3  11      935.34      711.32    198.83 o 
  10   3  11      180.45      347.73    229.08 o 
  11   3  11      100.57      238.64    198.94 o 
  12   3  11      247.54      506.28    338.67 o 
  13   3  11      287.76      377.41    426.60 o 
  14   3  11      342.25      762.24    472.72 o 
  15   3  11       37.48     -303.25    449.99 o 
  16   3  11      184.88       91.63    660.87 o 
 -16   4  11      254.92        8.18    553.74 o 
 -15   4  11       86.72       26.86    404.49 o 
 -14   4  11      180.65      197.48    341.90 o 
 -13   4  11      188.72      349.48    331.16 o 
 -12   4  11     1248.56     1248.77    338.39 o 
 -11   4  11      204.94      143.08    255.94 o 
 -10   4  11       32.83     -128.23    211.56 o 
  -9   4  11      341.60      242.18    220.65 o 
  -8   4  11     5105.32     4640.30    363.34 o 
  -7   4  11     1046.91     1148.25    226.38 o 
  -6   4  11     1018.89      892.48    174.46 o 
  -5   4  11       13.57      -37.10     99.70 o 
  -4   4  11     1804.39     2010.28    197.16 o 
  -3   4  11       58.56       57.58    108.47 o 
  -2   4  11     2014.20     2090.90    188.05 o 
  -1   4  11      133.79      134.56    106.85 o 
   0   4  11     2787.07     2640.88    198.86 o 
   1   4  11      142.90      227.06    106.27 o 
   2   4  11     1989.05     1840.88    172.81 o 
   3   4  11       60.42       45.73     90.17 o 
   4   4  11     1884.23     1916.90    160.05 o 
   5   4  11       13.99      -80.93    109.48 o 
   6   4  11     1054.45     1106.10    196.34 o 
   7   4  11      980.86      871.75    176.78 o 
   8   4  11     4854.47     4520.64    307.43 o 
   9   4  11      345.04      316.59    174.07 o 
  10   4  11       33.83      -37.98    186.00 o 
  11   4  11      198.23      122.04    201.80 o 
  12   4  11     1303.99     1279.35    459.83 o 
  13   4  11      200.55      145.80    391.96 o 
  14   4  11      185.96      363.57    561.08 o 
  15   4  11       84.11     -145.28    567.84 o 
  16   4  11      271.11      254.30    934.85 o 
 -16   5  11      355.81      -79.92    770.16 o 
 -15   5  11      164.48     -209.97    391.64 o 
 -14   5  11      748.60      726.98    425.59 o 
 -13   5  11       77.85     -136.97    304.51 o 
 -12   5  11     2422.34     1811.99    392.08 o 
 -11   5  11       38.05      168.25    280.77 o 
 -10   5  11      591.07      711.59    284.38 o 
  -9   5  11      256.19      269.34    247.66 o 
  -8   5  11     5391.98     4941.26    419.89 o 
  -7   5  11        2.94      -22.28    190.31 o 
  -6   5  11      866.29      618.81    174.21 o 
  -5   5  11      198.55      250.38    132.22 o 
  -4   5  11     1873.25     1941.67    198.50 o 
  -3   5  11       64.68      121.40    111.23 o 
  -2   5  11     1786.56     1915.61    187.39 o 
  -1   5  11      172.72      172.42    109.77 o 
   0   5  11     3795.28     3972.82    232.76 o 
   1   5  11      174.05      214.58    109.07 o 
   2   5  11     1875.60     1798.87    172.21 o 
   3   5  11       61.11       -4.50     90.35 o 
   4   5  11     1763.69     1917.01    210.66 o 
   5   5  11      211.94      147.51    129.71 o 
   6   5  11      907.71      866.03    168.44 o 
   7   5  11        2.88       34.81    133.01 o 
   8   5  11     5044.77     3973.09    291.98 o 
   9   5  11      246.99      331.98    199.53 o 
  10   5  11      624.67      979.23    269.84 o 
  11   5  11       35.74      410.77    259.69 o 
  12   5  11     2331.16     2259.52    449.27 o 
  13   5  11       76.94      -46.32    497.81 o 
  14   5  11      704.58      540.13    596.67 o 
  15   5  11      169.86      131.83    588.75 o 
 -16   6  11      920.48      326.96    881.57 o 
 -15   6  11      422.69      -49.65    400.97 o 
 -14   6  11       98.44      190.23    390.72 o 
 -13   6  11      501.86      317.75    373.97 o 
 -12   6  11      536.95      374.04    317.15 o 
 -11   6  11      202.64      240.66    293.84 o 
 -10   6  11      229.71      240.36    262.51 o 
  -9   6  11      304.21      138.16    251.89 o 
  -8   6  11     2955.71     2805.14    360.29 o 
  -7   6  11      484.62      539.58    245.80 o 
  -6   6  11      519.42      511.49    180.99 o 
  -5   6  11      375.68      295.34    155.25 o 
  -4   6  11      839.29      775.83    160.50 o 
  -3   6  11      310.22      250.16    130.28 o 
  -2   6  11     1450.99     1370.41    176.79 o 
  -1   6  11      543.54      455.61    131.03 o 
   0   6  11      184.93      188.96    107.83 o 
   1   6  11      563.58      563.82    123.61 o 
   2   6  11     1457.75     1560.90    165.68 o 
   3   6  11      301.52      281.79    125.95 o 
   4   6  11      891.48      713.80    161.41 o 
   5   6  11      371.50      288.24    146.53 o 
   6   6  11      500.12      548.59    171.25 o 
   7   6  11      499.05      573.73    184.26 o 
   8   6  11     2790.83     2265.64    269.20 o 
   9   6  11      324.95      271.53    182.53 o 
  10   6  11      232.68      296.02    266.51 o 
  11   6  11      215.05      255.30    276.50 o 
  12   6  11      572.76      232.87    380.43 o 
  13   6  11      486.60      314.21    417.96 o 
  14   6  11      100.95      126.03    525.67 o 
  15   6  11      429.59      192.76    604.50 o 
 -15   7  11      107.58       36.73    548.87 o 
 -14   7  11      332.01       90.30    394.88 o 
 -13   7  11      342.54       67.93    352.93 o 
 -12   7  11       79.36      108.88    324.55 o 
 -11   7  11      303.05       18.30    309.85 o 
 -10   7  11     1846.06     2016.66    377.17 o 
  -9   7  11      248.96      135.51    255.84 o 
  -8   7  11      999.18      701.16    266.72 o 
  -7   7  11      216.03       81.52    215.22 o 
  -6   7  11     1344.57     1493.44    234.20 o 
  -5   7  11     2211.44     2177.72    224.97 o 
  -4   7  11     1046.07      940.49    177.22 o 
  -3   7  11      220.55      111.61    119.04 o 
  -2   7  11      482.64      211.56    120.45 o 
  -1   7  11      475.63      378.70    128.23 o 
   0   7  11      224.93      236.06    110.33 o 
   1   7  11      445.94      525.24    126.00 o 
   2   7  11      477.02      329.54    133.55 o 
   3   7  11      211.87      121.87    120.93 o 
   4   7  11     1083.73     1093.62    188.90 o 
   5   7  11     2073.91     2174.72    242.93 o 
   6   7  11     1388.39     1362.86    221.22 o 
   7   7  11      223.24       51.30    157.25 o 
   8   7  11     1023.76     1078.57    234.73 o 
   9   7  11      265.55      340.75    233.41 o 
  10   7  11     1830.66     1593.42    360.27 o 
  11   7  11      299.65      426.55    359.72 o 
  12   7  11       84.74       16.20    386.54 o 
  13   7  11      358.45       18.16    416.67 o 
  14   7  11      349.41      559.91    626.34 o 
  15   7  11      114.82      416.47    666.66 o 
 -15   8  11     1958.26     1354.72    702.04 o 
 -14   8  11       96.96     -339.08    368.37 o 
 -13   8  11      258.38      179.74    370.40 o 
 -12   8  11       68.88     -275.16    311.74 o 
 -11   8  11       77.32     -191.76    309.93 o 
 -10   8  11      274.64      258.37    306.90 o 
  -9   8  11     2361.93     2596.82    380.33 o 
  -8   8  11      273.73      328.32    248.52 o 
  -7   8  11     2845.96     2999.78    359.53 o 
  -6   8  11      588.35      675.87    205.12 o 
  -5   8  11     1691.28     1648.53    218.06 o 
  -4   8  11       78.25      204.89    140.14 o 
  -3   8  11      406.30      420.44    145.28 o 
  -2   8  11       32.19      142.52    116.24 o 
  -1   8  11     1544.63     1689.72    190.96 o 
   0   8  11     1771.39     1949.79    194.14 o 
   1   8  11     1623.79     1731.13    212.36 o 
   2   8  11       30.14      -17.51    112.87 o 
   3   8  11      384.09      367.48    144.78 o 
   4   8  11       76.60       66.70    128.63 o 
   5   8  11     1632.99     1875.33    234.04 o 
   6   8  11      555.91      460.68    175.03 o 
   7   8  11     2726.63     2862.17    337.53 o 
   8   8  11      291.73      328.31    218.72 o 
   9   8  11     2336.64     1770.01    327.07 o 
  10   8  11      293.27      123.37    272.21 o 
  11   8  11       73.60      102.70    331.93 o 
  12   8  11       64.62      131.11    386.01 o 
  13   8  11      273.27      611.22    452.67 o 
  14   8  11      101.77      111.66    463.46 o 
  15   8  11     1832.99     2400.09   1179.46 o 
 -15   9  11      241.39      474.48    624.35 o 
 -14   9  11       86.74       33.13    399.84 o 
 -13   9  11      121.25      -74.18    370.39 o 
 -12   9  11       37.52      126.22    354.85 o 
 -11   9  11     1017.41     1176.49    404.96 o 
 -10   9  11      317.08      182.03    316.08 o 
  -9   9  11     2030.14     1966.07    413.94 o 
  -8   9  11      213.56      226.42    258.28 o 
  -7   9  11      709.76      952.10    278.07 o 
  -6   9  11       86.51       66.07    173.08 o 
  -5   9  11     4434.06     4207.79    295.21 o 
  -4   9  11      338.86      284.55    149.68 o 
  -3   9  11      761.37      798.39    171.33 o 
  -2   9  11      639.04      742.21    161.54 o 
  -1   9  11     1661.33     1671.34    196.59 o 
   0   9  11       77.35       89.50    108.03 o 
   1   9  11     1621.55     1795.53    214.47 o 
   2   9  11      609.48      527.87    156.90 o 
   3   9  11      787.53      775.75    174.10 o 
   4   9  11      337.39      406.53    153.94 o 
   5   9  11     4149.52     3406.48    288.88 o 
   6   9  11       92.39      -32.56    169.47 o 
   7   9  11      694.93      439.02    220.70 o 
   8   9  11      200.01       99.89    214.38 o 
   9   9  11     2066.47     1845.90    333.61 o 
  10   9  11      315.70      312.59    287.88 o 
  11   9  11     1026.96      814.04    403.04 o 
  12   9  11       36.24      474.74    432.19 o 
  13   9  11      119.23       10.54    421.33 o 
  14   9  11       87.61      -46.12    464.19 o 
  15   9  11      257.52     -402.03    731.41 o 
 -14  10  11       56.06       87.02    422.52 o 
 -13  10  11      191.77      -72.83    373.50 o 
 -12  10  11       59.22       58.82    350.39 o 
 -11  10  11      193.84     -155.84    306.43 o 
 -10  10  11      186.89       98.13    325.96 o 
  -9  10  11       58.59     -266.39    266.39 o 
  -8  10  11       95.11      263.30    289.36 o 
  -7  10  11     1045.65      953.68    321.94 o 
  -6  10  11      299.85      155.62    193.98 o 
  -5  10  11     1298.17     1434.22    222.63 o 
  -4  10  11       69.67       77.62    146.98 o 
  -3  10  11     1038.31     1070.33    196.11 o 
  -2  10  11      156.96      236.99    138.35 o 
  -1  10  11     1303.16     1194.59    186.25 o 
   0  10  11      401.47      348.10    156.94 o 
   1  10  11     1392.22     1270.14    201.88 o 
   2  10  11      151.87      117.05    123.78 o 
   3  10  11     1109.21      991.04    196.05 o 
   4  10  11       68.73     -142.60    142.60 o 
   5  10  11     1232.51     1254.95    259.36 o 
   6  10  11      320.09      220.47    199.88 o 
   7  10  11      995.86      905.66    258.90 o 
   8  10  11       97.36      108.40    217.93 o 
   9  10  11       56.29       88.43    234.08 o 
  10  10  11      174.91       75.25    308.96 o 
  11  10  11      193.17      217.33    353.01 o 
  12  10  11       60.01       49.56    410.59 o 
  13  10  11      181.76       38.00    435.91 o 
  14  10  11       52.54     -114.45    459.30 o 
  15  10  11      324.10      431.10    900.94 o 
 -14  11  11      125.89     -215.55    983.29 o 
 -13  11  11       24.31       95.53    385.06 o 
 -12  11  11      190.68      -62.68    362.50 o 
 -11  11  11       71.03      -14.20    342.01 o 
 -10  11  11      158.62       61.83    322.46 o 
  -9  11  11      260.70      242.34    325.66 o 
  -8  11  11      241.06      170.56    302.47 o 
  -7  11  11     1063.00     1201.31    357.59 o 
  -6  11  11      156.30      397.85    226.39 o 
  -5  11  11      686.84      814.21    200.69 o 
  -4  11  11      649.80      724.30    186.23 o 
  -3  11  11      251.48      315.50    156.30 o 
  -2  11  11        7.71      -41.59    129.01 o 
  -1  11  11      665.95      683.85    178.16 o 
   0  11  11      115.40       29.26    131.20 o 
   1  11  11      629.42      551.32    171.53 o 
   2  11  11        8.23       -6.99    128.16 o 
   3  11  11      249.01      238.24    182.49 o 
   4  11  11      620.12      766.87    220.92 o 
   5  11  11      722.45      977.53    249.53 o 
   6  11  11      146.50      213.50    209.28 o 
   7  11  11      999.40      892.93    265.57 o 
   8  11  11      226.51      149.68    230.92 o 
   9  11  11      270.63       -0.64    228.10 o 
  10  11  11      169.37       53.69    259.32 o 
  11  11  11       75.79      446.97    371.70 o 
  12  11  11      187.19      799.04    573.58 o 
  13  11  11       23.49       -6.25    454.32 o 
  14  11  11      118.40      267.13    631.48 o 
 -13  12  11       96.33      161.16    528.88 o 
 -12  12  11      260.59     -131.16    366.40 o 
 -11  12  11      183.79      185.58    371.89 o 
 -10  12  11      119.50      197.84    336.71 o 
  -9  12  11     2252.19     2465.83    465.32 o 
  -8  12  11      984.93      452.18    329.53 o 
  -7  12  11      428.73      452.02    300.00 o 
  -6  12  11     1530.00     1543.40    311.73 o 
  -5  12  11     1435.25     1478.71    260.34 o 
  -4  12  11      368.02      220.83    180.28 o 
  -3  12  11      158.56      180.49    163.22 o 
  -2  12  11     1751.76     1807.70    248.03 o 
  -1  12  11      396.39      484.64    180.42 o 
   0  12  11     1273.98     1421.18    228.30 o 
   1  12  11      405.92      558.56    177.06 o 
   2  12  11     1714.42     1226.82    248.73 o 
   3  12  11      149.39      287.55    191.71 o 
   4  12  11      376.72      669.94    223.28 o 
   5  12  11     1533.26     1469.62    287.66 o 
   6  12  11     1504.49     1816.69    319.82 o 
   7  12  11      451.14      357.93    242.85 o 
   8  12  11     1032.15     1271.47    307.03 o 
   9  12  11     2302.05     1759.30    342.75 o 
  10  12  11      113.22       17.71    282.10 o 
  11  12  11      172.41      459.97    386.84 o 
  12  12  11      250.06      -60.73    543.63 o 
  13  12  11      102.41      100.59    606.88 o 
 -13  13  11      126.04     -291.23    498.47 o 
 -12  13  11      207.52      -94.73    388.94 o 
 -11  13  11      131.37      151.70    371.44 o 
 -10  13  11      383.46      135.03    347.83 o 
  -9  13  11      156.49      -98.71    334.43 o 
  -8  13  11     1964.81     1944.54    419.86 o 
  -7  13  11       74.70      -58.95    301.10 o 
  -6  13  11     2231.14     1787.12    331.49 o 
  -5  13  11      290.14      218.32    203.82 o 
  -4  13  11     1839.40     1487.02    270.68 o 
  -3  13  11      544.26      541.88    229.55 o 
  -2  13  11     3937.75     4336.81    341.51 o 
  -1  13  11     1402.88     1336.91    238.44 o 
   0  13  11     1777.59     1868.56    288.95 o 
   1  13  11     1451.96     1574.29    276.23 o 
   2  13  11     3757.61     3528.81    362.65 o 
   3  13  11      537.42      298.32    204.05 o 
   4  13  11     1817.99     1651.64    300.05 o 
   5  13  11      282.37      258.22    211.71 o 
   6  13  11     2094.13     1884.32    332.14 o 
   7  13  11       69.90      217.87    236.40 o 
   8  13  11     2087.36     1980.59    359.37 o 
   9  13  11      162.92      230.62    282.97 o 
  10  13  11      358.81      576.01    293.61 o 
  11  13  11      140.31      129.87    321.60 o 
  12  13  11      194.27      250.86    588.93 o 
  13  13  11      126.96       99.30    888.83 o 
 -13  14  11      316.85       82.34   1048.68 o 
 -12  14  11       99.35     -251.75    495.89 o 
 -11  14  11       85.01      -92.32    362.79 o 
 -10  14  11      103.38      -54.44    350.39 o 
  -9  14  11      145.35      313.74    349.53 o 
  -8  14  11      520.56       24.52    305.83 o 
  -7  14  11     1097.22     1225.28    381.78 o 
  -6  14  11      586.14      606.18    281.48 o 
  -5  14  11      340.71       72.52    201.07 o 
  -4  14  11     2160.89     1862.55    287.75 o 
  -3  14  11      406.59      282.52    211.80 o 
  -2  14  11      440.16      468.53    219.45 o 
  -1  14  11     1208.35     1185.61    308.49 o 
   0  14  11     1024.93     1333.25    279.21 o 
   1  14  11     1190.24     1320.16    273.65 o 
   2  14  11      428.35      624.64    236.66 o 
   3  14  11      412.87      261.25    203.90 o 
   4  14  11     2094.31     1886.61    325.67 o 
   5  14  11      363.58      392.33    235.30 o 
   6  14  11      624.38      753.10    276.63 o 
   7  14  11     1117.46     1192.16    312.42 o 
   8  14  11      537.52      232.56    250.47 o 
   9  14  11      140.08       76.32    276.25 o 
  10  14  11       97.98      217.52    276.68 o 
  11  14  11       88.78      497.51    358.25 o 
  12  14  11       93.00      -44.21    409.88 o 
 -12  15  11      431.21      293.78    531.59 o 
 -11  15  11       25.50      -54.96    466.30 o 
 -10  15  11      249.56     -187.64    348.00 o 
  -9  15  11       39.14       51.76    325.68 o 
  -8  15  11      441.96      522.68    355.81 o 
  -7  15  11      283.91      -16.44    292.75 o 
  -6  15  11      386.33       45.82    245.60 o 
  -5  15  11      445.92      281.28    219.83 o 
  -4  15  11       85.87       -2.90    216.74 o 
  -3  15  11      167.46      -40.25    214.13 o 
  -2  15  11      401.29      348.87    257.07 o 
  -1  15  11      471.17      218.59    232.68 o 
   0  15  11      809.53      619.32    282.54 o 
   1  15  11      502.22      276.47    209.14 o 
   2  15  11      428.74      325.66    227.04 o 
   3  15  11      176.27        8.71    197.84 o 
   4  15  11       87.73      164.21    213.72 o 
   5  15  11      471.72      412.66    244.66 o 
   6  15  11      378.93      346.91    252.87 o 
   7  15  11      301.85       56.64    235.74 o 
   8  15  11      427.01      519.27    311.72 o 
   9  15  11       41.81       57.73    261.60 o 
  10  15  11      234.11      178.82    289.32 o 
  11  15  11       27.21       73.79    333.79 o 
  12  15  11      422.52      196.74    469.53 o 
 -12  16  11      264.70      -50.86    762.90 o 
 -11  16  11      324.94       58.63    512.38 o 
 -10  16  11      239.69       16.21    464.12 o 
  -9  16  11      417.70      239.21    373.12 o 
  -8  16  11      142.58     -147.68    335.67 o 
  -7  16  11      417.89      -61.14    312.32 o 
  -6  16  11      673.94      341.80    285.02 o 
  -5  16  11       32.57       75.11    226.63 o 
  -4  16  11       63.04      -31.91    243.21 o 
  -3  16  11      469.51      256.27    245.60 o 
  -2  16  11        5.78       85.10    238.34 o 
  -1  16  11      974.97      805.42    308.78 o 
   0  16  11      290.65      347.09    260.41 o 
   1  16  11      966.41      832.48    313.56 o 
   2  16  11        6.09        9.83    232.99 o 
   3  16  11      471.40      319.05    233.66 o 
   4  16  11       59.83       21.05    215.78 o 
   5  16  11       34.44       10.32    215.08 o 
   6  16  11      652.93      537.38    267.48 o 
   7  16  11      396.77       72.66    252.74 o 
   8  16  11      152.11      389.94    299.78 o 
   9  16  11      398.58      193.75    288.88 o 
  10  16  11      233.15       63.16    288.76 o 
  11  16  11      325.79      104.46    353.59 o 
 -11  17  11      266.29       69.74    531.96 o 
 -10  17  11      200.13     -270.89    478.41 o 
  -9  17  11      775.78      217.08    469.61 o 
  -8  17  11      395.78     -210.36    335.46 o 
  -7  17  11        7.22      -65.43    312.12 o 
  -6  17  11      502.75      137.82    339.55 o 
  -5  17  11     1383.59     1641.89    377.18 o 
  -4  17  11       69.61      133.03    276.08 o 
  -3  17  11     1435.09     1392.52    370.63 o 
  -2  17  11       16.93      102.31    251.19 o 
  -1  17  11      967.60     1041.62    331.28 o 
   0  17  11      340.42      417.35    284.14 o 
   1  17  11     1031.36     1199.02    348.53 o 
   2  17  11       16.61     -167.69    214.95 o 
   3  17  11     1527.96     1274.04    359.58 o 
   4  17  11       69.61       76.23    225.26 o 
   5  17  11     1349.65     1262.03    319.28 o 
   6  17  11      536.35      228.79    255.06 o 
   7  17  11        6.85      -53.36    267.82 o 
   8  17  11      403.55       33.57    276.12 o 
   9  17  11      819.41      724.45    333.56 o 
  10  17  11      192.49      126.63    312.63 o 
  11  17  11      272.24      122.13    429.46 o 
 -11  18  11      295.00       75.42    679.31 o 
 -10  18  11       11.61      -40.08    517.12 o 
  -9  18  11      687.65      533.28    517.29 o 
  -8  18  11       33.57      421.41    896.10 o 
  -7  18  11      563.88      121.43    501.97 o 
  -6  18  11       76.67       88.68    316.78 o 
  -5  18  11      248.98      243.02    269.18 o 
  -4  18  11      342.11      190.69    290.70 o 
  -3  18  11      503.40      623.12    317.35 o 
  -2  18  11      447.57      446.79    295.29 o 
  -1  18  11      503.21      414.83    295.53 o 
   0  18  11      769.01      812.68    323.83 o 
   1  18  11      531.93      311.84    280.39 o 
   2  18  11      454.01      336.76    287.72 o 
   3  18  11      492.16      711.30    323.57 o 
   4  18  11      333.39      562.13    316.73 o 
   5  18  11      248.46       70.16    267.52 o 
   6  18  11       71.75      289.05    303.82 o 
   7  18  11      556.63      597.82    309.29 o 
   8  18  11       35.48       93.67    283.45 o 
   9  18  11      730.12      477.05    329.59 o 
  10  18  11       11.19      112.77    321.48 o 
  11  18  11      282.18      111.41    682.97 o 
 -10  19  11       35.27       79.92    770.16 o 
  -9  19  11      123.10      268.83    959.07 o 
  -8  19  11      464.67     1055.94   1046.26 o 
  -7  19  11       87.76     -184.10    437.08 o
[truncated: 263,302 more chars]
