# Supplementary material for: Adsorption structure of dimethyl ether on silicalite-1 zeolite determined using single-crystal X-ray diffraction
Source: Acta Crystallogr B Struct Sci Cryst Eng Mater. 2014 Oct 1;70(Pt 5):856–63. doi: 10.1107/S2052520614015911 (PMC4184374; doi:10.1107/S2052520614015911)
Supplement: Supplementary file 3 [file b-70-00856-IIsup3.hkl]

# 
# h,k,l, Fc-squared, Fo-squared, sigma(Fo-squared) and status flag 
# 
#data_f_seino_dme_twin_7d_ss304 
data_II
_shelx_title ' F_seino_DME_twin_7d_SS304 in P2(1)/n' 
_shelx_refln_list_code          4 
_shelx_F_calc_maximum      920.70 
_exptl_crystal_F_000      2952.00 
_reflns_d_resolution_high  0.7397 
 
loop_ 
 _symmetry_equiv_pos_as_xyz 
 'x, y, z' 
 '-x+1/2, y+1/2, -z+1/2' 
 '-x, -y, -z' 
 'x-1/2, -y-1/2, z-1/2' 
 
_cell_length_a    13.4270 
_cell_length_b    20.1690 
_cell_length_c    19.9510 
_cell_angle_alpha  90.000 
_cell_angle_beta   90.130 
_cell_angle_gamma  90.000 
 
_shelx_F_squared_multiplier     1.000 
 
loop_ 
 _refln_index_h 
 _refln_index_k 
 _refln_index_l 
 _refln_F_squared_calc 
 _refln_F_squared_meas 
 _refln_F_squared_sigma 
 _refln_observed_status 
   2   0   0    48371.71    50291.50    499.20 o 
   4   0   0    21547.70    19205.65   1566.24 o 
   6   0   0    36845.99    26742.51   1916.68 o 
   8   0   0   226882.53   235358.02   2043.71 o 
  10   0   0      758.75      620.71    284.30 o 
  12   0   0     5836.32     4674.28    527.55 o 
  14   0   0    72667.30    87292.49   3533.78 o 
  16   0   0      418.00     -210.41    957.63 o 
   2   1   0    66951.72    57379.16   2346.89 o 
   3   1   0    42848.88    43086.34   1130.34 o 
   4   1   0   122631.19   123023.86   2505.15 o 
   5   1   0     7309.76     6871.76    396.15 o 
   6   1   0    13232.53    12137.16    536.34 o 
   7   1   0      738.78      953.35    176.31 o 
   8   1   0    28169.10    30903.45    756.70 o 
   9   1   0    20942.99    20280.30    916.95 o 
  10   1   0    29395.41    28565.30    959.32 o 
  11   1   0    10538.78     9908.13    428.74 o 
  12   1   0    14222.01    13888.55    755.25 o 
  13   1   0     3557.95     3653.85    448.14 o 
  14   1   0      643.08     1126.24    496.28 o 
  15   1   0     1885.71     1390.45    718.00 o 
  16   1   0      125.66      874.00   1068.23 o 
  17   1   0       89.84     -547.60   1070.92 o 
   1   2   0     2099.70     1600.39    466.82 o 
   2   2   0    30059.82    26963.89    355.45 o 
   3   2   0    27059.48    29247.15    589.41 o 
   4   2   0     9459.22     8975.00    222.19 o 
   5   2   0    12494.52    13061.34    316.98 o 
   6   2   0     2531.63     3168.01    189.72 o 
   7   2   0    15181.24    14482.09    650.68 o 
   8   2   0      389.73      280.92    160.96 o 
   9   2   0    11229.59    11420.93    386.77 o 
  10   2   0     6698.14     6766.54    358.79 o 
  11   2   0      789.89      899.40    275.20 o 
  12   2   0     2532.21     3208.15    368.30 o 
  13   2   0     1025.35     1090.83    321.40 o 
  14   2   0     4284.30     4434.22    623.72 o 
  15   2   0      669.10      513.29    480.13 o 
  16   2   0        4.66     -334.50    871.31 o 
  17   2   0     1657.14     -167.25   1087.11 o 
  18   2   0      419.77     -822.75   1151.85 o 
   1   3   0    53133.66    54807.46    375.28 o 
   2   3   0      263.05      599.50     69.91 o 
   3   3   0   474775.06   500967.00   4696.07 o 
   4   3   0     2496.86     2620.98    146.57 o 
   5   3   0    53854.32    53771.48    548.31 o 
   6   3   0     5071.33     5533.15    228.19 o 
   7   3   0    35601.02    36797.23    726.19 o 
   8   3   0     1106.09     1027.92    190.04 o 
   9   3   0    10690.75    11668.91    391.97 o 
  10   3   0     1182.01      861.93    219.24 o 
  11   3   0    17873.36    20827.47    621.71 o 
  12   3   0      393.60      283.44    273.41 o 
  13   3   0      748.77      994.61    389.86 o 
  14   3   0     2717.83     2052.77    531.61 o 
  15   3   0       37.51       79.85    524.79 o 
  16   3   0       39.92     -129.48    890.19 o 
   0   4   0    44798.03    41967.58    489.45 o 
   1   4   0     4114.57     3222.53    118.19 o 
   2   4   0     1659.59     2413.49    119.38 o 
   3   4   0    12511.82    13195.63    243.03 o 
   4   4   0     4095.95     4584.96    181.23 o 
   5   4   0     1081.81     1883.21    148.64 o 
   6   4   0     2482.86     3340.15    201.04 o 
   7   4   0    10681.25    11666.87    350.33 o 
   8   4   0       56.40      -39.76    143.51 o 
   9   4   0     1841.76     2486.01    245.75 o 
  10   4   0      907.10      855.03    254.71 o 
  11   4   0    10875.80    10300.61    495.92 o 
  12   4   0     5344.37     4724.25    444.64 o 
  13   4   0       75.91      217.31    343.91 o 
  14   4   0     2642.60     2992.74    567.13 o 
  15   4   0        3.01      224.03    538.94 o 
  16   4   0      251.17      125.09    664.34 o 
  17   4   0      445.23     -463.98    927.95 o 
   1   5   0   847689.00   908207.13   6194.33 o 
   2   5   0      775.81      604.40     90.04 o 
   3   5   0   155523.80   157199.39   1908.64 o 
   4   5   0     2518.85     2557.11    152.11 o 
   5   5   0     1641.66      503.99    110.20 o 
   6   5   0     1181.29     1398.79    165.39 o 
   7   5   0     2152.85     2296.17    212.40 o 
   8   5   0      893.13      888.02    188.33 o 
   9   5   0   161737.00   163365.55   1432.94 o 
  10   5   0      436.95      263.56    240.40 o 
  11   5   0    58822.89    62667.60   1075.37 o 
  12   5   0      828.23     1108.03    339.85 o 
  13   5   0    22682.53    25297.06   1787.68 o 
  14   5   0        0.78      212.60    451.56 o 
  15   5   0     7268.40     7926.58    940.33 o 
  16   5   0       27.22     -125.02    591.08 o 
  17   5   0     2961.94      488.26   1157.25 o 
   0   6   0   102368.68   102960.55    932.92 o 
   1   6   0    22678.24    23039.78    320.53 o 
   2   6   0        0.90       94.58     72.74 o 
   3   6   0    40202.98    39664.52    541.27 o 
   4   6   0     1074.96     1445.86    131.78 o 
   5   6   0    20547.66    18606.95    356.51 o 
   6   6   0     1021.63     1613.03    185.03 o 
   7   6   0    15876.41    16938.55    613.47 o 
   8   6   0     2065.66     2390.28    233.74 o 
   9   6   0     7590.14     8502.17    414.52 o 
  10   6   0     7221.04     7666.49    437.93 o 
  11   6   0    18280.92    20030.22    692.48 o 
  12   6   0     4532.43     3748.47    558.95 o 
  13   6   0      317.42      353.71    436.72 o 
  14   6   0     5992.81     6642.61    731.64 o 
  15   6   0     1034.00     1189.07    535.93 o 
  16   6   0      161.05      434.75    633.88 o 
  17   6   0      505.52     1048.08    799.98 o 
   1   7   0     5602.77     4142.86    168.79 o 
   2   7   0    11048.98    10948.87    250.83 o 
   3   7   0    60219.48    52268.10    711.57 o 
   4   7   0    28071.12    27865.08    414.22 o 
   5   7   0     1603.08     1846.57    168.37 o 
   6   7   0    10750.42    10329.86    324.47 o 
   7   7   0     4525.63     5070.23    268.29 o 
   8   7   0    30090.21    29976.09    751.01 o 
   9   7   0     1727.54     1581.98    269.23 o 
  10   7   0        0.30     -121.69    260.24 o 
  11   7   0    21683.59    23036.99    824.51 o 
  12   7   0      624.50     1059.16    468.26 o 
  13   7   0    10696.97     9909.71    813.35 o 
  14   7   0      229.07      537.42    472.04 o 
  15   7   0      203.44        7.51    467.82 o 
  16   7   0     1474.04     2116.07    799.66 o 
  17   7   0     9507.75    13417.58   2211.99 o 
   0   8   0   129023.43   126827.80   1195.26 o 
   1   8   0     4873.67     4951.92    191.80 o 
   2   8   0    10462.61     6802.17    219.06 o 
   3   8   0      788.90      769.62    116.14 o 
   4   8   0   237659.09   252377.30   4432.12 o 
   5   8   0    10435.63    10149.43    313.66 o 
   6   8   0   195647.06   194217.48   2244.62 o 
   7   8   0     5865.16     6147.53    359.47 o 
   8   8   0   146414.53   153595.50   1526.98 o 
   9   8   0      527.65      599.60    243.97 o 
  10   8   0    16468.24    18379.74    726.82 o 
  11   8   0        8.05     -151.46    340.12 o 
  12   8   0    44944.50    47978.39   1403.41 o 
  13   8   0      339.00      574.16    457.18 o 
  14   8   0    10730.93     9886.03    870.86 o 
  15   8   0      220.15     -132.55    476.09 o 
  16   8   0    22085.78    24051.29   2470.95 o 
  17   8   0       33.16      345.58    948.79 o 
   1   9   0     1344.48     1456.67    137.11 o 
   2   9   0     3049.52     3822.43    192.75 o 
   3   9   0     1665.65     1573.16    158.81 o 
   4   9   0     4635.39     4730.73    239.86 o 
   5   9   0     3789.56     4149.15    236.37 o 
   6   9   0     9294.50     9649.79    321.65 o 
   7   9   0      681.51      723.18    209.11 o 
   8   9   0    12276.58    12664.78    464.35 o 
   9   9   0     1743.67     1524.61    349.20 o 
  10   9   0     3367.81     2130.12    387.85 o 
  11   9   0      385.69      -87.04    349.15 o 
  12   9   0      219.25      773.19    451.92 o 
  13   9   0       62.63     -374.38    408.08 o 
  14   9   0        0.22      281.46    459.84 o 
  15   9   0      931.88      566.28    510.43 o 
  16   9   0      104.97      270.26    567.61 o 
  17   9   0     2735.57     1176.13   1753.40 o 
   0  10   0   446635.84   493258.81   3743.28 o 
   1  10   0      667.50      866.14    134.39 o 
   2  10   0     2252.01     3617.15    207.85 o 
   3  10   0     2429.85     2341.93    205.94 o 
   4  10   0     7424.62     7680.81    287.44 o 
   5  10   0       10.24      133.39    127.45 o 
   6  10   0     4898.22     5675.36    323.52 o 
   7  10   0       19.96       -6.44    188.67 o 
   8  10   0    45778.27    43696.29   1342.96 o 
   9  10   0      581.12      551.64    307.52 o 
  10  10   0     6905.95     6349.35    643.81 o 
  11  10   0     3863.01     4141.12    603.09 o 
  12  10   0      175.04      -22.61    431.82 o 
  13  10   0       25.77       35.17    438.26 o 
  14  10   0      952.23     1031.63    522.21 o 
  15  10   0        1.40       98.82    496.58 o 
  16  10   0      343.12      337.64    657.75 o 
   1  11   0     7978.27     8170.15    298.60 o 
   2  11   0    28758.60    28826.84    499.64 o 
   3  11   0    10556.94    10149.72    372.85 o 
   4  11   0     9430.05     9577.19    319.76 o 
   5  11   0      945.65     1110.15    173.46 o 
   6  11   0    32715.17    32747.28    647.14 o 
   7  11   0     4317.79     5053.39    397.09 o 
   8  11   0     4991.78     5161.28    468.87 o 
   9  11   0     2128.52     2249.24    405.53 o 
  10  11   0     6768.35     6607.93    669.91 o 
  11  11   0     6315.53     6875.46    717.03 o 
  12  11   0     3716.62     3175.56    611.94 o 
  13  11   0      788.21      502.18    467.32 o 
  14  11   0       92.16       -5.52    472.22 o 
  15  11   0       89.01     -156.30    493.08 o 
  16  11   0      209.74      573.99    711.73 o 
   0  12   0        6.99      -25.77    168.78 o 
   1  12   0     7240.47     7613.48    296.76 o 
   2  12   0    67580.30    64981.79    760.41 o 
   3  12   0    20174.27    20116.68    486.63 o 
   4  12   0    38256.07    36300.82    636.98 o 
   5  12   0    23548.85    22758.10    547.47 o 
   6  12   0    11814.00    11663.00    497.28 o 
   7  12   0    38633.58    38359.18    965.58 o 
   8  12   0    13674.10    13052.01    672.08 o 
   9  12   0     4233.17     4993.59    600.09 o 
  10  12   0     7549.87     6455.80    683.98 o 
  11  12   0        5.85      464.93    451.91 o 
  12  12   0    14452.13    15164.95    951.45 o 
  13  12   0      398.80      500.06    483.85 o 
  14  12   0      285.97      372.63    516.07 o 
  15  12   0      539.20      909.47    598.14 o 
   1  13   0    10007.20    10022.55    367.47 o 
   2  13   0     5143.34     5323.27    277.73 o 
   3  13   0   514815.16   517356.19   4410.27 o 
   4  13   0    12860.40    12084.61    381.80 o 
   5  13   0    64261.54    60166.90   1225.61 o 
   6  13   0    12225.96    11529.69    518.69 o 
   7  13   0    13975.03    12112.46    614.29 o 
   8  13   0     8190.08     8828.69    592.38 o 
   9  13   0    13797.54    14034.58    815.06 o 
  10  13   0     2457.87     2284.49    525.08 o 
  11  13   0    72932.07    77457.83   1860.39 o 
  12  13   0       97.31      322.97    459.63 o 
  13  13   0     1198.60     1131.96    550.23 o 
  14  13   0      177.18      267.99    512.23 o 
  15  13   0      373.06      251.02    672.97 o 
   0  14   0     7241.65     8057.03    466.03 o 
   1  14   0       12.14       18.85    134.09 o 
   2  14   0      203.74      261.34    142.48 o 
   3  14   0    19254.13    19474.71    503.42 o 
   4  14   0     1197.08     1462.27    268.59 o 
   5  14   0    49419.03    46857.98    934.54 o 
   6  14   0    20444.03    20126.66    862.16 o 
   7  14   0    33073.48    31629.38    943.80 o 
   8  14   0     9331.40    10779.09    768.63 o 
   9  14   0    18848.52    20248.29    980.59 o 
  10  14   0        6.80      438.91    417.66 o 
  11  14   0      470.49      760.66    488.13 o 
  12  14   0        0.94     -204.01    430.31 o 
  13  14   0       57.38      107.93    488.51 o 
  14  14   0     1436.94      890.31    602.61 o 
   1  15   0     8592.49     8226.84    356.27 o 
   2  15   0     2629.67     2990.58    252.88 o 
   3  15   0     3632.81     3619.80    318.40 o 
   4  15   0     1774.22     1628.02    295.79 o 
   5  15   0    23696.29    21263.02    757.74 o 
   6  15   0        7.09      182.36    260.08 o 
   7  15   0     3577.05     3763.25    462.75 o 
   8  15   0       43.88     -243.10    333.27 o 
   9  15   0     6112.99     6192.10    847.24 o 
  10  15   0     1351.04     1090.03    496.37 o 
  11  15   0      929.27     1057.01    505.32 o 
  12  15   0     1703.13     1360.41    544.30 o 
  13  15   0     5442.35     3970.47    748.64 o 
  14  15   0      120.70      187.04    550.44 o 
   0  16   0   205291.73   199147.27   2601.10 o 
   1  16   0        0.28      259.37    157.84 o 
   2  16   0    77303.95    72349.78   1036.98 o 
   3  16   0      131.38      -44.57    214.13 o 
   4  16   0     6531.39     5771.35    433.85 o 
   5  16   0     1200.41      807.02    305.07 o 
   6  16   0    24665.69    26368.96    888.28 o 
   7  16   0        0.20     -101.34    310.74 o 
   8  16   0    15249.49    16734.79   1042.70 o 
   9  16   0     2069.42     1844.86    495.00 o 
  10  16   0      804.71     1151.83    501.08 o 
  11  16   0        4.31     -113.29    433.00 o 
  12  16   0     2089.82     1546.09    569.19 o 
  13  16   0       13.53     -265.97    516.83 o 
   1  17   0      269.91      213.49    208.45 o 
   2  17   0     1843.01     1775.63    271.05 o 
   3  17   0     3856.36     4929.13    441.86 o 
   4  17   0     1803.32     1925.05    363.79 o 
   5  17   0       51.07      -94.86    271.31 o 
   6  17   0     5093.00     4648.68    495.92 o 
   7  17   0       36.38      113.65    353.19 o 
   8  17   0      746.77      538.00    384.03 o 
   9  17   0      412.59      592.28    424.42 o 
  10  17   0      633.77      693.28    462.95 o 
  11  17   0      878.86      705.48    505.96 o 
  12  17   0     1353.49     1490.09    606.57 o 
  13  17   0     1786.97     1583.41    657.22 o 
   0  18   0    40624.55    38946.99   1285.30 o 
   1  18   0      344.41      634.76    217.68 o 
   2  18   0    37365.10    38509.22    913.67 o 
   3  18   0     2209.44     2438.64    383.86 o 
   4  18   0    15694.69    17372.68    756.06 o 
   5  18   0     1344.24     1628.93    388.45 o 
   6  18   0    19247.78    21201.41    985.73 o 
   7  18   0     2211.80     2283.34    506.41 o 
   8  18   0    14556.58    15186.63    960.39 o 
   9  18   0     1971.24     2133.16    533.34 o 
  10  18   0     3462.40     3834.18    654.27 o 
  11  18   0        1.39      489.92    500.37 o 
  12  18   0    18328.03    19808.89   1344.79 o 
   1  19   0       11.49     -209.73    209.73 o 
   2  19   0      786.05     1162.78    338.40 o 
   3  19   0      101.41      -12.68    268.25 o 
   4  19   0    20370.53    20398.45    834.25 o 
   5  19   0        3.13     -120.94    285.31 o 
   6  19   0    11708.96    12207.05    841.63 o 
   7  19   0     2435.92     1767.36    511.28 o 
   8  19   0     7649.54     7588.25    775.68 o 
   9  19   0     1269.37     1518.58    523.11 o 
  10  19   0     5810.95     7304.54    837.98 o 
  11  19   0        7.36      138.14    525.18 o 
   0  20   0    42438.68    45677.12   1479.12 o 
   1  20   0      732.19      782.92    322.20 o 
   2  20   0      523.79     1147.90    475.23 o 
   3  20   0       25.62      278.87    357.17 o 
   4  20   0     1461.47     1269.80    378.34 o 
   5  20   0     1451.65     1417.08    446.94 o 
   6  20   0    13372.59    13614.68    905.38 o 
   7  20   0      258.04      -73.39    354.84 o 
   8  20   0     5313.11     6010.90    729.78 o 
   9  20   0      221.82      188.31    428.87 o 
  10  20   0     7129.64     6799.76    827.29 o 
  11  20   0     2332.63     2035.86    971.50 o 
   1  21   0    24993.80    25094.30    999.26 o 
   2  21   0      292.27     1044.93    454.21 o 
   3  21   0    40375.06    40750.55   1527.67 o 
   4  21   0     1167.82     1093.73    444.41 o 
   5  21   0    24581.02    24529.51   1099.54 o 
   6  21   0     1621.04     1609.15    503.98 o 
   7  21   0     2103.35     1588.95    517.82 o 
   8  21   0     2486.88     2390.62    595.09 o 
   9  21   0    37893.04    36459.66   1467.36 o 
  10  21   0      984.02      969.30    546.77 o 
   0  22   0      426.19      653.65    586.79 o 
   1  22   0      678.81      667.35    407.52 o 
   2  22   0     2203.28     2187.79    574.58 o 
   3  22   0      456.98      171.01    432.13 o 
   4  22   0      374.61     -101.04    403.66 o 
   5  22   0      260.71     -374.86    374.86 o 
   6  22   0      386.39      621.88    438.24 o 
   7  22   0      100.25      326.50    430.46 o 
   8  22   0      442.58      635.35    495.29 o 
   9  22   0       69.34       48.08    457.85 o 
  10  22   0       63.23     -218.50    952.23 o 
   1  23   0        3.78        0.05    460.93 o 
   2  23   0      552.94      844.20    406.66 o 
   3  23   0     7991.93     7788.46    855.13 o 
   4  23   0      302.52      331.73    554.32 o 
   5  23   0      474.12     1243.25    567.95 o 
   6  23   0        0.17     -270.50    480.13 o 
   7  23   0      918.70     1559.14    650.20 o 
   8  23   0     2568.87     2184.29    625.58 o 
   9  23   0        0.00      488.26   1054.74 o 
   0  24   0      294.55     -350.68    995.39 o 
   1  24   0      684.69      981.91   1195.01 o 
   2  24   0      101.99      671.74    529.34 o 
   3  24   0     7429.00     9109.11    943.01 o 
   4  24   0     5409.75     4984.59    943.66 o 
   5  24   0     4934.32     4815.32   1028.06 o 
   6  24   0     5907.27     5765.12    930.56 o 
   7  24   0     2852.47     2600.70   1170.73 o 
   1  25   0    23212.39    24679.82   2430.49 o 
   2  25   0       43.57      310.22    979.21 o 
   3  25   0       53.87      461.14    469.23 o 
   4  25   0      908.27     1206.29    599.24 o 
   5  25   0     9107.80     9108.62   1291.11 o 
   6  25   0      191.41     -327.69    593.41 o 
   1  26   0      806.80     1269.78    837.59 o 
   2  26   0     4569.72     5400.48   1556.48 o 
   3  26   0     1605.39     2673.27   1370.35 o 
   4  26   0       11.83      196.54    590.05 o 
   5  26   0     3933.85     3965.39   1354.17 o 
   1  27   0     2277.65     1335.28   1205.80 o 
 -15   0   1     1226.85     1453.98   1000.79 o 
 -13   0   1     3822.05     5255.90   1676.52 o 
 -11   0   1     3730.36     3091.26    421.69 o 
  -9   0   1    32156.15    34832.55    876.91 o 
  -7   0   1     4463.14     4873.34    715.64 o 
  -5   0   1    21127.05    21166.47    899.63 o 
  -3   0   1    50795.73    51501.89    591.06 o 
   3   0   1    50771.92    47854.16   1683.97 o 
   7   0   1     4465.21     4214.88    496.25 o 
   9   0   1    32156.16    32903.35   1405.95 o 
  11   0   1     3731.55     2919.61    415.85 o 
  13   0   1     3824.05     3709.40    616.64 o 
  15   0   1     1227.33     1230.08    984.60 o 
  17   0   1      629.03      426.21   1103.30 o 
 -16   1   1      421.30      520.63    944.14 o 
 -15   1   1     2441.08     2102.13    709.75 o 
 -14   1   1      177.62      323.31    414.26 o 
 -13   1   1     1082.36     1546.22    344.21 o 
 -12   1   1      544.38      828.27    264.05 o 
 -11   1   1     3782.52     3514.68    323.35 o 
 -10   1   1     3921.48     3876.44    302.19 o 
  -9   1   1     3587.32     3094.28    260.37 o 
  -8   1   1       25.07      131.04    156.00 o 
  -7   1   1      419.07      277.99    158.83 o 
  -6   1   1       79.90      179.45    111.99 o 
  -5   1   1     3791.82     3403.49    214.16 o 
  -4   1   1     6839.26     7048.88    206.01 o 
  -3   1   1     5284.20     5939.67    170.26 o 
  -2   1   1     3860.37     3954.82    106.85 o 
   0   1   1       21.33       -5.93     14.59 o 
   2   1   1     3858.39     3589.64     98.54 o 
   3   1   1     5279.63     5793.10    244.57 o 
   4   1   1     6837.96     6624.22    232.27 o 
   5   1   1     3792.45     3230.07    226.73 o 
   6   1   1       79.76       94.37    106.78 o 
   7   1   1      418.84      431.49    156.16 o 
   8   1   1       25.08     -106.09    142.88 o 
   9   1   1     3589.11     3101.42    330.09 o 
  10   1   1     3920.27     3719.54    296.22 o 
  11   1   1     3778.88     3445.07    317.69 o 
  12   1   1      544.65      591.30    281.31 o 
  13   1   1     1082.83     1321.88    413.49 o 
  14   1   1      177.48      320.00    407.21 o 
  15   1   1     2442.37     2175.79    644.74 o 
  16   1   1      421.16     -638.14    638.14 o 
  17   1   1      237.29      598.85   1181.52 o 
 -17   2   1      816.64      617.74   1095.20 o 
 -16   2   1       21.15     -795.78    795.78 o 
 -15   2   1      106.78      -94.93    574.41 o 
 -14   2   1      792.21      738.34    456.16 o 
 -13   2   1       19.55      240.73    315.12 o 
 -12   2   1     1591.98     1548.02    316.07 o 
 -11   2   1     1193.91     1243.07    269.96 o 
 -10   2   1       50.47       97.63    196.43 o 
  -9   2   1     1259.51     1171.63    218.45 o 
  -8   2   1      462.44      229.17    167.32 o 
  -7   2   1     2804.87     2702.08    223.31 o 
  -6   2   1     1248.32     1245.70    146.40 o 
  -5   2   1     1908.12     1836.42    153.96 o 
  -4   2   1     1776.07     1589.75    152.51 o 
  -3   2   1     1940.60     2219.86    125.23 o 
  -2   2   1     3037.59     3137.15    101.78 o 
  -1   2   1       45.40       76.82     31.45 o 
   1   2   1       45.30       37.18     36.79 o 
   2   2   1     3036.65     3183.97    128.48 o 
   3   2   1     1940.64     1887.23    149.91 o 
   4   2   1     1774.61     1777.27    126.29 o 
   5   2   1     1909.33     1462.32    129.14 o 
   6   2   1     1246.24     1230.42    141.73 o 
   7   2   1     2805.46     2389.97    207.61 o 
   8   2   1      462.64      388.06    162.92 o 
   9   2   1     1259.96     1294.58    210.06 o 
  10   2   1       50.46      113.08    190.71 o 
  11   2   1     1194.04     1300.67    282.39 o 
  12   2   1     1592.54     2106.78    331.84 o 
  13   2   1       19.52      -14.20    359.03 o 
  14   2   1      791.66      564.75    427.61 o 
  15   2   1      106.64      140.36    544.69 o 
  16   2   1       21.15     -226.59    930.65 o 
  17   2   1      816.54     -231.99   1065.53 o 
  18   2   1      139.17     -739.13   1154.55 o 
 -18   3   1     1045.77     -223.90   1173.43 o 
 -17   3   1       59.26     -299.43   1038.55 o 
 -16   3   1      108.41      245.46    663.39 o 
 -15   3   1      472.07      205.72    644.41 o 
 -14   3   1       23.94     -220.54    391.33 o 
 -13   3   1      518.04      708.50    336.42 o 
 -12   3   1      815.83     1135.33    308.34 o 
 -11   3   1      491.04      758.60    278.01 o 
 -10   3   1     1806.02     1634.32    245.57 o 
  -9   3   1      741.65      682.29    205.19 o 
  -8   3   1     1727.89     1688.29    211.53 o 
  -7   3   1        8.05     -100.46    150.65 o 
  -6   3   1    14950.67    15563.14    345.41 o 
  -5   3   1      858.76      734.21    118.90 o 
  -4   3   1    12090.17    12038.74    252.98 o 
  -3   3   1      403.83      379.02     88.99 o 
  -2   3   1    27825.91    24974.89    323.99 o 
  -1   3   1       40.98      100.56     46.51 o 
   0   3   1        7.89      -32.35     32.35 o 
   1   3   1       41.01       46.02     37.33 o 
   2   3   1    27813.00    25066.39    425.83 o 
   3   3   1      403.42      406.63     83.42 o 
   4   3   1    12093.83    12770.59    291.60 o 
   5   3   1      857.38      783.48    108.47 o 
   6   3   1    14948.61    14361.69    534.01 o 
   7   3   1        8.05      -45.55    148.56 o 
   8   3   1     1727.64     1847.74    242.66 o 
   9   3   1      742.11      649.34    193.58 o 
  10   3   1     1807.10     2108.34    282.22 o 
  11   3   1      490.57      544.82    272.75 o 
  12   3   1      816.19      769.96    327.93 o 
  13   3   1      518.12      773.39    348.02 o 
  14   3   1       23.90      -46.46    439.20 o 
  15   3   1      472.15      778.20    562.45 o 
  16   3   1      108.47      -42.90    750.94 o 
  17   3   1       59.24     -231.99   1089.81 o 
 -17   4   1      375.98      202.32    995.39 o 
 -16   4   1      106.78      171.97    664.73 o 
 -15   4   1       91.41      -71.04    537.69 o 
 -14   4   1     1382.50     1602.25    515.93 o 
 -13   4   1      206.87      190.11    392.67 o 
 -12   4   1      211.83      178.25    291.70 o 
 -11   4   1      911.10      783.90    277.85 o 
 -10   4   1     3809.63     3776.28    303.95 o 
  -9   4   1       40.02       96.57    171.54 o 
  -8   4   1     4261.11     4762.45    276.29 o 
  -7   4   1      756.81      662.83    174.57 o 
  -6   4   1      554.37      465.17    132.53 o 
  -5   4   1       98.67      101.93     98.33 o 
  -4   4   1     2473.90     2686.53    149.71 o 
  -3   4   1      212.65       83.97     77.51 o 
  -2   4   1     2912.83     3505.62    137.21 o 
  -1   4   1     1626.16     1669.54     94.07 o 
   0   4   1     8498.49     7092.22    181.70 o 
   1   4   1     1626.60     1670.20     98.82 o 
   2   4   1     2911.36     3581.10    130.99 o 
   3   4   1      212.63      218.08     72.19 o 
   4   4   1     2471.50     2502.67    142.32 o 
   5   4   1       98.48      188.77     97.00 o 
   6   4   1      554.00      700.55    137.61 o 
   7   4   1      756.89      855.74    168.16 o 
   8   4   1     4259.07     4814.25    273.39 o 
   9   4   1       40.00      141.45    173.96 o 
  10   4   1     3807.21     3816.70    337.54 o 
  11   4   1      909.77      815.33    280.53 o 
  12   4   1      211.95      228.63    300.14 o 
  13   4   1      206.93       83.99    313.94 o 
  14   4   1     1383.22     1424.62    516.53 o 
  15   4   1       91.46      384.23    568.99 o 
  16   4   1      106.74      377.79    789.85 o 
  17   4   1      375.87     -380.35    971.12 o 
 -17   5   1      200.41      384.18    774.28 o 
 -16   5   1      808.14      648.41    743.32 o 
 -15   5   1       50.46     -441.72    441.72 o 
 -14   5   1      260.09      491.85    515.51 o 
 -13   5   1      236.42      517.85    435.84 o 
 -12   5   1     3964.11     3952.24    556.34 o 
 -11   5   1      793.18     1157.38    286.90 o 
 -10   5   1    20573.18    20346.87    813.11 o 
  -9   5   1       82.03       94.46    182.19 o 
  -8   5   1     2325.56     2641.32    235.60 o 
  -7   5   1      448.07      308.93    150.26 o 
  -6   5   1      646.16      582.33    144.39 o 
  -5   5   1      228.08      205.30    101.02 o 
  -4   5   1    18342.81    16774.00    305.49 o 
  -3   5   1      468.43      470.46     89.86 o 
  -2   5   1    15600.23    16507.07    257.68 o 
  -1   5   1      807.61      801.11     87.76 o 
   0   5   1      423.45      321.07     74.15 o 
   1   5   1      807.66      858.18    100.34 o 
   2   5   1    15601.28    16647.61    259.25 o 
   3   5   1      468.63      491.00     85.24 o 
   4   5   1    18347.10    17018.04    295.33 o 
   5   5   1      227.99      324.03    101.08 o 
   6   5   1      645.64      919.37    150.14 o 
   7   5   1      447.40      276.52    151.03 o 
   8   5   1     2325.09     2602.55    226.08 o 
   9   5   1       81.99      338.53    203.97 o 
  10   5   1    20573.22    20826.39    593.16 o 
  11   5   1      793.42     1039.08    324.15 o 
  12   5   1     3965.46     3173.67    571.82 o 
  13   5   1      236.40      224.73    359.64 o 
  14   5   1      260.20       40.78    422.43 o 
  15   5   1       50.40      -58.65    525.10 o 
  16   5   1      807.86      299.91    625.31 o 
  17   5   1      200.49     -596.16    976.51 o 
 -17   6   1      500.02      481.30    780.01 o 
 -16   6   1       43.68       86.20    681.30 o 
 -15   6   1       36.37      438.62    463.97 o 
 -14   6   1     1555.05     1872.00    563.66 o 
 -13   6   1     1364.25     1734.62    519.15 o 
 -12   6   1      264.51      281.65    396.51 o 
 -11   6   1      476.61      381.98    327.48 o 
 -10   6   1     5159.50     3898.95    347.06 o 
  -9   6   1     1305.07     1557.08    264.29 o 
  -8   6   1     3104.82     2763.82    238.18 o 
  -7   6   1      237.74      282.40    146.47 o 
  -6   6   1      902.48      920.14    172.01 o 
  -5   6   1     1992.38     2200.54    167.41 o 
  -4   6   1     2269.61     2039.32    147.08 o 
  -3   6   1     1395.90     1352.05    122.54 o 
  -2   6   1     6250.46     6282.89    184.95 o 
  -1   6   1     1580.44     1884.94    118.74 o 
   0   6   1     4696.80     4857.85    167.01 o 
   1   6   1     1579.10     1793.99    129.19 o 
   2   6   1     6243.84     6088.35    183.68 o 
   3   6   1     1394.60     1407.73    117.52 o 
   4   6   1     2266.90     2101.25    139.78 o 
   5   6   1     1992.94     2036.88    155.54 o 
   6   6   1      902.31     1247.31    169.98 o 
   7   6   1      237.77      310.11    145.08 o 
   8   6   1     3104.59     3210.66    285.67 o 
   9   6   1     1304.46     1275.07    262.37 o 
  10   6   1     5153.65     4150.88    394.75 o 
  11   6   1      476.49      610.76    303.71 o 
  12   6   1      264.53      302.42    318.47 o 
  13   6   1     1364.95     1609.84    506.33 o 
  14   6   1     1555.96     1445.03    520.99 o 
  15   6   1       36.33      283.54    581.84 o 
  16   6   1       43.63     -415.00    572.37 o 
  17   6   1      499.41      449.41    969.50 o 
 -17   7   1      634.33      682.48   1154.55 o 
 -16   7   1     1039.53     1327.10    596.87 o 
 -15   7   1       66.12      -97.56    452.73 o 
 -14   7   1       38.11     -394.91    408.83 o 
 -13   7   1      615.65      766.71    456.55 o 
 -12   7   1      202.83      476.47    412.30 o 
 -11   7   1     4204.21     3281.69    647.50 o 
 -10   7   1      640.87      880.98    301.74 o 
  -9   7   1     1117.21     1051.46    254.86 o 
  -8   7   1     3218.54     3423.75    258.99 o 
  -7   7   1     2509.58     2716.46    222.44 o 
  -6   7   1     3343.67     3375.83    227.77 o 
  -5   7   1     1309.82     1361.94    156.35 o 
  -4   7   1      312.27      322.96    102.81 o 
  -3   7   1     1683.90     1625.01    128.47 o 
  -2   7   1     3578.44     3635.44    176.75 o 
  -1   7   1     3156.32     3282.22    156.73 o 
   0   7   1      837.28      906.47    104.66 o 
   1   7   1     3153.10     3261.75    168.63 o 
   2   7   1     3576.30     3513.39    161.63 o 
   3   7   1     1682.04     1521.66    124.51 o 
   4   7   1      312.25      263.20     94.08 o 
   5   7   1     1308.69     1470.47    152.64 o 
   6   7   1     3344.26     3348.38    215.62 o 
   7   7   1     2507.78     2511.81    257.27 o 
   8   7   1     3219.21     3661.18    308.93 o 
   9   7   1     1117.68      986.95    248.62 o 
  10   7   1      640.64      372.75    288.54 o 
  11   7   1     4206.51     3187.41    413.59 o 
  12   7   1      202.93      183.02    391.69 o 
  13   7   1      615.21      229.54    428.65 o 
  14   7   1       38.08      140.02    442.10 o 
  15   7   1       66.13      105.39    477.26 o 
  16   7   1     1040.09      993.51    698.62 o 
  17   7   1      634.11      838.94   1564.57 o 
 -17   8   1      218.08      668.99   1213.89 o 
 -16   8   1      364.04      661.51    565.94 o 
 -15   8   1     3776.59     4880.83    724.60 o 
 -14   8   1      183.81       77.55    441.18 o 
 -13   8   1     2333.14     2251.63    575.45 o 
 -12   8   1       65.52      341.08    420.64 o 
 -11   8   1     1550.35     1705.04    471.19 o 
 -10   8   1      128.96      -26.28    274.25 o 
  -9   8   1     4537.32     4003.93    458.54 o 
  -8   8   1      446.15      728.19    215.03 o 
  -7   8   1    38314.14    38634.41   1376.08 o 
  -6   8   1      136.61      212.98    142.94 o 
  -5   8   1     4893.73     5044.43    246.22 o 
  -4   8   1      757.26      975.00    138.06 o 
  -3   8   1     4872.73     5468.35    209.65 o 
  -2   8   1      541.09      572.53    101.01 o 
  -1   8   1    10707.98     9431.89    248.71 o 
   0   8   1       59.97      242.26     88.51 o 
   1   8   1    10709.52     8983.89    262.69 o 
   2   8   1      540.52      696.36    110.30 o 
   3   8   1     4867.84     5677.08    213.31 o 
   4   8   1      756.43      803.99    124.77 o 
   5   8   1     4896.09     4561.40    339.26 o 
   6   8   1      136.43      311.85    140.04 o 
   7   8   1    38320.53    38146.11    942.78 o 
   8   8   1      445.78      547.48    219.44 o 
   9   8   1     4536.48     3763.37    378.78 o 
  10   8   1      129.05      503.07    290.99 o 
  11   8   1     1550.88     1659.47    406.21 o 
  12   8   1       65.56      229.81    417.09 o 
  13   8   1     2334.24     2115.68    529.10 o 
  14   8   1      183.87       60.88    451.28 o 
  15   8   1     3778.69     2873.97    733.46 o 
  16   8   1      363.97      911.76    704.99 o 
  17   8   1      218.08     -242.87    985.22 o 
 -16   9   1       80.53      532.12    567.95 o 
 -15   9   1      153.57      -40.58    492.27 o 
 -14   9   1      121.96      336.31    483.12 o 
 -13   9   1     1203.79     1476.43    519.55 o 
 -12   9   1      188.26      471.14    421.44 o 
 -11   9   1     1618.89     1353.05    443.63 o 
 -10   9   1      451.92      197.94    351.81 o 
  -9   9   1     1443.13     1227.06    308.06 o 
  -8   9   1       95.20      -33.05    221.16 o 
  -7   9   1     2652.91     2586.81    260.05 o 
  -6   9   1      157.94      217.83    139.07 o 
  -5   9   1     4752.47     4888.71    303.34 o 
  -4   9   1     1578.41     1580.44    170.24 o 
  -3   9   1       19.04       66.97     96.50 o 
  -2   9   1      123.30       17.23     84.39 o 
  -1   9   1     1459.21     1767.68    144.69 o 
   0   9   1     1192.02     1277.23    138.94 o 
   1   9   1     1460.25     1553.89    152.18 o 
   2   9   1      123.39      187.39     89.44 o 
   3   9   1       19.03      -75.99    103.67 o 
   4   9   1     1578.07     1508.83    170.20 o 
   5   9   1     4746.54     4719.55    233.58 o 
   6   9   1      157.84      139.97    166.38 o 
   7   9   1     2650.39     2501.11    264.88 o 
   8   9   1       95.14       57.26    219.24 o 
   9   9   1     1443.82     1345.44    312.65 o 
  10   9   1      452.00      747.60    351.57 o 
  11   9   1     1618.53     1628.96    480.00 o 
  12   9   1      188.07      262.52    433.91 o 
  13   9   1     1202.61     1666.00    527.04 o 
  14   9   1      121.93      -73.72    448.05 o 
  15   9   1      153.39      315.92    517.42 o 
  16   9   1       80.44       90.56    549.06 o 
  17   9   1      601.53      601.55   1192.31 o 
 -16  10   1      171.61      128.35    573.37 o 
 -15  10   1       80.70      273.59    530.26 o 
 -14  10   1      206.63       21.96    459.60 o 
 -13  10   1      131.13      339.46    450.53 o 
 -12  10   1     1408.02     2035.51    550.71 o 
 -11  10   1      217.07      -98.44    381.42 o 
 -10  10   1     1070.25     1387.59    444.05 o 
  -9  10   1     5746.90     4939.97    558.49 o 
  -8  10   1      323.03      585.11    258.21 o 
  -7  10   1      721.37      673.93    243.77 o 
  -6  10   1      721.45      510.83    158.71 o 
  -5  10   1     2408.23     2526.00    203.38 o 
  -4  10   1      709.57      887.94    150.63 o 
  -3  10   1      406.17      440.77    136.43 o 
  -2  10   1      621.19      583.25    125.90 o 
  -1  10   1     5502.47     5895.27    239.58 o 
   0  10   1      846.45     1066.52    147.74 o 
   1  10   1     5500.86     5873.82    241.03 o 
   2  10   1      621.30      867.59    139.59 o 
   3  10   1      405.76      208.01    127.33 o 
   4  10   1      709.29      765.22    150.11 o 
   5  10   1     2409.13     2571.42    202.55 o 
   6  10   1      721.76      799.65    204.66 o 
   7  10   1      721.39      812.61    218.64 o 
   8  10   1      322.65      252.38    231.70 o 
   9  10   1     5746.71     5200.23    486.46 o 
  10  10   1     1069.40     1038.12    367.20 o 
  11  10   1      217.17      -22.44    391.95 o 
  12  10   1     1408.73      954.98    479.05 o 
  13  10   1      131.13      -88.36    426.16 o 
  14  10   1      206.47     -136.77    460.46 o 
  15  10   1       80.61      284.96    532.32 o 
  16  10   1      171.60      648.42    728.74 o 
 -16  11   1      270.43        7.70    660.24 o 
 -15  11   1      565.43      579.89    556.11 o 
 -14  11   1      439.37      515.23    506.96 o 
 -13  11   1      299.84      639.11    461.95 o 
 -12  11   1      216.49      294.88    435.92 o 
 -11  11   1      604.95      470.54    429.65 o 
 -10  11   1       36.62      -72.83    357.99 o 
  -9  11   1      761.61      409.25    366.57 o 
  -8  11   1     3308.01     3411.80    364.71 o 
  -7  11   1      317.36      327.97    225.73 o 
  -6  11   1     2248.74     1782.03    276.07 o 
  -5  11   1      428.11      460.81    146.79 o 
  -4  11   1      405.89      390.35    133.02 o 
  -3  11   1     3613.67     3827.53    226.75 o 
  -2  11   1      893.17     1024.20    160.04 o 
  -1  11   1     1843.09     1906.70    185.80 o 
   0  11   1     1217.26     1306.06    169.50 o 
   1  11   1     1841.31     1901.45    187.24 o 
   2  11   1      893.29     1148.59    162.86 o 
   3  11   1     3609.61     3684.32    225.72 o 
   4  11   1      405.54      532.38    141.86 o 
   5  11   1      428.41      398.54    180.13 o 
   6  11   1     2250.26     2018.30    254.41 o 
   7  11   1      317.01      236.16    217.49 o 
   8  11   1     3309.52     3173.90    406.40 o 
   9  11   1      760.60      601.77    326.81 o 
  10  11   1       36.60      338.64    384.77 o 
  11  11   1      604.37      229.31    413.13 o 
  12  11   1      216.54     -203.45    423.97 o 
  13  11   1      299.97      362.52    460.77 o 
  14  11   1      439.63      327.88    498.41 o 
  15  11   1      565.40      818.51    564.35 o 
  16  11   1      270.58      391.46    727.02 o 
 -16  12   1      265.65      -29.67   1774.98 o 
 -15  12   1      343.49      336.91    548.48 o 
 -14  12   1       53.50      -46.84    475.71 o 
 -13  12   1      277.83      631.56    505.11 o 
 -12  12   1     3819.98     4079.83    631.88 o 
 -11  12   1      162.45      381.58    440.75 o 
 -10  12   1      433.80      927.31    432.81 o 
  -9  12   1      477.09       42.50    338.59 o 
  -8  12   1      939.79      682.49    342.48 o 
  -7  12   1     7309.53     7037.01    445.32 o 
  -6  12   1      306.81      474.22    232.79 o 
  -5  12   1      284.43      199.58    165.00 o 
  -4  12   1     4392.80     4505.11    267.29 o 
  -3  12   1     1208.80     1181.57    170.28 o 
  -2  12   1     4671.35     4774.20    252.53 o 
  -1  12   1     2256.55     2633.42    211.94 o 
   0  12   1     2004.31     2275.66    218.05 o 
   1  12   1     2257.38     2769.10    212.14 o 
   2  12   1     4666.85     5024.34    259.04 o 
   3  12   1     1207.58     1195.28    168.17 o 
   4  12   1     4391.87     4703.05    262.36 o 
   5  12   1      284.58      222.55    172.56 o 
   6  12   1      307.04      325.79    213.53 o 
   7  12   1     7312.10     6665.96    494.15 o 
   8  12   1      938.77     1034.70    327.92 o 
   9  12   1      476.61      305.56    325.54 o 
  10  12   1      433.96      159.24    400.54 o 
  11  12   1      162.30      273.13    433.40 o 
  12  12   1     3822.11     3351.04    621.57 o 
  13  12   1      277.98      155.07    482.68 o 
  14  12   1       53.44       81.02    511.77 o 
  15  12   1      343.68      314.83    537.44 o 
  16  12   1      265.73      588.06   1143.76 o 
 -15  13   1      203.43       -5.28    679.65 o 
 -14  13   1       82.22      -38.90    518.32 o 
 -13  13   1       24.57     -122.49    438.26 o 
 -12  13   1     1749.18     1578.36    552.98 o 
 -11  13   1      404.05      450.27    458.33 o 
 -10  13   1     2328.93     2027.96    512.77 o 
  -9  13   1       77.28      -28.43    364.42 o 
  -8  13   1     7034.92     5440.85    550.06 o 
  -7  13   1      562.58      467.73    280.54 o 
  -6  13   1    30546.33    28629.79    781.53 o 
  -5  13   1       69.96      100.56    199.06 o 
  -4  13   1     4963.44     4962.22    334.74 o 
  -3  13   1      144.92      196.44    139.18 o 
  -2  13   1    26113.51    26509.50    553.41 o 
  -1  13   1      197.11      233.39    127.91 o 
   0  13   1       14.53      -91.70    119.28 o 
   1  13   1      197.26      260.28    132.00 o 
   2  13   1    26116.47    26370.25    521.23 o 
   3  13   1      144.78      220.66    136.84 o 
   4  13   1     4965.72     5263.40    324.76 o 
   5  13   1       69.88       -4.07    167.56 o 
   6  13   1    30548.29    29915.48    861.70 o 
   7  13   1      562.06      379.15    281.13 o 
   8  13   1     7039.55     5896.39    507.67 o 
   9  13   1       77.18     -121.49    349.85 o 
  10  13   1     2329.66     2187.49    537.79 o 
  11  13   1      403.93      522.60    475.07 o 
  12  13   1     1749.69     1866.58    545.44 o 
  13  13   1       24.54     -175.64    449.27 o 
  14  13   1       82.26      -72.86    506.63 o 
  15  13   1      203.40      664.07    701.17 o 
 -15  14   1      356.62    -1491.74   1491.74 o 
 -14  14   1      500.94      309.12    551.06 o 
 -13  14   1      208.53      454.04    486.54 o 
 -12  14   1     1081.01     1601.79    550.55 o 
 -11  14   1      455.02      699.06    481.57 o 
 -10  14   1      752.07     1306.68    487.00 o 
  -9  14   1      280.74      385.38    389.87 o 
  -8  14   1     1268.82     1666.13    450.62 o 
  -7  14   1     2448.41     2258.82    451.88 o 
  -6  14   1      333.53      241.79    248.12 o 
  -5  14   1      414.19      514.73    230.85 o 
  -4  14   1     4689.75     4915.75    346.14 o 
  -3  14   1      127.16      -59.08    158.62 o 
  -2  14   1     2391.02     2412.92    241.46 o 
  -1  14   1      907.47      889.58    169.18 o 
   0  14   1     4292.89     4570.17    299.23 o 
   1  14   1      907.22     1231.82    190.54 o 
   2  14   1     2393.00     2637.59    231.75 o 
   3  14   1      127.07      366.57    145.14 o 
   4  14   1     4685.03     4183.83    357.44 o 
   5  14   1      414.39      287.97    257.78 o 
   6  14   1      333.72      302.06    272.24 o 
   7  14   1     2446.98     1845.84    374.67 o 
   8  14   1     1267.45     1648.03    391.55 o 
   9  14   1      280.93      857.27    434.81 o 
  10  14   1      752.23      779.47    478.66 o 
  11  14   1      454.69      -90.73    428.97 o 
  12  14   1     1081.63     1266.38    508.64 o 
  13  14   1      208.55      -17.93    487.17 o 
  14  14   1      500.46      414.22    528.16 o 
 -14  15   1      215.19      105.99    631.97 o 
 -13  15   1      594.25      167.18    498.70 o 
 -12  15   1        2.44       -8.08    458.30 o 
 -11  15   1      931.56      740.11    498.73 o 
 -10  15   1      424.32       64.68    433.41 o 
  -9  15   1      325.75      397.16    407.36 o 
  -8  15   1      365.02       50.97    334.98 o 
  -7  15   1      113.24     -225.93    307.79 o 
  -6  15   1      960.50      810.02    311.11 o 
  -5  15   1     1894.85     1259.75    297.35 o 
  -4  15   1     4155.19     4393.53    403.74 o 
  -3  15   1      719.47      808.79    214.09 o 
  -2  15   1      483.87      525.81    212.36 o 
  -1  15   1      972.60     1167.41    220.88 o 
   0  15   1      351.92      390.16    172.93 o 
   1  15   1      973.45     1231.34    207.85 o 
   2  15   1      484.27      601.92    170.42 o 
   3  15   1      719.60      834.72    187.45 o 
   4  15   1     4157.15     4004.31    368.59 o 
   5  15   1     1893.16     1504.35    336.62 o 
   6  15   1      959.63      915.70    316.16 o 
   7  15   1      113.32      -69.54    276.79 o 
   8  15   1      364.92      448.34    324.72 o 
   9  15   1      325.94      113.99    407.05 o 
  10  15   1      424.61      545.76    445.99 o 
  11  15   1      931.13      333.51    461.80 o 
  12  15   1        2.44     -207.77    465.77 o 
  13  15   1      593.84      557.87    562.88 o 
  14  15   1      215.25     -217.80    660.93 o 
 -13  16   1      109.05      127.61    523.39 o 
 -12  16   1      261.83      -16.39    491.53 o 
 -11  16   1       47.44     -111.21    416.46 o 
 -10  16   1      212.90      218.08    431.07 o 
  -9  16   1     1255.96      976.32    445.68 o 
  -8  16   1      102.56      134.47    378.08 o 
  -7  16   1     4104.60     3927.41    547.48 o 
  -6  16   1       37.08      195.32    315.65 o 
  -5  16   1      372.82      542.20    261.08 o 
  -4  16   1     1835.47     2018.36    342.53 o 
  -3  16   1     3558.90     3542.46    322.54 o 
  -2  16   1     1625.87     1983.93    269.12 o 
  -1  16   1    11090.90    10543.96    485.14 o 
   0  16   1      603.19      746.89    185.65 o 
   1  16   1    11092.94    10822.51    408.76 o 
   2  16   1     1626.94     1432.60    219.08 o 
   3  16   1     3560.21     3617.82    370.56 o 
   4  16   1     1834.29     1846.20    350.13 o 
   5  16   1      372.98      341.75    281.93 o 
   6  16   1       37.07     -124.78    279.59 o 
   7  16   1     4107.50     3568.28    472.87 o 
   8  16   1      102.59     -109.84    334.23 o 
   9  16   1     1255.80      666.91    450.82 o 
  10  16   1      212.80      -13.34    422.46 o 
  11  16   1       47.46     -110.74    432.69 o 
  12  16   1      261.85      140.16    494.85 o 
  13  16   1      109.10     -100.80    507.70 o 
 -13  17   1      613.64     1106.59    698.31 o 
 -12  17   1      134.33     -115.38    491.74 o 
 -11  17   1      763.63     1013.93    518.70 o 
 -10  17   1       87.38     -329.28    329.28 o 
  -9  17   1       10.64     -163.08    379.16 o 
  -8  17   1       50.39      247.59    397.42 o 
  -7  17   1      750.36      822.25    398.96 o 
  -6  17   1      204.66      115.15    338.26 o 
  -5  17   1      678.53      888.51    338.75 o 
  -4  17   1      457.66      388.05    254.62 o 
  -3  17   1      756.38      748.87    268.43 o 
  -2  17   1       42.80       83.15    179.05 o 
  -1  17   1       41.23      -58.05    193.53 o 
   0  17   1       70.61       40.12    173.64 o 
   1  17   1       41.27      -48.64    151.61 o 
   2  17   1       42.76      138.30    191.50 o 
   3  17   1      755.67      815.03    305.70 o 
   4  17   1      457.40      414.27    292.50 o 
   5  17   1      677.80      748.32    326.08 o 
   6  17   1      204.81      -26.06    297.74 o 
   7  17   1      749.63      443.04    334.35 o 
   8  17   1       50.38       43.72    357.38 o 
   9  17   1       10.64     -130.13    425.96 o 
  10  17   1       87.36      287.48    451.48 o 
  11  17   1      763.77      329.88    469.33 o 
  12  17   1      134.25      213.70    491.45 o 
  13  17   1      613.60      315.42    566.25 o 
 -12  18   1      487.36       47.52    510.98 o 
 -11  18   1      680.22      503.74    516.06 o 
 -10  18   1        2.07     -401.13    401.13 o 
  -9  18   1      911.81     1013.49    477.39 o 
  -8  18   1      264.68       69.45    390.27 o 
  -7  18   1     7580.19     8706.03    765.33 o 
  -6  18   1       92.26      -54.36    343.10 o 
  -5  18   1      319.46      307.34    363.66 o 
  -4  18   1       34.01      -65.70    253.06 o 
  -3  18   1      218.36      357.93    252.07 o 
  -2  18   1        8.07      -73.66    182.11 o 
  -1  18   1     4870.43     5492.28    422.93 o 
   0  18   1       48.12      178.64    193.54 o 
   1  18   1     4870.54     5145.00    419.79 o 
   2  18   1        8.06      -63.35    250.06 o 
   3  18   1      218.49      102.50    274.73 o 
   4  18   1       33.99      122.76    281.28 o 
   5  18   1      319.13      286.35    306.99 o 
   6  18   1       92.25      309.20    335.70 o 
   7  18   1     7582.21     8338.40    952.76 o 
   8  18   1      264.77      338.46    390.70 o 
   9  18   1      910.80      842.51    443.95 o 
  10  18   1        2.07     -151.20    397.94 o 
  11  18   1      680.65      182.30    505.19 o 
  12  18   1      486.86      346.44    515.60 o 
 -11  19   1     1747.06     1744.85    600.63 o 
 -10  19   1       80.18      139.20    455.50 o 
  -9  19   1      454.97      423.68    417.92 o 
  -8  19   1      527.63      545.86    415.75 o 
  -7  19   1      430.94      703.16    415.16 o 
  -6  19   1      264.57      281.89    370.91 o 
  -5  19   1     1010.75      728.29    390.73 o 
  -4  19   1      165.76      380.76    315.25 o 
  -3  19   1      276.97      381.36    270.95 o 
  -2  19   1      125.00      120.45    243.07 o 
  -1  19   1     1888.93     1972.60    338.19 o 
   0  19   1      109.00      181.47    231.55 o 
   1  19   1     1890.36     2230.40    392.65 o 
   2  19   1      125.10       74.76    342.98 o 
   3  19   1      277.01      248.14    287.31 o 
   4  19   1      165.87      131.32    277.35 o 
   5  19   1     1009.70      858.47    365.37 o 
   6  19   1      264.31      187.92    332.92 o 
   7  19   1      430.48      623.79    421.21 o 
   8  19   1      527.61      311.24    413.05 o 
   9  19   1      455.02      326.21    398.68 o 
  10  19   1       80.24     -365.54    396.34 o 
  11  19   1     1747.47     1912.04    622.30 o 
 -11  20   1      223.17      -35.18    623.05 o 
 -10  20   1     1062.34     1030.44    549.12 o 
  -9  20   1      266.12      431.90    453.36 o 
  -8  20   1      113.48      378.21    431.46 o 
  -7  20   1      379.97      210.45    398.37 o 
  -6  20   1      595.41      735.08    407.88 o 
  -5  20   1     1905.96     1733.39    466.98 o 
  -4  20   1      933.51     1247.60    423.08 o 
  -3  20   1     1710.46     1498.42    424.51 o 
  -2  20   1      491.99      579.46    364.62 o 
  -1  20   1      238.49      413.53    257.23 o 
   0  20   1      900.49     1451.06    325.32 o 
   1  20   1      238.64      200.42    292.47 o 
   2  20   1      492.37      693.06    374.09 o 
   3  20   1     1711.85     1774.78    541.67 o 
   4  20   1      933.24      872.56    360.03 o 
   5  20   1     1905.75     1663.33    413.34 o 
   6  20   1      595.43      374.97    388.30 o 
   7  20   1      380.23      202.05    378.79 o 
   8  20   1      113.56     -286.69    371.79 o 
   9  20   1      266.30       63.18    414.67 o 
  10  20   1     1062.18      832.25    510.10 o 
  11  20   1      222.95      321.17    742.73 o 
 -10  21   1     3954.74     4009.23    737.90 o 
  -9  21   1      351.37      412.14    476.42 o 
  -8  21   1     1221.20      535.84    464.82 o 
  -7  21   1      417.13      -12.95    388.79 o 
  -6  21   1      427.10      370.45    406.03 o 
  -5  21   1      488.49      394.10    393.33 o 
  -4  21   1     6630.45     7305.77    701.03 o 
  -3  21   1      625.65      533.30    430.83 o 
  -2  21   1     1857.78     1611.05    540.97 o 
  -1  21   1      496.90      571.65    326.33 o 
   0  21   1       54.67        7.59    285.09 o 
   1  21   1      497.17      627.62    443.21 o 
   2  21   1     1857.61     2195.92    491.11 o 
   3  21   1      625.88      885.61    489.77 o 
   4  21   1     6632.15     7101.53    717.27 o 
   5  21   1      488.08      439.68    474.40 o 
   6  21   1      427.41      282.95    391.04 o 
   7  21   1      417.37      575.67    433.56 o 
   8  21   1     1222.04      984.82    489.08 o 
   9  21   1      351.33      106.19    444.83 o 
  10  21   1     3955.15     4652.41    767.51 o 
  -9  22   1       61.50       76.64    471.65 o 
  -8  22   1     1422.31     1171.47    541.03 o 
  -7  22   1       74.55      136.03    424.11 o 
  -6  22   1       96.53      111.81    404.08 o 
  -5  22   1      117.52      113.12    383.72 o 
  -4  22   1      390.90      606.43    449.56 o 
  -3  22   1      300.50      419.42    627.18 o 
  -2  22   1      345.26      399.06    378.58 o 
  -1  22   1      437.97      320.65    383.75 o 
   0  22   1        4.60     -396.40    396.40 o 
   1  22   1      437.84      321.63    425.21 o 
   2  22   1      345.16      552.84    377.63 o 
   3  22   1      300.22      310.69    390.73 o 
   4  22   1      390.51      -32.27    433.34 o 
   5  22   1      117.60      672.33    494.25 o 
   6  22   1       96.43      100.30    426.61 o 
   7  22   1       74.53       39.86    429.50 o 
   8  22   1     1421.31     1102.27    527.15 o 
   9  22   1       61.52       18.49    459.26 o 
  10  22   1     1325.95      658.20   1038.55 o 
  -9  23   1      697.25     1378.44   1146.46 o 
  -8  23   1      492.25      327.18    495.72 o 
  -7  23   1      146.82     -176.68    421.38 o 
  -6  23   1      992.50      410.55    554.15 o 
  -5  23   1       39.72      176.05    452.71 o 
  -4  23   1       68.46     -204.83    411.96 o 
  -3  23   1       21.60      193.72    522.40 o 
  -2  23   1      593.11      462.14    453.23 o 
  -1  23   1      114.92     -128.91    695.22 o 
   0  23   1      214.13      226.91    513.06 o 
   1  23   1      115.00       98.79    415.89 o 
   2  23   1      593.61      330.14    396.84 o 
   3  23   1       21.61      262.24    371.20 o 
   4  23   1       68.51      341.51    452.35 o 
   5  23   1       39.71      -65.96    476.23 o 
   6  23   1      992.56     1253.39    588.80 o 
   7  23   1      146.83      389.32    550.32 o 
   8  23   1      492.30        9.20    469.70 o 
   9  23   1      697.77     1378.44   1138.36 o 
  -8  24   1       82.92      207.71   1019.67 o 
  -7  24   1      166.34     -283.42    595.30 o 
  -6  24   1       67.82      371.21    512.28 o 
  -5  24   1     1200.99     1292.20    585.83 o 
  -4  24   1      343.83      880.02    643.69 o 
  -3  24   1      188.81      741.59    486.73 o 
  -1  24   1        7.74     -485.68    685.39 o 
   0  24   1     1715.61     1753.40   1224.68 o 
   1  24   1        7.75      489.60    516.41 o 
   2  24   1      820.45      927.41    479.32 o 
   3  24   1      188.87      240.37    414.93 o 
   4  24   1      343.57      434.93    490.03 o 
   5  24   1     1201.32     1055.51    682.64 o 
   6  24   1       67.85     -132.91    507.55 o 
   7  24   1      166.47     -377.84    572.16 o 
  -6  25   1       92.45       93.89    644.47 o 
  -5  25   1      166.48     -103.10    602.73 o 
  -4  25   1     1368.08     1485.12    581.09 o 
  -3  25   1      516.89      753.70    666.41 o 
  -2  25   1      343.19     1653.59   1111.39 o 
   0  25   1      286.33      671.69   1176.13 o 
   1  25   1     1606.23     2643.51    898.62 o 
   2  25   1      343.27      305.33    617.89 o 
   3  25   1      516.37      498.97    515.84 o 
   4  25   1     1368.87     1279.00    598.03 o 
   5  25   1      166.31       97.95    493.45 o 
   6  25   1       92.41      655.50    919.86 o 
  -5  26   1     2553.13     1945.08    779.19 o 
  -4  26   1      893.86      941.44    987.30 o 
  -3  26   1     1849.72     2619.31   1378.44 o 
  -2  26   1      306.45      930.65   1070.92 o 
   0  26   1      205.12      126.78   1219.29 o 
   1  26   1     1823.31     1761.12    917.79 o 
   2  26   1      306.65      647.41   1054.74 o 
   3  26   1     1850.33     1581.19    826.02 o 
   4  26   1      893.88      741.00    674.04 o 
   1  27   1     1502.52     1923.35   1529.51 o 
 -14   0   2     9531.82     7387.85   1542.99 o 
 -12   0   2     5165.24     5347.74    550.07 o 
 -10   0   2     1221.84     1539.10    346.10 o 
  -8   0   2     6179.93     6423.89    428.95 o 
  -6   0   2     8945.42     8170.56    545.04 o 
  -4   0   2      921.26     1003.13    163.01 o 
  -2   0   2    28486.13    27530.04    366.28 o 
   2   0   2    28470.39    27715.36    451.03 o 
   4   0   2      920.97      874.84    145.91 o 
   6   0   2     8931.00     6513.92   1255.47 o 
   8   0   2     6180.37     4598.49    747.57 o 
  10   0   2     1219.26     1181.27    321.15 o 
  12   0   2     5159.35     5995.22    704.13 o 
  14   0   2     9533.45     4447.03   1514.67 o 
  16   0   2      100.97      245.48   1011.58 o 
 -16   1   2       86.70      -51.25    898.28 o 
 -15   1   2      254.65      443.96    644.05 o 
 -14   1   2     1102.46     1049.56    432.50 o 
 -13   1   2       63.96      200.84    300.83 o 
 -12   1   2     4303.76     4641.50    369.45 o 
 -11   1   2      941.72      840.70    251.98 o 
 -10   1   2     5073.52     5288.03    334.93 o 
  -9   1   2      676.98      658.00    198.99 o 
  -8   1   2     3670.21     3546.48    246.32 o 
  -7   1   2      162.57      136.83    156.59 o 
  -6   1   2     5965.12     6661.73    261.52 o 
  -5   1   2      933.34     1096.80    129.78 o 
  -4   1   2    21317.65    21512.75    337.35 o 
  -3   1   2     6276.63     6166.56    178.85 o 
  -2   1   2    10273.98     8228.95    146.97 o 
  -1   1   2     2363.06     2340.43    273.24 o 
   0   1   2        0.33      -16.97     18.99 o 
   1   1   2     2362.21     2180.89    314.66 o 
   2   1   2    10269.53     8497.15    145.14 o 
   3   1   2     6268.51     5632.96    267.16 o 
   4   1   2    21302.71    19973.64    786.02 o 
   5   1   2      933.37     1115.49    123.34 o 
   6   1   2     5957.19     6192.00    283.61 o 
   7   1   2      162.48      389.46    157.17 o 
   8   1   2     3662.57     3489.50    238.12 o 
   9   1   2      676.58      686.29    188.91 o 
  10   1   2     5070.10     5183.81    326.02 o 
  11   1   2      941.10     1144.83    292.02 o 
  12   1   2     4299.85     5140.12    470.98 o 
  13   1   2       63.90      164.01    381.56 o 
  14   1   2     1100.64      635.72    489.20 o 
  15   1   2      254.69      218.34    499.02 o 
  16   1   2       86.62     -555.48    672.37 o 
  17   1   2       23.49     -566.48   1111.39 o 
  18   1   2     1143.92      134.88   1294.82 o 
 -17   2   2       96.38     -903.68    954.93 o 
 -16   2   2      143.15      436.80    676.41 o 
 -15   2   2      315.85       11.54    594.89 o 
 -14   2   2     1171.66     1856.54    493.18 o 
 -13   2   2      406.02      490.34    327.74 o 
 -12   2   2      609.11      323.52    293.00 o 
 -11   2   2     1071.59     1249.44    264.46 o 
 -10   2   2      168.03      128.10    196.11 o 
  -9   2   2      674.64      821.63    201.23 o 
  -8   2   2      546.65      678.04    182.41 o 
  -7   2   2      697.82      831.19    181.46 o 
  -6   2   2      959.37      922.50    140.79 o 
  -5   2   2      351.58      651.19    113.79 o 
  -4   2   2      537.29      421.77     96.24 o 
  -3   2   2      181.67      118.79     78.40 o 
  -2   2   2      233.96      199.79     58.96 o 
  -1   2   2       14.13       15.72     41.01 o 
   0   2   2     1636.51     2063.05     70.81 o 
   1   2   2       14.11      -12.78     43.62 o 
   2   2   2      233.79      203.91     80.20 o 
   3   2   2      181.55       97.04     67.26 o 
   4   2   2      536.84      497.66     91.68 o 
   5   2   2      351.57      417.43     98.97 o 
   6   2   2      958.35      888.98    133.17 o 
   7   2   2      696.46      785.50    174.41 o 
   8   2   2      545.65      494.68    162.24 o 
   9   2   2      674.36      596.07    180.11 o 
  10   2   2      167.90      163.27    211.51 o 
  11   2   2     1070.35      772.00    273.19 o 
  12   2   2      608.38      660.09    323.24 o 
  13   2   2      405.60      660.16    390.45 o 
  14   2   2     1171.77      561.49    483.29 o 
  15   2   2      315.65      518.76    595.37 o 
  16   2   2      143.06      103.07    610.98 o 
  17   2   2       96.39      410.03   1114.09 o 
 -17   3   2      746.61     1850.51   1246.26 o 
 -16   3   2       92.46      644.12    699.71 o 
 -15   3   2      151.84     -195.19    553.35 o 
 -14   3   2      624.92      845.74    463.29 o 
 -13   3   2      568.26      570.49    329.39 o 
 -12   3   2      869.29      683.44    324.90 o 
 -11   3   2     2853.16     2889.80    312.20 o 
 -10   3   2     3319.40     2797.28    269.94 o 
  -9   3   2     1118.69      827.03    211.03 o 
  -8   3   2      932.97      747.47    184.54 o 
  -7   3   2     2348.29     1929.86    229.00 o 
  -6   3   2      402.99      436.96    131.21 o 
  -5   3   2     3670.56     3865.84    185.56 o 
  -4   3   2     3596.95     3145.24    225.57 o 
  -3   3   2    28735.58    27928.07    438.64 o 
  -2   3   2     2777.21     2656.64    129.29 o 
  -1   3   2     8924.64     8206.89    171.26 o 
   0   3   2       71.79       25.29     39.45 o 
   1   3   2     8916.47     8604.79    145.74 o 
   2   3   2     2774.89     2764.38    159.14 o 
   3   3   2    28707.55    26390.18    743.02 o 
   4   3   2     3590.38     3161.57    183.66 o 
   5   3   2     3668.38     3872.53    176.59 o 
   6   3   2      403.26      537.19    124.57 o 
   7   3   2     2346.97     1932.98    191.19 o 
   8   3   2      932.14     1193.64    186.39 o 
   9   3   2     1118.74     1098.94    204.00 o 
  10   3   2     3313.89     3068.02    303.44 o 
  11   3   2     2852.52     2938.06    384.73 o 
  12   3   2      869.10      956.33    344.09 o 
  13   3   2      568.29      564.81    339.39 o 
  14   3   2      625.04      611.67    429.13 o 
  15   3   2      151.62       62.77    573.46 o 
  16   3   2       92.32     -257.50    767.26 o 
  17   3   2      746.70     -126.78   1132.97 o 
 -17   4   2      844.64      914.25    890.19 o 
 -16   4   2      177.44      324.85    673.28 o 
 -15   4   2     1327.90      671.26    530.20 o 
 -14   4   2      473.02      297.31    433.28 o 
 -13   4   2      411.23      509.56    370.18 o 
 -12   4   2      575.27      867.25    329.47 o 
 -11   4   2     1761.52     1387.20    321.19 o 
 -10   4   2      303.08      506.72    216.22 o 
  -9   4   2     3721.16     4718.30    304.53 o 
  -8   4   2      121.78      -19.32    144.84 o 
  -7   4   2    25924.98    27828.81    499.79 o 
  -6   4   2       33.49      158.27    120.45 o 
  -5   4   2     6336.74     7054.96    229.61 o 
  -4   4   2     1534.51     1411.23    123.85 o 
  -3   4   2     3122.54     3132.07    145.14 o 
  -2   4   2      573.06      728.29     96.58 o 
  -1   4   2    46803.38    44693.93    469.08 o 
   0   4   2     3095.73     3355.91    130.39 o 
   1   4   2    46783.05    44334.90    366.50 o 
   2   4   2      573.32      628.28     98.63 o 
   3   4   2     3120.53     3005.34    163.81 o 
   4   4   2     1533.42     1554.02    110.27 o 
   5   4   2     6325.97     6528.83    367.23 o 
   6   4   2       33.59        6.54    105.60 o 
   7   4   2    25894.66    26840.21    542.54 o 
   8   4   2      121.62      198.99    143.82 o 
   9   4   2     3718.11     3747.72    330.33 o 
  10   4   2      302.60      382.07    235.47 o 
  11   4   2     1760.86     1481.47    329.48 o 
  12   4   2      575.33      269.22    302.53 o 
  13   4   2      410.78       22.33    318.91 o 
  14   4   2      472.30      612.57    485.91 o 
  15   4   2     1325.84     1154.23    954.93 o 
  16   4   2      177.16      299.51   1221.99 o 
  17   4   2      844.25      161.85   1165.34 o 
 -17   5   2      571.73     1275.44   1162.64 o 
 -16   5   2      722.43      616.69   1091.16 o 
 -15   5   2     1820.65     1518.52    608.22 o 
 -14   5   2       62.94      -13.46    418.23 o 
 -13   5   2     2566.54     2549.26    536.36 o 
 -12   5   2      663.08     1191.62    386.05 o 
 -11   5   2     9434.22     9034.93    530.44 o 
 -10   5   2      349.51      216.10    231.17 o 
  -9   5   2     4647.36     4792.15    297.75 o 
  -8   5   2      720.58      841.91    182.74 o 
  -7   5   2     1363.35     1411.42    184.65 o 
  -6   5   2      662.35      686.29    153.35 o 
  -5   5   2      439.97      525.30    115.03 o 
  -4   5   2     2406.52     2591.08    154.71 o 
  -3   5   2    22314.32    21843.21    320.15 o 
  -2   5   2     1500.00     1524.90    123.71 o 
  -1   5   2    15704.61    17466.44    298.14 o 
   0   5   2        0.18       25.05     66.22 o 
   1   5   2    15703.60    17238.48    261.69 o 
   2   5   2     1497.86     1585.58    103.22 o 
   3   5   2    22306.73    21883.37    382.56 o 
   4   5   2     2405.33     2634.65    176.60 o 
   5   5   2      439.42      469.91     99.61 o 
   6   5   2      661.78      614.13    131.12 o 
   7   5   2     1360.62     1367.68    169.94 o 
   8   5   2      719.53      698.23    198.59 o 
   9   5   2     4647.96     4180.58    320.46 o 
  10   5   2      349.18      761.78    285.26 o 
  11   5   2     9429.75    10097.60    693.67 o 
  12   5   2      662.15      662.45    329.46 o 
  13   5   2     2566.84     2657.05    427.33 o 
  14   5   2       62.92      119.08    453.34 o 
  15   5   2     1819.99     1571.95    673.94 o 
  16   5   2      721.25      533.44    822.40 o 
  17   5   2      571.49      514.02   1112.74 o 
 -17   6   2      132.17     -568.32    717.17 o 
 -16   6   2      509.21      820.99    806.57 o 
 -15   6   2      294.98      -81.97    448.93 o 
 -14   6   2      484.65      267.20    452.77 o 
 -13   6   2     1131.37      996.90    474.75 o 
 -12   6   2     1114.43     1573.94    421.21 o 
 -11   6   2     1658.27     1574.00    393.43 o 
 -10   6   2     1070.79     1492.81    325.44 o 
  -9   6   2     1416.11     1506.96    227.96 o 
  -8   6   2      702.15      599.57    178.93 o 
  -7   6   2     1856.91     2202.25    209.99 o 
  -6   6   2       56.80      129.54    142.21 o 
  -5   6   2      212.47      300.04    115.24 o 
  -4   6   2      395.97      381.17    100.45 o 
  -3   6   2      388.48      368.79     83.46 o 
  -2   6   2     1596.60     1893.30    115.34 o 
  -1   6   2     2240.62     2703.67    153.12 o 
   0   6   2       14.33       20.40     64.43 o 
   1   6   2     2241.85     2705.01    137.68 o 
   2   6   2     1594.55     1676.67    114.60 o 
   3   6   2      388.36      292.68     77.90 o 
   4   6   2      395.26      448.62     85.79 o 
   5   6   2      212.17      172.42     94.50 o 
   6   6   2       56.70       61.20    127.11 o 
   7   6   2     1854.38     1853.16    187.40 o 
   8   6   2      701.96      862.27    213.05 o 
   9   6   2     1416.34     1184.24    285.26 o 
  10   6   2     1070.79     1146.08    302.82 o 
  11   6   2     1658.35     1546.92    349.43 o 
  12   6   2     1113.50     1057.18    355.10 o 
  13   6   2     1130.58      801.68    410.28 o 
  14   6   2      484.68       69.28    428.69 o 
  15   6   2      294.88      176.58    598.54 o 
  16   6   2      509.07      684.85    819.01 o 
  17   6   2      132.15     -280.51    803.93 o 
 -17   7   2      746.16      954.76    845.76 o 
 -16   7   2      137.73      196.86    554.97 o 
 -15   7   2      233.09      365.79    486.16 o 
 -14   7   2       12.74     -114.03    409.30 o 
 -13   7   2     1811.31     2301.98    557.77 o 
 -12   7   2      343.84      313.06    415.60 o 
 -11   7   2      437.57      340.75    349.92 o 
 -10   7   2     1132.60      753.74    329.82 o 
  -9   7   2     2087.22     1931.34    306.60 o 
  -8   7   2     2215.13     2194.01    235.70 o 
  -7   7   2      156.38      134.43    144.85 o 
  -6   7   2      322.80      378.03    146.57 o 
  -5   7   2      270.19      396.09    129.33 o 
  -4   7   2     8189.13     8836.94    257.37 o 
  -3   7   2     1902.50     1783.62    129.13 o 
  -2   7   2     1768.17     1884.94    126.71 o 
  -1   7   2     1551.67     1710.33    142.37 o 
   0   7   2     1107.05     1136.92    111.97 o 
   1   7   2     1550.06     1953.23    136.61 o 
   2   7   2     1767.08     1920.16    129.60 o 
   3   7   2     1903.44     1846.07    129.64 o 
   4   7   2     8175.78     8641.54    278.08 o 
   5   7   2      270.08      373.99    109.71 o 
   6   7   2      322.40      534.89    130.26 o 
   7   7   2      156.28      264.10    184.53 o 
   8   7   2     2213.90     2563.76    279.05 o 
   9   7   2     2084.39     2586.08    341.74 o 
  10   7   2     1131.64      688.93    319.93 o 
  11   7   2      437.71      552.85    308.52 o 
  12   7   2      343.51      -16.44    307.88 o 
  13   7   2     1811.69     2191.03    552.13 o 
  14   7   2       12.73        9.73    433.47 o 
  15   7   2      232.76      513.89    606.56 o 
  16   7   2      137.52      146.59    626.08 o 
  17   7   2      746.34     1729.13   1785.77 o 
 -17   8   2      138.52     1062.83   1203.10 o 
 -16   8   2     1612.51     1832.63    697.72 o 
 -15   8   2      172.46      -23.37    455.17 o 
 -14   8   2     1895.18     1752.05    558.19 o 
 -13   8   2      128.74      151.89    427.39 o 
 -12   8   2     3675.72     4104.27    616.43 o 
 -11   8   2      273.05      420.52    373.33 o 
 -10   8   2     1570.33     2159.29    423.26 o 
  -9   8   2      169.49      362.60    271.68 o 
  -8   8   2    15198.15    16029.98    641.62 o 
  -7   8   2     1804.13     1561.34    202.07 o 
  -6   8   2    11655.42    12137.70    342.30 o 
  -5   8   2      651.05      790.32    150.58 o 
  -4   8   2    11614.24    12778.98    314.42 o 
  -3   8   2      545.07      589.06    102.53 o 
  -2   8   2      124.59      162.59     78.85 o 
  -1   8   2     2147.50     2464.10    171.67 o 
   0   8   2    22058.97    19972.62    348.07 o 
   1   8   2     2146.06     2470.26    154.62 o 
   2   8   2      124.53      167.35     85.03 o 
   3   8   2      544.18      675.38    108.68 o 
   4   8   2    11612.38    12975.22    297.62 o 
   5   8   2      650.02      832.21    135.30 o 
   6   8   2    11654.11    11741.75    419.31 o 
   7   8   2     1803.50     1969.98    252.12 o 
   8   8   2    15196.82    15574.33    583.08 o 
   9   8   2      169.30      545.63    274.42 o 
  10   8   2     1569.96     2075.78    361.92 o 
  11   8   2      272.87      424.07    313.19 o 
  12   8   2     3673.78     3720.15    533.44 o 
  13   8   2      128.55      123.14    439.44 o 
  14   8   2     1894.43     2007.03    578.99 o 
  15   8   2      172.48      210.70    483.13 o 
  16   8   2     1612.68     1778.10    758.91 o 
  17   8   2      138.28     -205.01   1694.06 o 
 -17   9   2      169.95     1062.83   1143.76 o 
 -16   9   2      236.13      417.81    557.50 o 
 -15   9   2      590.40      631.95    539.62 o 
 -14   9   2      713.37      727.17    509.08 o 
 -13   9   2      324.85      598.39    440.67 o 
 -12   9   2     1032.07     1052.75    474.38 o 
 -11   9   2      423.24      881.63    431.54 o 
 -10   9   2     2540.71     2526.54    434.68 o 
  -9   9   2      442.88      544.18    317.30 o 
  -8   9   2     2121.04     1671.22    296.12 o 
  -7   9   2       66.99      220.83    168.90 o 
  -6   9   2     5190.76     5482.00    267.01 o 
  -5   9   2       71.55       95.92    125.84 o 
  -4   9   2    23287.87    24210.92    474.36 o 
  -3   9   2      919.13      948.80    129.57 o 
  -2   9   2    10290.51    10165.37    291.35 o 
  -1   9   2     1055.75     1071.61    144.08 o 
   0   9   2       10.69       39.59     80.72 o 
   1   9   2     1054.58     1206.64    129.73 o 
   2   9   2    10282.15    10726.78    285.40 o 
   3   9   2      919.24      840.66    129.78 o 
   4   9   2    23265.71    24228.82    465.74 o 
   5   9   2       71.52      121.50    113.18 o 
   6   9   2     5188.02     5461.83    320.21 o 
   7   9   2       66.96      162.02    207.27 o 
   8   9   2     2119.97     1653.47    320.31 o 
   9   9   2      442.98      629.14    283.90 o 
  10   9   2     2540.34     2634.99    387.12 o 
  11   9   2      423.17      519.00    365.99 o 
  12   9   2     1030.67      834.98    455.53 o 
  13   9   2      324.33      139.83    442.66 o 
  14   9   2      713.44      438.73    504.31 o 
  15   9   2      590.30      791.21    532.99 o 
  16   9   2      236.13     -390.46    658.43 o 
  17   9   2      169.83      137.57   1235.47 o 
 -16  10   2      105.44       65.43    547.71 o 
 -15  10   2     1456.97     1267.77    576.85 o 
 -14  10   2      690.15      539.08    510.72 o 
 -13  10   2      837.85     1342.25    498.85 o 
 -12  10   2      101.71      -76.56    433.48 o 
 -11  10   2      340.22      600.12    414.51 o 
 -10  10   2     1660.49     1993.10    464.71 o 
  -9  10   2       15.84       90.61    309.83 o 
  -8  10   2     2077.40     2151.95    370.55 o 
  -7  10   2     1889.07     2125.72    298.75 o 
  -6  10   2      739.36      672.26    185.72 o 
  -5  10   2      540.78      588.10    143.07 o 
  -4  10   2     1374.91     1508.00    162.90 o 
  -3  10   2     1391.34     1528.22    162.96 o 
  -2  10   2      320.45      381.45    119.22 o 
  -1  10   2      966.17     1057.35    158.58 o 
   0  10   2    14779.86    16437.39    383.49 o 
   1  10   2      965.72     1139.26    146.59 o 
   2  10   2      320.10      245.96    119.06 o 
   3  10   2     1391.77     1545.59    170.13 o 
   4  10   2     1375.24     1462.31    166.22 o 
   5  10   2      540.07      495.35    171.11 o 
   6  10   2      739.40      836.78    208.84 o 
   7  10   2     1886.49     1882.44    286.26 o 
   8  10   2     2077.78     1935.67    316.04 o 
   9  10   2       15.80      218.03    266.55 o 
  10  10   2     1660.10     1782.41    399.24 o 
  11  10   2      340.34      356.20    372.79 o 
  12  10   2      101.57     -266.73    390.58 o 
  13  10   2      836.55      859.41    504.91 o 
  14  10   2      690.26      674.67    507.54 o 
  15  10   2     1455.01     1538.00    627.18 o 
  16  10   2      105.41      622.40    731.94 o 
 -16  11   2      608.09      532.79   1104.64 o 
 -15  11   2      947.94      580.57    553.80 o 
 -14  11   2       12.03     -122.47    459.12 o 
 -13  11   2      200.71      650.16    472.55 o 
 -12  11   2     1467.92     1357.21    507.12 o 
 -11  11   2     1278.52     1691.81    507.83 o 
 -10  11   2      682.50      908.72    432.78 o 
  -9  11   2     1140.56      974.77    424.79 o 
  -8  11   2      224.23      402.32    300.04 o 
  -7  11   2      140.28      108.73    217.84 o 
  -6  11   2      369.86      338.04    180.57 o 
  -5  11   2       90.01      217.37    155.65 o 
  -4  11   2     1872.96     1851.52    174.24 o 
  -3  11   2      751.53      597.18    132.58 o 
  -2  11   2     1487.56     1426.70    166.32 o 
  -1  11   2     1386.29     1730.77    205.14 o 
   0  11   2     2282.23     2339.18    200.35 o 
   1  11   2     1384.89     1532.14    195.77 o 
   2  11   2     1488.25     1598.23    174.61 o 
   3  11   2      751.55      724.66    143.64 o 
   4  11   2     1870.23     1763.63    180.86 o 
   5  11   2       90.15       38.83    160.51 o 
   6  11   2      370.00      315.92    205.02 o 
   7  11   2      140.11      292.98    230.82 o 
   8  11   2      224.35      411.26    300.65 o 
   9  11   2     1139.35     1063.49    348.29 o 
  10  11   2      682.31     1155.28    389.26 o 
  11  11   2     1278.38     1167.43    472.26 o 
  12  11   2     1467.43     1447.16    529.28 o 
  13  11   2      200.49      146.83    449.27 o 
  14  11   2       12.03       41.61    456.11 o 
  15  11   2      946.84      916.29    587.60 o 
  16  11   2      607.38      320.87    722.82 o 
 -16  12   2      243.54     -218.50   1634.71 o 
 -15  12   2      385.43        2.39    530.41 o 
 -14  12   2      218.14       53.63    480.83 o 
 -13  12   2      276.62      189.70    473.31 o 
 -12  12   2     1472.24     1015.83    492.76 o 
 -11  12   2      445.10      630.88    435.46 o 
 -10  12   2      109.12      399.62    410.05 o 
  -9  12   2     2312.77     1978.66    470.59 o 
  -8  12   2     2127.42     1944.07    392.38 o 
  -7  12   2     3669.07     3645.76    418.55 o 
  -6  12   2     1044.77      935.61    261.18 o 
  -5  12   2     3750.78     3294.48    282.08 o 
  -4  12   2     1840.84     1764.36    222.25 o 
  -3  12   2     4105.18     4294.28    254.25 o 
  -2  12   2     4502.34     4400.41    244.34 o 
  -1  12   2     8911.15     8995.52    349.62 o 
   0  12   2     2813.76     3208.44    222.00 o 
   1  12   2     8906.22     9438.30    375.36 o 
   2  12   2     4505.00     4596.48    254.07 o 
   3  12   2     4100.11     3813.82    235.61 o 
   4  12   2     1840.49     1791.57    225.05 o 
   5  12   2     3746.20     3465.18    279.16 o 
   6  12   2     1044.04     1050.93    253.12 o 
   7  12   2     3669.86     3716.60    420.46 o 
   8  12   2     2125.52     2164.57    404.23 o 
   9  12   2     2310.03     2445.04    430.96 o 
  10  12   2      109.17      240.21    360.65 o 
  11  12   2      444.43      269.76    439.19 o 
  12  12   2     1472.18     1337.35    516.17 o 
  13  12   2      276.25      278.21    476.36 o 
  14  12   2      218.09      607.28    521.43 o 
  15  12   2      385.01     -269.21    537.38 o 
  16  12   2      243.57      -94.41   1046.65 o 
 -15  13   2     1082.76      282.16    678.39 o 
 -14  13   2       77.02      -51.31    485.52 o 
 -13  13   2       47.77      298.84    494.40 o 
 -12  13   2      172.10      217.17    445.13 o 
 -11  13   2     4741.45     4022.58    665.41 o 
 -10  13   2      276.38       52.76    403.35 o 
  -9  13   2     4538.37     4468.28    589.38 o 
  -8  13   2      727.21      784.40    376.65 o 
  -7  13   2     1018.02      647.57    298.49 o 
  -6  13   2     1580.20     1651.57    292.59 o 
  -5  13   2     5329.45     5403.79    340.90 o 
  -4  13   2      645.24      711.46    188.84 o 
  -3  13   2    18030.38    18057.59    565.19 o 
  -2  13   2      238.84      238.18    130.95 o 
  -1  13   2     7777.79     8132.22    318.23 o 
   0  13   2       17.88       78.10    122.37 o 
   1  13   2     7774.35     7933.70    335.29 o 
   2  13   2      238.79      323.53    135.78 o 
   3  13   2    18033.10    17864.71    441.68 o 
   4  13   2      645.58      723.10    196.98 o 
   5  13   2     5327.58     6298.40    409.09 o 
   6  13   2     1580.91     1552.98    318.55 o 
   7  13   2     1017.47     1446.80    351.53 o 
   8  13   2      727.14      666.49    344.29 o 
   9  13   2     4535.73     5042.79    541.37 o 
  10  13   2      276.47      367.65    425.40 o 
  11  13   2     4742.98     3931.02    615.95 o 
  12  13   2      171.84       32.06    457.63 o 
  13  13   2       47.73       35.26    486.72 o 
  14  13   2       77.04      350.84    535.95 o 
  15  13   2     1081.08     1172.03    701.92 o 
 -15  14   2       71.37     -461.28   1750.71 o 
 -14  14   2      256.08       32.30    517.04 o 
 -13  14   2      138.11      -25.28    478.09 o 
 -12  14   2      210.11      114.25    458.16 o 
 -11  14   2       13.58       72.40    425.01 o 
 -10  14   2      240.98      291.95    418.28 o 
  -9  14   2      347.04      362.00    376.51 o 
  -8  14   2      815.20     1151.46    413.04 o 
  -7  14   2     3161.78     2952.14    424.65 o 
  -6  14   2     1680.24     2040.62    319.94 o 
  -5  14   2     3841.29     3448.36    356.00 o 
  -4  14   2      160.48      320.83    178.94 o 
  -3  14   2     1236.90     1294.09    238.66 o 
  -2  14   2     1765.01     1868.50    239.11 o 
  -1  14   2     2932.80     3501.68    253.71 o 
   0  14   2      571.37      800.91    168.89 o 
   1  14   2     2933.19     3250.94    248.37 o 
   2  14   2     1765.94     1805.57    209.49 o 
   3  14   2     1237.59     1517.70    200.12 o 
   4  14   2      160.50      180.99    182.73 o 
   5  14   2     3837.41     3993.05    421.43 o 
   6  14   2     1680.68     1750.98    350.22 o 
   7  14   2     3161.99     2996.12    431.27 o 
   8  14   2      814.97      955.79    357.99 o 
   9  14   2      346.89      162.72    361.85 o 
  10  14   2      241.04      244.56    432.35 o 
  11  14   2       13.57      -77.32    449.68 o 
  12  14   2      210.16      452.55    469.93 o 
  13  14   2      138.01       10.19    503.64 o 
  14  14   2      256.07      243.66    562.99 o 
 -14  15   2      760.47      666.38    697.81 o 
 -13  15   2      208.68      367.08    543.96 o 
 -12  15   2      182.93      115.10    454.56 o 
 -11  15   2      281.44      207.44    418.21 o 
 -10  15   2       40.19      131.64    429.57 o 
  -9  15   2      628.67      672.17    416.40 o 
  -8  15   2      296.53      238.70    376.62 o 
  -7  15   2      117.72      229.60    339.22 o 
  -6  15   2      306.30      153.42    281.58 o 
  -5  15   2     1500.62     1314.16    293.45 o 
  -4  15   2      576.00      652.83    217.64 o 
  -3  15   2      372.53      364.31    188.97 o 
  -2  15   2     1392.45     1085.08    214.46 o 
  -1  15   2      520.42      357.93    179.11 o 
   0  15   2     1278.77     1466.57    205.05 o 
   1  15   2      519.92      331.56    159.54 o 
   2  15   2     1393.19     1593.37    216.68 o 
   3  15   2      372.13      398.36    184.51 o 
   4  15   2      575.91      172.49    254.15 o 
   5  15   2     1500.94     1227.78    330.60 o 
   6  15   2      306.20      252.03    274.83 o 
   7  15   2      117.68      185.24    291.25 o 
   8  15   2      296.37      457.28    338.95 o 
   9  15   2      628.77      103.57    401.93 o 
  10  15   2       40.21     -376.34    376.34 o 
  11  15   2      281.31      497.16    474.26 o 
  12  15   2      182.99      443.76    503.49 o 
  13  15   2      208.52     -193.41    470.81 o 
  14  15   2      760.26      336.00    645.37 o 
 -13  16   2      575.49      190.98    532.43 o 
 -12  16   2     1099.40      561.17    520.57 o 
 -11  16   2       49.67      106.13    421.48 o 
 -10  16   2      317.87       68.98    401.87 o 
  -9  16   2      307.83        3.60    386.53 o 
  -8  16   2     1578.25     1589.50    478.20 o 
  -7  16   2     1067.41      984.16    395.97 o 
  -6  16   2     1580.02     1770.81    434.03 o 
  -5  16   2     1335.46     1354.27    296.29 o 
  -4  16   2       20.12      135.33    240.33 o 
  -3  16   2      247.83      132.37    196.91 o 
  -2  16   2     5967.95     5726.26    404.57 o 
  -1  16   2      924.91     1038.84    226.92 o 
   0  16   2    12037.29    12184.13    512.32 o 
   1  16   2      924.12     1165.85    212.93 o 
   2  16   2     5971.84     5982.22    360.40 o 
   3  16   2      247.56      213.35    209.74 o 
   4  16   2       20.12     -107.04    240.64 o 
   5  16   2     1334.63      992.15    319.65 o 
   6  16   2     1579.22     1546.50    376.87 o 
   7  16   2     1066.00      732.53    353.47 o 
   8  16   2     1578.21     1210.57    400.96 o 
   9  16   2      307.93      702.22    438.88 o 
  10  16   2      317.62      387.67    447.65 o 
  11  16   2       49.62      114.02    460.02 o 
  12  16   2     1099.74      803.88    531.60 o 
  13  16   2      574.86      463.95    567.48 o 
 -13  17   2      363.52      388.45   1542.99 o 
 -12  17   2     2138.86     2017.98    624.26 o 
 -11  17   2      263.09      104.34    430.05 o 
 -10  17   2     1485.84     1528.72    519.85 o 
  -9  17   2      222.79      134.45    402.96 o 
  -8  17   2       73.69     -193.19    362.52 o 
  -7  17   2       28.23      425.79    369.78 o 
  -6  17   2     1459.03      904.39    394.80 o 
  -5  17   2       14.22      -85.45    261.91 o 
  -4  17   2     8585.21     8227.05    551.68 o 
  -3  17   2      627.89      645.67    266.02 o 
  -2  17   2     3337.75     3366.83    352.44 o 
  -1  17   2      772.58      584.88    215.08 o 
   0  17   2      243.92      201.46    202.35 o 
   1  17   2      771.79      853.70    218.91 o 
   2  17   2     3336.63     3043.56    339.04 o 
   3  17   2      627.96      776.37    295.01 o 
   4  17   2     8578.29     9072.07    596.49 o 
   5  17   2       14.23      -64.54    267.90 o 
   6  17   2     1459.77     1186.06    362.95 o 
   7  17   2       28.25       58.73    308.77 o 
   8  17   2       73.65     -117.50    341.15 o 
   9  17   2      222.70      126.06    402.01 o 
  10  17   2     1483.91     1358.64    508.32 o 
  11  17   2      262.82     -319.11    444.70 o 
  12  17   2     2135.77     2088.40    634.46 o 
  13  17   2      363.20      112.84    538.38 o 
 -12  18   2     1918.25     2104.17    646.88 o 
 -11  18   2      197.23      158.31    465.17 o 
 -10  18   2      249.01     -260.40    406.47 o 
  -9  18   2      850.35      730.49    455.42 o 
  -8  18   2     1864.12     1671.38    507.67 o 
  -7  18   2       59.23      157.16    367.88 o 
  -6  18   2      946.64     1080.44    427.23 o 
  -5  18   2      639.25      540.27    366.10 o 
  -4  18   2      724.72      953.94    319.19 o 
  -3  18   2      278.46      231.76    251.02 o 
  -2  18   2      286.09      268.73    206.95 o 
  -1  18   2      120.52      -11.21    184.43 o 
   0  18   2     5613.40     5587.85    392.61 o 
   1  18   2      120.56      258.40    209.18 o 
   2  18   2      286.32      349.43    322.88 o 
   3  18   2      278.57      505.62    295.12 o 
   4  18   2      725.22      940.18    349.40 o 
   5  18   2      638.84      666.68    320.22 o 
   6  18   2      946.77      843.50    365.97 o 
   7  18   2       59.25       21.45    335.25 o 
   8  18   2     1863.45     2007.49    515.06 o 
   9  18   2      849.42      889.03    459.70 o 
  10  18   2      248.69     -142.46    438.64 o 
  11  18   2      197.23      -96.83    491.12 o 
  12  18   2     1918.86     2282.41    658.76 o 
 -11  19   2      331.69     -250.80    446.24 o 
 -10  19   2      637.18      165.26    478.87 o 
  -9  19   2      214.95      291.82    420.45 o 
  -8  19   2       76.33      109.84    389.44 o 
  -7  19   2      330.41      248.44    392.21 o 
  -6  19   2     1675.61     1605.06    470.77 o 
  -5  19   2       45.41      132.83    332.31 o 
  -4  19   2       79.39     -263.23    328.42 o 
  -3  19   2      894.41      753.88    297.52 o 
  -2  19   2      309.12      372.45    225.38 o 
  -1  19   2      523.76      640.14    331.72 o 
   0  19   2      325.45      352.41    212.84 o 
   1  19   2      524.14      408.08    371.73 o 
   2  19   2      309.26      305.33    318.05 o 
   3  19   2      894.96     1154.57    470.15 o 
   4  19   2       79.34      -55.83    279.27 o 
   5  19   2       45.36      -52.27    310.17 o 
   6  19   2     1675.48     2146.33    447.19 o 
   7  19   2      330.53      284.07    375.11 o 
   8  19   2       76.37     -201.37    350.45 o 
   9  19   2      214.99      -52.39    406.71 o 
  10  19   2      637.20      615.74    472.31 o 
  11  19   2      331.76      246.67    498.75 o 
 -11  20   2      693.69     1227.20    832.27 o 
 -10  20   2      349.81      313.43    462.01 o 
  -9  20   2      543.43      320.96    470.48 o 
  -8  20   2      458.76      153.59    394.33 o 
  -7  20   2     1516.59     1517.49    475.67 o 
  -6  20   2     1366.21      967.17    446.83 o 
  -5  20   2      199.26      447.90    372.63 o 
  -4  20   2      337.65      260.28    373.01 o 
  -3  20   2      812.71      798.86    310.63 o 
  -2  20   2      353.96      256.74    279.56 o 
  -1  20   2     1640.91     1663.90    328.09 o 
   0  20   2     1994.98     2428.24    413.19 o 
   1  20   2     1640.07     1963.48    513.70 o 
   2  20   2      354.22      265.06    336.29 o 
   3  20   2      813.02      850.61    407.30 o 
   4  20   2      337.37      406.06    398.03 o 
   5  20   2      199.03      341.35    341.40 o 
   6  20   2     1365.95     1136.96    408.32 o 
   7  20   2     1515.50     1321.85    468.75 o 
   8  20   2      458.98      415.51    405.75 o 
   9  20   2      542.74      397.92    455.91 o 
  10  20   2      349.93       20.85    441.33 o 
  11  20   2      693.06      210.41    990.00 o 
 -10  21   2      460.18      485.62    511.05 o 
  -9  21   2     2937.34     2497.57    655.78 o 
  -8  21   2      124.45      375.00    407.69 o 
  -7  21   2      460.35      623.78    448.70 o 
  -6  21   2       10.68      123.12    364.84 o 
  -5  21   2      848.00      886.44    414.88 o 
  -4  21   2      608.40      730.31    386.25 o 
  -3  21   2     4640.29     5097.04    616.42 o 
  -2  21   2       89.95      -61.73    326.66 o 
  -1  21   2      675.45      400.80    329.53 o 
   0  21   2       34.64      -37.62    308.37 o 
   1  21   2      675.03      415.99    359.77 o 
   2  21   2       89.94       94.32    353.82 o 
   3  21   2     4642.18     5756.60    654.83 o 
   4  21   2      608.21      393.52    501.70 o 
   5  21   2      848.30      784.25    438.62 o 
   6  21   2       10.69       22.76    370.43 o 
   7  21   2      460.00      468.25    425.71 o 
   8  21   2      124.38      -91.84    418.79 o 
   9  21   2     2937.28     2639.16    628.55 o 
  10  21   2      460.41       96.99    468.77 o 
  -9  22   2      466.57      201.64    484.14 o 
  -8  22   2      319.08      557.06    462.57 o 
  -7  22   2     1310.11     1222.04    493.77 o 
  -6  22   2        9.33      172.33    400.15 o 
  -5  22   2      957.72      500.51    420.37 o 
  -4  22   2       86.83      303.20    360.34 o 
  -3  22   2      190.86      458.68    489.90 o 
  -2  22   2      168.52        3.04    425.67 o 
  -1  22   2     1787.02     1873.10    596.34 o 
   0  22   2       92.56     -110.27    358.45 o 
   1  22   2     1786.57     1840.98    480.45 o 
   2  22   2      168.41      -74.17    322.88 o 
   3  22   2      190.90       97.42    378.48 o 
   4  22   2       86.78      -21.46    362.78 o 
   5  22   2      956.61      489.03    441.52 o 
   6  22   2        9.32     -161.75    445.95 o 
   7  22   2     1310.10     1017.55    573.97 o 
   8  22   2      319.27      260.06    463.32 o 
   9  22   2      466.47      450.94    476.68 o 
  10  22   2      153.81     -860.52    860.52 o 
  -9  23   2       71.62     -609.64    825.45 o 
  -8  23   2      199.69      249.67    527.85 o 
  -7  23   2      289.46      319.88    459.81 o 
  -6  23   2      238.55      553.52    460.13 o 
  -5  23   2      145.14      -68.52    454.97 o 
  -4  23   2      314.62       91.53    440.85 o 
  -3  23   2      168.77      199.62    671.69 o 
  -2  23   2       40.87      308.95    631.23 o 
  -1  23   2      134.49       17.35    671.41 o 
   0  23   2       78.83     -540.69    540.69 o 
   1  23   2      134.61       42.01    359.34 o 
   2  23   2       40.88      162.63    378.15 o 
   3  23   2      168.89       99.08    390.68 o 
   4  23   2      314.66      141.00    490.98 o 
   5  23   2      145.03      216.54    554.35 o 
   6  23   2      238.28      471.15    537.78 o 
   7  23   2      289.12       97.46    516.17 o 
   8  23   2      199.74      -10.71    544.24 o 
   9  23   2       71.66      248.17    976.51 o 
  -8  24   2      739.84      636.62   1073.62 o 
  -7  24   2      425.17      253.56    526.95 o 
  -6  24   2      494.58      413.09    535.10 o 
  -5  24   2      686.26     1134.29    599.18 o 
  -4  24   2     1033.07     1019.39    539.38 o 
  -3  24   2      359.73     1654.60    666.45 o 
  -2  24   2      646.93     1097.90   1111.39 o 
  -1  24   2      606.48      871.31   1230.08 o 
   0  24   2       52.39      253.11    506.00 o 
   1  24   2      606.18      964.00    560.26 o 
   2  24   2      647.46      778.30    436.87 o 
   3  24   2      359.39      -50.46    411.50 o 
   4  24   2     1033.14      912.51    529.44 o 
   5  24   2      686.55     1507.59    584.69 o 
   6  24   2      494.56      831.15    717.85 o 
   7  24   2      424.67      218.19    698.06 o 
  -6  25   2     2274.25     2285.03    856.46 o 
  -5  25   2      794.37      778.07    644.97 o 
  -4  25   2      360.85       21.97    621.78 o 
  -3  25   2      372.16     1130.27   1041.25 o 
  -1  25   2     1198.07     1292.12   1238.17 o 
   0  25   2      495.63      865.91   1159.94 o 
   1  25   2     1197.36     1289.83    627.31 o 
   2  25   2     1994.68     2196.57    729.71 o 
   3  25   2      371.89      132.59    436.78 o 
   4  25   2      360.54     -104.60    485.21 o 
   5  25   2      794.83     1135.30    589.32 o 
  -5  26   2      351.31      836.24    952.23 o 
  -3  26   2      182.49     2085.20   1219.29 o 
  -1  26   2       46.81      183.43   1230.08 o 
   0  26   2     1276.95     1119.48   1408.12 o 
   1  26   2       46.77      142.97   1127.57 o 
   2  26   2     1613.48     1415.19    725.74 o 
   3  26   2      182.61       84.18    516.24 o 
   4  26   2      544.23      422.65    539.40 o 
   1  27   2      614.14     1297.52   1521.41 o 
   2  27   2      662.79      229.29   1092.51 o 
 -15   0   3     1039.77      846.43    680.00 o 
 -13   0   3     3009.50     3298.81    571.44 o 
 -11   0   3     7466.76     3134.54    803.87 o 
  -7   0   3    14531.65    15508.06    555.77 o 
  -5   0   3    33180.83    30630.80    600.28 o 
  -3   0   3    63060.51    63163.92   1173.94 o 
  -1   0   3    45090.25    39401.61    541.58 o 
   1   0   3    45067.77    38100.66    422.29 o 
   3   0   3    62945.20    66341.57    808.83 o 
   5   0   3    33143.46    30305.44   1211.29 o 
   7   0   3    14512.01    14573.61   1027.86 o 
   9   0   3    17581.14    10150.85    900.98 o 
  11   0   3     7450.86     8911.84   3315.28 o 
  13   0   3     3004.82     2924.88    936.05 o 
  15   0   3     1037.85      424.85    744.05 o 
  17   0   3     1707.81       94.41   1216.59 o 
 -16   1   3       28.95      410.03    998.09 o 
 -15   1   3     1237.61     1223.66    595.37 o 
 -14   1   3       17.53      -69.57    394.99 o 
 -13   1   3      251.52      743.13    345.67 o 
 -12   1   3       37.64      -65.22    248.62 o 
 -11   1   3    11831.71    12934.86    588.86 o 
 -10   1   3     2458.01     2495.26    273.43 o 
  -9   1   3     1213.96     1281.28    220.16 o 
  -8   1   3       76.10       26.58    157.81 o 
  -7   1   3    15060.86    15904.36    398.84 o 
  -6   1   3     4698.07     4924.02    226.76 o 
  -5   1   3    11028.36    12422.00    285.07 o 
  -4   1   3     3621.93     4174.43    173.51 o 
  -3   1   3   167182.25   180837.30   3133.39 o 
  -2   1   3      849.38      937.16     93.07 o 
  -1   1   3    32277.09    31449.78    304.16 o 
   0   1   3       53.69        6.49     35.47 o 
   1   1   3    32265.34    30935.55    340.14 o 
   2   1   3      847.78      964.07     76.48 o 
   3   1   3   166933.08   180834.58    953.23 o 
   4   1   3     3619.52     3615.23    153.32 o 
   5   1   3    11017.08    11665.63    327.16 o 
   6   1   3     4689.13     4812.12    216.50 o 
   7   1   3    15030.20    14765.39    621.45 o 
   8   1   3       76.13      103.28    144.15 o 
   9   1   3     1214.04     1217.96    210.41 o 
  10   1   3     2454.77     2916.66    309.00 o 
  11   1   3    11811.95    10943.65   1678.98 o 
  12   1   3       37.67     -316.13    329.33 o 
  13   1   3      251.19      313.74    452.62 o 
  14   1   3       17.51      266.77    469.93 o 
  15   1   3     1236.07      731.97    546.11 o 
  16   1   3       28.89     -230.74    607.01 o 
  17   1   3     3327.10     1309.94    867.87 o 
 -16   2   3       99.65     -277.68    608.03 o 
 -15   2   3       40.21      144.72    585.09 o 
 -14   2   3      705.64      800.61    446.11 o 
 -13   2   3      210.34      141.95    322.75 o 
 -12   2   3     1162.29     1195.60    292.05 o 
 -11   2   3      968.38      937.18    268.51 o 
 -10   2   3      164.34      163.86    204.61 o 
  -9   2   3     2775.74     2505.68    242.11 o 
  -8   2   3      629.34      724.58    182.69 o 
  -7   2   3     3799.24     4093.79    256.12 o 
  -6   2   3      578.75      871.85    141.99 o 
  -5   2   3     3754.54     3717.81    199.38 o 
  -4   2   3     5646.92     5797.86    191.28 o 
  -3   2   3    12346.30    12745.47    223.78 o 
  -2   2   3    10606.35    11026.93    215.09 o 
  -1   2   3      115.12      133.55     53.97 o 
   0   2   3     8940.46     9798.74    161.99 o 
   1   2   3      115.15      123.16     53.59 o 
   2   2   3    10594.41    10999.55    205.72 o 
   3   2   3    12325.36    13060.35    211.99 o 
   4   2   3     5634.99     5657.02    174.87 o 
   5   2   3     3751.93     3684.25    183.27 o 
   6   2   3      577.73      518.74    121.60 o 
   7   2   3     3794.58     4382.14    273.50 o 
   8   2   3      628.87      614.54    159.19 o 
   9   2   3     2771.35     2637.96    228.14 o 
  10   2   3      164.02      115.57    228.82 o 
  11   2   3      966.09      800.20    315.43 o 
  12   2   3     1160.21     1078.77    342.03 o 
  13   2   3      210.20      -63.82    364.64 o 
  14   2   3      705.59      603.79    481.21 o 
  15   2   3       40.13       90.42    493.34 o 
  16   2   3       99.45     -569.58    569.58 o 
  17   2   3     1165.67      307.52   1141.06 o 
 -17   3   3      565.22      613.66    801.05 o 
 -16   3   3       86.93     -438.31    621.77 o 
 -15   3   3      872.13     1311.20    716.36 o 
 -14   3   3       29.66      -84.45    392.96 o 
 -13   3   3      336.90      210.25    361.02 o 
 -12   3   3     1368.09     1674.64    339.85 o 
 -11   3   3      127.48      121.40    243.30 o 
 -10   3   3     3079.65     3719.00    315.06 o 
  -9   3   3     1086.25     1162.17    229.70 o 
  -8   3   3      135.47      172.21    174.53 o 
  -7   3   3     1710.84     1940.66    205.48 o 
  -6   3   3     6416.51     7079.77    360.65 o 
  -5   3   3     2734.74     3116.58    171.42 o 
  -4   3   3     5988.01     5309.18    200.91 o 
  -3   3   3     6511.64     7224.24    171.43 o 
  -2   3   3    16206.15    14928.65    311.70 o 
  -1   3   3     4010.61     4040.75    145.36 o 
   0   3   3       97.69      -53.65     53.65 o 
   1   3   3     4007.66     4126.09    121.84 o 
   2   3   3    16177.45    14496.31    314.52 o 
   3   3   3     6503.95     6816.37    280.44 o 
   4   3   3     5974.75     5125.36    270.12 o 
   5   3   3     2729.71     2822.30    170.08 o 
   6   3   3     6402.60     7058.50    457.20 o 
   7   3   3     1707.76     1720.45    187.82 o 
   8   3   3      135.35      187.74    150.86 o 
   9   3   3     1085.31     1453.85    247.52 o 
  10   3   3     3076.19     3209.62    324.03 o 
  11   3   3      127.11      142.64    287.26 o 
  12   3   3     1365.97     1233.49    353.61 o 
  13   3   3      336.89       70.55    365.34 o 
  14   3   3       29.61      134.18    477.25 o 
  15   3   3      870.37     1106.20    531.08 o 
  16   3   3       86.88      187.73    805.12 o 
  17   3   3      564.27      -86.99    866.71 o 
 -17   4   3      124.84       19.76    722.93 o 
 -16   4   3      433.59      491.22    689.02 o 
 -15   4   3      216.61      131.26    485.22 o 
 -14   4   3     3797.29     3124.92    650.20 o 
 -13   4   3        3.41       24.54    357.94 o 
 -12   4   3     3561.60     4182.48    493.80 o 
 -11   4   3     1473.74     1529.10    304.85 o 
 -10   4   3     1839.28     1818.10    281.86 o 
  -9   4   3       23.75     -119.37    166.79 o 
  -8   4   3     1414.66     1531.19    203.40 o 
  -7   4   3     1573.91     1629.23    197.76 o 
  -6   4   3    71992.23    79983.36    762.40 o 
  -5   4   3       84.19       97.06     94.54 o 
  -4   4   3    14119.22    13947.17    276.85 o 
  -3   4   3       60.81      157.22     78.30 o 
  -2   4   3    74780.81    78688.29    942.27 o 
  -1   4   3     1391.36     1426.66    131.61 o 
   0   4   3    39969.64    47430.90    397.92 o 
   1   4   3     1390.12     1540.93    103.64 o 
   2   4   3    74704.59    77280.95    706.62 o 
   3   4   3       60.86      164.48     88.76 o 
   4   4   3    14100.08    13145.55    439.02 o 
   5   4   3       83.72      111.79     76.73 o 
   6   4   3    71896.08    77407.52   1408.26 o 
   7   4   3     1572.14     1511.21    200.86 o 
   8   4   3     1416.12     1851.40    234.34 o 
   9   4   3       23.76      -15.12    197.96 o 
  10   4   3     1836.08     1338.27    297.24 o 
  11   4   3     1472.85     1563.55    357.50 o 
  12   4   3     3558.01     4023.00    437.71 o 
  13   4   3        3.40      -79.41    317.90 o 
  14   4   3     3794.96     3006.32    566.07 o 
  15   4   3      216.18     -137.94    564.66 o 
  16   4   3      433.47      306.99   1356.86 o 
  17   4   3      124.70      155.15    892.26 o 
 -17   5   3      204.80      295.57    749.62 o 
 -16   5   3       33.06       -4.92    624.51 o 
 -15   5   3      367.55      334.36    495.05 o 
 -14   5   3      156.35      118.76    433.43 o 
 -13   5   3       74.80     -191.86    340.18 o 
 -12   5   3     1475.04     2016.80    422.14 o 
 -11   5   3     1212.92     1260.74    375.11 o 
  -9   5   3      650.03      596.40    194.11 o 
  -8   5   3      356.72      448.09    174.96 o 
  -7   5   3     1327.89     1385.65    183.16 o 
  -6   5   3    15468.64    15940.57    367.60 o 
  -5   5   3       82.56      -10.80     95.28 o 
  -4   5   3    19635.66    17943.71    593.69 o 
  -3   5   3     2862.60     3170.26    167.60 o 
  -2   5   3     1362.11     1406.42    122.75 o 
  -1   5   3     1940.45     2080.81    113.43 o 
   0   5   3       13.02      203.32     74.86 o 
   1   5   3     1939.58     2007.06    122.12 o 
   2   5   3     1360.48     1337.58     92.96 o 
   3   5   3     2858.73     2831.67    166.81 o 
   4   5   3    19616.38    17773.61    344.17 o 
   5   5   3       82.49      149.28    112.98 o 
   6   5   3    15451.68    15709.52    321.96 o 
   7   5   3     1326.04     1400.36    165.06 o 
   8   5   3      357.23      145.66    188.60 o 
   9   5   3      648.95      835.46    242.62 o 
  10   5   3    18759.62    18413.43   1513.32 o 
  11   5   3     1210.64     1093.20    334.54 o 
  12   5   3     1472.75     1790.12    386.47 o 
  13   5   3       74.67       73.02    327.34 o 
  14   5   3      156.18      174.41    419.37 o 
  15   5   3      367.19      632.64    807.43 o 
  16   5   3       33.05     -386.44    800.85 o 
  17   5   3      204.76      291.34    856.32 o 
 -17   6   3      201.19      234.49    754.70 o 
 -16   6   3     2457.91     2785.01    737.95 o 
 -15   6   3      296.69      474.15    533.58 o 
 -14   6   3     1137.51     1240.14    490.97 o 
 -13   6   3      521.21      671.45    457.15 o 
 -12   6   3     2074.95     2732.37    456.18 o 
 -11   6   3     1929.62     2521.30    423.86 o 
 -10   6   3     4199.73     3737.63    447.73 o 
  -9   6   3      444.36      386.65    224.42 o 
  -8   6   3     1010.06      917.36    185.69 o 
  -7   6   3     4167.77     3601.04    237.20 o 
  -6   6   3    10525.28    12142.64    331.77 o 
  -5   6   3     2993.57     3181.26    184.94 o 
  -4   6   3     3618.37     3782.15    218.78 o 
  -3   6   3     1383.33     1414.82    137.60 o 
  -2   6   3    49936.64    50612.56    711.81 o 
  -1   6   3      918.02      890.99    101.23 o 
   0   6   3    20815.26    20884.97    313.92 o 
   1   6   3      918.30      940.58    104.20 o 
   2   6   3    49910.39    51761.69    468.53 o 
   3   6   3     1381.93     1407.25    140.54 o 
   4   6   3     3617.82     3978.28    212.16 o 
   5   6   3     2992.86     3131.62    221.94 o 
   6   6   3    10511.33    10526.85    362.17 o 
   7   6   3     4158.11     3731.41    408.45 o 
   8   6   3     1007.21      991.55    222.48 o 
   9   6   3      443.13      356.00    249.02 o 
  10   6   3     4193.80     4065.29    405.75 o 
  11   6   3     1926.48     1794.20    358.53 o 
  12   6   3     2071.52     1722.24    392.14 o 
  13   6   3      520.32      648.58    366.10 o 
  14   6   3     1135.55     1717.88    537.03 o 
  15   6   3      296.24      -75.88    580.09 o 
  16   6   3     2455.64     2519.59   1009.22 o 
  17   6   3      200.82     1758.80   1594.25 o 
 -17   7   3      388.18      130.01    797.03 o 
 -16   7   3     1444.70     1705.70    650.68 o 
 -15   7   3     1291.80      705.45    570.20 o 
 -14   7   3      717.67      750.07    491.58 o 
 -13   7   3     1443.22     1534.76    492.76 o 
 -12   7   3       45.35       40.25    353.02 o 
 -11   7   3     1303.51     1496.24    399.46 o 
 -10   7   3     2364.43     1934.49    401.71 o 
  -9   7   3     4031.30     3960.27    357.00 o 
  -8   7   3     5643.69     6124.93    348.94 o 
  -7   7   3      407.59      150.79    151.22 o 
  -6   7   3     4817.86     5010.11    248.80 o 
  -5   7   3     4093.87     4476.78    220.42 o 
  -4   7   3    10417.47    10488.46    332.20 o 
  -3   7   3      533.06      796.12    126.00 o 
  -2   7   3     8810.59     7977.60    254.72 o 
  -1   7   3    23213.02    23009.06    341.40 o 
   0   7   3     2255.57     1951.11    140.61 o 
   1   7   3    23213.30    23515.90    373.12 o 
   2   7   3     8803.00     8450.02    221.49 o 
   3   7   3      533.03      713.61     93.12 o 
   4   7   3    10410.11    10495.87    310.65 o 
   5   7   3     4089.62     4195.53    259.82 o 
   6   7   3     4814.49     5253.10    298.24 o 
   7   7   3      406.74      387.63    183.08 o 
   8   7   3     5641.20     6321.51    419.37 o 
   9   7   3     4030.75     3637.89    375.15 o 
  10   7   3     2359.67     2548.52    374.46 o 
  11   7   3     1302.30     1534.91    364.31 o 
  12   7   3       45.35     -152.20    305.33 o 
  13   7   3     1441.19     1127.76    441.10 o 
  14   7   3      716.74     1007.89    523.77 o 
  15   7   3     1290.22     2262.13    742.46 o 
  16   7   3     1441.98      840.07   1185.57 o 
  17   7   3      387.56     1505.23   1745.31 o 
 -17   8   3      116.53     -652.81    998.09 o 
 -16   8   3      226.40      174.47    576.07 o 
 -15   8   3     1484.34     1697.63    560.71 o 
 -14   8   3     1550.25     1070.38    508.88 o 
 -13   8   3     1904.60     2120.49    531.59 o 
 -12   8   3      445.11      181.91    423.91 o 
 -11   8   3      544.65      687.17    360.15 o 
 -10   8   3     1609.64     1311.45    375.93 o 
  -9   8   3     2757.49     2900.51    406.20 o 
  -8   8   3      500.84      299.28    216.85 o 
  -6   8   3     4128.95     4064.66    233.83 o 
  -5   8   3     3223.48     3042.63    239.23 o 
  -4   8   3      370.93      423.32    159.44 o 
  -3   8   3    23333.75    24010.58    505.00 o 
  -2   8   3       54.55       16.24     72.82 o 
  -1   8   3     2034.15     1768.61    135.06 o 
   0   8   3     7460.38     6972.15    222.51 o 
   1   8   3     2032.34     1830.92    146.84 o 
   2   8   3       54.58      115.75     79.90 o 
   3   8   3    23311.95    25472.65    385.26 o 
   4   8   3      370.11      335.48     98.14 o 
   5   8   3     3215.49     3066.31    247.08 o 
   6   8   3     4124.27     4413.05    285.54 o 
   7   8   3    26401.17    13652.27   1208.50 o 
   8   8   3      500.86      421.82    245.59 o 
   9   8   3     2754.41     2659.82    352.77 o 
  10   8   3     1607.06     1300.56    345.54 o 
  11   8   3      544.28      717.27    311.20 o 
  12   8   3      444.19      177.54    360.43 o 
  13   8   3     1901.11     3083.72    598.70 o 
  14   8   3     1547.46      998.33    527.99 o 
  15   8   3     1481.68     1905.06    671.86 o 
  16   8   3      225.96      233.48    668.21 o 
 -16   9   3      104.61       11.97    570.10 o 
 -15   9   3     3373.19     2711.72    635.70 o 
 -14   9   3     1173.83      621.47    482.00 o 
 -13   9   3     2171.10     1483.81    513.86 o 
 -12   9   3      145.45      228.25    423.36 o 
 -11   9   3     1077.53     1016.20    434.41 o 
 -10   9   3      207.81      374.45    324.82 o 
  -9   9   3     6421.37     6499.81    526.68 o 
  -8   9   3      204.10      567.39    233.64 o 
  -7   9   3     5648.55     6012.34    335.15 o 
  -6   9   3      261.18      395.73    165.39 o 
  -5   9   3    23841.28    23922.20    514.91 o 
  -4   9   3      451.85      299.29    165.14 o 
  -3   9   3    50713.97    53241.88    697.71 o 
  -2   9   3        3.19      -16.15     82.90 o 
  -1   9   3     8134.51     8164.28    251.68 o 
   0   9   3      943.64     1029.98    129.78 o 
   1   9   3     8136.98     8694.25    290.58 o 
   2   9   3        3.18       20.43     87.51 o 
   3   9   3    50670.23    53919.23    612.71 o 
   4   9   3      451.31      458.93    120.79 o 
   5   9   3    23827.22    23928.28    511.35 o 
   6   9   3      260.92      367.02    197.82 o 
   7   9   3     5641.70     6205.76    409.95 o 
   8   9   3      203.90      231.51    247.50 o 
   9   9   3     6420.67     5949.11    456.02 o 
  10   9   3      207.62      267.84    291.90 o 
  11   9   3     1077.24     1302.96    407.96 o 
  12   9   3      145.18      254.67    386.50 o 
  13   9   3     2169.74     1467.33    530.24 o 
  14   9   3     1171.64     1375.00    546.93 o 
  15   9   3     3368.15     3422.34    691.48 o 
  16   9   3      104.60      411.23    711.14 o 
 -16  10   3      743.79      494.63    619.88 o 
 -15  10   3      315.84       57.61    512.85 o 
 -14  10   3      109.58      386.96    477.56 o 
 -13  10   3      333.81      351.84    460.73 o 
 -12  10   3     1581.22     1391.44    483.55 o 
 -11  10   3      252.34      420.32    412.29 o 
 -10  10   3      310.25      -24.15    314.65 o 
  -9  10   3     4332.96     4259.60    463.04 o 
  -8  10   3      151.77      -21.15    275.26 o 
  -7  10   3     2195.40     2020.38    280.60 o 
  -6  10   3     1709.47     1851.16    226.83 o 
  -5  10   3     5911.09     5943.21    327.26 o 
  -4  10   3     1089.25     1083.44    196.32 o 
  -3  10   3     1699.50     1744.05    204.67 o 
  -2  10   3      291.18      335.45    125.83 o 
  -1  10   3     2358.55     2772.20    192.72 o 
   0  10   3     6006.78     6167.26    251.62 o 
   1  10   3     2358.21     2878.79    207.39 o 
   2  10   3      290.91      396.48    132.74 o 
   3  10   3     1699.93     1663.93    165.85 o 
   4  10   3     1087.57     1235.61    154.21 o 
   5  10   3     5902.92     6294.74    327.33 o 
   6  10   3     1707.58     1553.16    261.96 o 
   7  10   3     2192.00     2094.92    373.17 o 
   8  10   3      151.66      350.93    242.87 o 
   9  10   3     4325.05     3619.27    438.36 o 
  10  10   3      310.20      169.39    328.64 o 
  11  10   3      252.24      250.82    364.82 o 
  12  10   3     1578.61     1622.23    513.56 o 
  13  10   3      333.51      165.96    434.69 o 
  14  10   3      109.44     -242.27    448.06 o 
  15  10   3      315.22      927.71    559.65 o 
  16  10   3      743.30      581.68    956.53 o 
 -16  11   3      181.51      572.93    925.19 o 
 -15  11   3     1278.24      673.05    544.12 o 
 -14  11   3      931.73      567.56    495.16 o 
 -13  11   3      363.41      275.77    453.83 o 
 -12  11   3      487.99      730.49    459.15 o 
 -11  11   3      267.34     -106.63    390.66 o 
 -10  11   3      471.50      121.66    380.90 o 
  -9  11   3     3278.86     2764.90    437.43 o 
  -8  11   3      381.27      547.36    297.08 o 
  -7  11   3      234.90      390.25    275.20 o 
  -6  11   3     1626.66     1742.52    238.00 o 
  -5  11   3      147.34      203.05    163.81 o 
  -4  11   3     1271.33     1302.64    210.88 o 
  -3  11   3     3295.67     3833.65    263.60 o 
  -2  11   3      454.28      429.82    139.08 o 
  -1  11   3    26903.51    29242.80    497.44 o 
   0  11   3     1268.12     1269.62    167.97 o 
   1  11   3    26903.07    28149.80    496.33 o 
   2  11   3      454.02      458.72    135.58 o 
   3  11   3     3293.79     3816.49    223.17 o 
   4  11   3     1270.69     1185.58    199.73 o 
   5  11   3      147.28       94.97    183.26 o 
   6  11   3     1624.31     1727.63    279.89 o 
   7  11   3      234.53      230.53    230.19 o 
   8  11   3      380.65      627.09    279.16 o 
   9  11   3     3275.82     4544.90    508.19 o 
  10  11   3      470.58      117.55    353.65 o 
  11  11   3      266.87      336.59    380.40 o 
  12  11   3      487.44      644.41    481.25 o 
  13  11   3      362.87      173.93    440.48 o 
  14  11   3      929.97      882.84    547.16 o 
  15  11   3     1276.21      111.48    529.12 o 
  16  11   3      181.39      592.00    794.25 o 
 -16  12   3      116.86     -121.39   1637.41 o 
 -15  12   3      192.35      611.85    594.00 o 
 -14  12   3     3080.56     2335.82    625.09 o 
 -13  12   3      508.29      399.14    473.24 o 
 -12  12   3     1905.99     2142.91    559.38 o 
 -11  12   3     1009.53      587.96    420.53 o 
 -10  12   3      562.59      559.53    398.10 o 
  -9  12   3     1354.34     1609.61    394.64 o 
  -8  12   3     5833.12     5765.16    531.23 o 
  -7  12   3     9853.68     9647.63    595.86 o 
  -6  12   3     8517.76     8744.71    406.35 o 
  -5  12   3     3813.36     3486.92    320.09 o 
  -4  12   3      588.65      402.98    184.40 o 
  -3  12   3    11764.55    11213.36    394.60 o 
  -2  12   3      404.80      612.55    155.62 o 
  -1  12   3     3272.68     3869.81    235.76 o 
   0  12   3    63082.23    65050.20    762.30 o 
   1  12   3     3269.55     3586.89    243.96 o 
   2  12   3      404.44      668.28    143.93 o 
   3  12   3    11762.97    12107.34    356.66 o 
   4  12   3      588.76      557.64    177.77 o 
   5  12   3     3810.45     3960.70    341.48 o 
   6  12   3     8513.79     9453.25    478.53 o 
   7  12   3     9847.15     9711.36    512.04 o 
   8  12   3     5830.65     5682.90    522.19 o 
   9  12   3     1352.50     1850.03    412.23 o 
  10  12   3      562.27      373.23    359.82 o 
  11  12   3     1007.69      609.18    452.63 o 
  12  12   3     1905.74     1979.92    577.80 o 
  13  12   3      507.46      707.83    526.51 o 
  14  12   3     3076.48     2286.97    648.74 o 
  15  12   3      192.02       57.52    559.12 o 
  16  12   3      116.69       62.04   1081.71 o 
 -15  13   3      562.79     1067.61    930.68 o 
 -14  13   3       48.80      207.53    487.32 o 
 -13  13   3     2033.49     1606.07    551.27 o 
 -12  13   3     2327.39     1977.60    531.31 o 
 -11  13   3     1331.60     1323.53    496.41 o 
 -10  13   3     1031.12      767.12    442.16 o 
  -9  13   3      376.18      483.97    375.15 o 
  -8  13   3     5811.55     5418.62    528.74 o 
  -7  13   3      941.92     1050.97    350.21 o 
  -6  13   3    16191.30    15975.82    674.42 o 
  -5  13   3     1547.41     1684.81    256.62 o 
  -4  13   3     1317.05     1820.38    256.11 o 
  -3  13   3     3273.41     3673.43    284.04 o 
  -2  13   3    28373.80    28549.38    693.66 o 
  -1  13   3     4888.88     4875.96    269.95 o 
   0  13   3      113.00       94.78    123.01 o 
   1  13   3     4886.26     5105.09    317.75 o 
   2  13   3    28357.94    28209.02    539.34 o 
   3  13   3     3272.97     3562.85    246.83 o 
   4  13   3     1316.29     1843.21    259.70 o 
   5  13   3     1546.90     1619.41    279.65 o 
   6  13   3    16173.38    17540.12    617.37 o 
   7  13   3      940.20     1157.01    352.26 o 
   8  13   3     5804.49     6356.77    544.36 o 
   9  13   3      376.03      384.30    357.32 o 
  10  13   3     1030.74      562.58    400.43 o 
  11  13   3     1329.35     1384.11    523.67 o 
  12  13   3     2323.31     2035.69    651.39 o 
  13  13   3     2030.47     1773.44    595.25 o 
  14  13   3       48.76       29.00    510.16 o 
  15  13   3      561.85       44.83    685.65 o 
 -15  14   3      301.78      137.57   1591.55 o 
 -14  14   3     5018.12     3940.68    733.53 o 
 -13  14   3       87.66      -72.27    457.80 o 
 -12  14   3      841.20      379.44    477.35 o 
 -11  14   3      250.42      213.72    424.35 o 
 -10  14   3      635.09      550.54    431.53 o 
  -9  14   3      169.36      -28.26    366.05 o 
  -8  14   3     1393.12     1896.86    451.43 o 
  -7  14   3        0.49       47.55    284.85 o 
  -6  14   3    12746.86    13046.56    653.61 o 
  -5  14   3     5079.30     4756.54    393.68 o 
  -4  14   3     1942.72     2201.98    269.52 o 
  -3  14   3      286.96      222.52    164.37 o 
  -2  14   3      499.41      364.60    191.10 o 
  -1  14   3      260.20      173.84    157.85 o 
   0  14   3    36403.64    36966.93    635.65 o 
   1  14   3      260.00      191.81    157.31 o 
   2  14   3      499.03      479.08    163.31 o 
   3  14   3      287.03      141.25    162.01 o 
   4  14   3     1943.78     1669.97    284.08 o 
   5  14   3     5074.03     4428.15    387.93 o 
   6  14   3    12734.09    12973.95    647.36 o 
   7  14   3        0.49      -60.24    293.19 o 
   8  14   3     1392.92     1654.85    403.91 o 
   9  14   3      169.11       98.97    328.28 o 
  10  14   3      634.44      818.58    403.87 o 
  11  14   3      250.01      475.11    447.95 o 
  12  14   3      840.02      615.59    488.56 o 
  13  14   3       87.58     -294.36    477.33 o 
  14  14   3     5011.31     5742.45    845.80 o 
 -14  15   3       73.77      151.48    730.32 o 
 -13  15   3      901.67      157.54    520.05 o 
 -12  15   3      260.53      273.79    437.52 o 
 -11  15   3      381.11       13.61    432.17 o 
 -10  15   3     1184.00      416.19    428.70 o 
  -9  15   3      285.95       77.40    386.35 o 
  -8  15   3     1452.25     1524.05    460.91 o 
  -7  15   3      255.88      504.58    329.61 o 
  -6  15   3     3272.18     2679.75    411.23 o 
  -5  15   3      187.02      232.74    294.57 o 
  -4  15   3     1031.56      857.79    230.33 o 
  -3  15   3      491.60      595.08    200.02 o 
  -2  15   3     1042.08      915.99    244.22 o 
  -1  15   3      243.71      253.86    169.37 o 
   0  15   3      905.64     1253.17    222.97 o 
   1  15   3      243.46      343.84    166.52 o 
   2  15   3     1040.95     1512.60    223.78 o 
   3  15   3      491.11      333.11    212.24 o 
   4  15   3     1031.15     1215.62    273.45 o 
   5  15   3      186.75      264.19    277.43 o 
   6  15   3     3268.67     3359.33    434.20 o 
   7  15   3      255.57      403.32    311.07 o 
   8  15   3     1450.25     1747.61    416.75 o 
   9  15   3      286.01       93.91    364.85 o 
  10  15   3     1183.27     1292.29    508.12 o 
  11  15   3      381.00      334.05    466.18 o 
  12  15   3      260.20      506.08    499.85 o 
  13  15   3      900.39      582.17    562.12 o 
  14  15   3       73.73      273.52    699.04 o 
 -13  16   3      380.14      470.55    549.57 o 
 -12  16   3      899.49      767.09    530.09 o 
 -11  16   3      320.06      515.98    468.81 o 
 -10  16   3       95.58      247.96    409.65 o 
  -9  16   3      780.94      841.94    454.28 o 
  -8  16   3      470.89      193.78    366.05 o 
  -7  16   3      851.73     1211.79    411.37 o 
  -6  16   3      198.04      -49.33    284.67 o 
  -5  16   3      253.55      399.82    321.44 o 
  -4  16   3     1662.18     1421.57    302.92 o 
  -3  16   3     1085.91     1250.78    273.17 o 
  -2  16   3      722.18      601.90    245.12 o 
  -1  16   3     8747.53     9462.10    446.91 o 
   0  16   3     4230.56     4886.28    347.64 o 
   1  16   3     8743.22     9368.63    429.14 o 
   2  16   3      721.77      857.41    225.60 o 
   3  16   3     1084.80     1137.53    262.81 o 
   4  16   3     1660.21     1462.27    350.39 o 
   5  16   3      253.21       30.93    267.76 o 
   6  16   3      197.81      334.58    301.43 o 
   7  16   3      850.92      890.43    373.80 o 
   8  16   3      470.96      880.56    385.61 o 
   9  16   3      779.86      848.05    394.80 o 
  10  16   3       95.55        9.09    428.92 o 
  11  16   3      319.68      142.89    467.68 o 
  12  16   3      898.73      851.01    549.28 o 
  13  16   3      380.00      772.82    588.70 o 
 -13  17   3     1089.47     -312.91   1613.13 o 
 -12  17   3      231.17     -470.80    470.80 o 
 -11  17   3     1884.66     2127.20    585.41 o 
 -10  17   3       87.84      261.92    442.64 o 
  -9  17   3     6081.86     5721.09    724.88 o 
  -8  17   3      416.49      953.22    430.36 o 
  -7  17   3      337.74      432.11    370.83 o 
  -6  17   3      879.47      874.92    410.84 o 
  -5  17   3     2588.24     2198.58    473.85 o 
  -4  17   3      945.79      848.36    313.13 o 
  -3  17   3    10723.57    10770.72    525.86 o 
  -2  17   3     1168.46     1129.34    278.32 o 
  -1  17   3     8066.99     8800.83    453.40 o 
   0  17   3     1216.48     1173.43    270.77 o 
   1  17   3     8065.01     8335.34    431.00 o 
   2  17   3     1168.15     1108.52    309.76 o 
   3  17   3    10718.27    11482.60    686.13 o 
   4  17   3      946.16     1061.97    322.71 o 
   5  17   3     2587.30     3060.29    446.35 o 
   6  17   3      879.01     1217.54    377.51 o 
   7  17   3      337.21      201.64    341.95 o 
   8  17   3      416.67      276.93    352.71 o 
   9  17   3     6077.45     6186.25    730.91 o 
  10  17   3       87.71     -145.69    422.49 o 
  11  17   3     1883.20     1989.12    587.49 o 
  12  17   3      230.75      305.37    520.50 o 
  13  17   3     1087.82     1436.58    721.55 o 
 -12  18   3     1784.39     1500.02    600.31 o 
 -11  18   3        4.82      -89.21    447.95 o 
 -10  18   3       36.14      457.00    443.07 o 
  -9  18   3       65.32      -88.13    363.06 o 
  -8  18   3      547.54      168.47    405.94 o 
  -7  18   3     6753.94     6411.41    691.75 o 
  -6  18   3       21.29      102.40    345.84 o 
  -5  18   3      424.26      799.03    327.41 o 
  -4  18   3     1502.45     1506.04    378.00 o 
  -3  18   3     2391.01     2955.03    371.41 o 
  -2  18   3     1302.42     1708.66    310.77 o 
  -1  18   3     6074.30     7108.92    438.02 o 
   0  18   3        3.26     -186.89    205.09 o 
   1  18   3     6071.78     6622.71    515.09 o 
   2  18   3     1302.39     1712.36    420.72 o 
   3  18   3     2390.14     2406.16    556.70 o 
   4  18   3     1502.21     1671.67    379.94 o 
   5  18   3      424.38      268.57    322.74 o 
   6  18   3       21.28       32.46    306.79 o 
   7  18   3     6746.07     7655.97    645.47 o 
   8  18   3      546.98      374.74    380.79 o 
   9  18   3       65.31      398.75    426.23 o 
  10  18   3       36.11      -58.99    432.14 o 
  11  18   3        4.82     -248.13    451.91 o 
  12  18   3     1781.68     1262.47    619.14 o 
 -11  19   3      611.40     1050.24    552.76 o 
 -10  19   3      408.59      174.15    467.91 o 
  -9  19   3      628.66      382.78    435.47 o 
  -8  19   3       82.94       61.40    402.44 o 
  -7  19   3      300.49      378.28    364.83 o 
  -6  19   3     1452.59     1134.70    439.28 o 
  -5  19   3     1972.95     2043.15    486.33 o 
  -4  19   3      434.02      357.64    312.48 o 
  -3  19   3     1367.27     1734.43    384.29 o 
  -2  19   3       59.49       -3.65    252.44 o 
  -1  19   3     4946.58     6196.96    425.33 o 
   0  19   3      108.46       32.93    243.31 o 
   1  19   3     4944.95     5891.11    596.10 o 
   2  19   3       59.43      154.64    306.22 o 
   3  19   3     1367.72     1114.90    401.75 o 
   4  19   3      434.27      698.71    380.06 o 
   5  19   3     1973.37     1945.55    404.70 o 
   6  19   3     1451.26     1544.37    427.50 o 
   7  19   3      300.29      267.04    353.80 o 
   8  19   3       82.84     -107.02    374.96 o 
   9  19   3      627.93      390.40    431.58 o 
  10  19   3      408.56      481.84    479.15 o 
  11  19   3      610.52      785.20    555.10 o 
 -10  20   3      288.45       95.54    440.17 o 
  -9  20   3     1676.63     1673.97    537.26 o 
  -8  20   3      665.84      434.34    439.95 o 
  -7  20   3     2746.35     2297.66    559.67 o 
  -6  20   3     1341.35     1186.90    456.37 o 
  -5  20   3     3631.00     3986.36    591.02 o 
  -4  20   3      692.54      897.77    439.09 o 
  -3  20   3     1810.13     1912.70    408.94 o 
  -2  20   3      598.92      305.81    310.15 o 
  -1  20   3       83.32       23.01    233.76 o 
   0  20   3      633.49      796.21    426.85 o 
   1  20   3       83.29       72.41    315.06 o 
   2  20   3      598.49      863.30    403.62 o 
   3  20   3     1808.36     1442.99    451.41 o 
   4  20   3      692.89      684.31    473.81 o 
   5  20   3     3629.36     4396.27    620.85 o 
   6  20   3     1341.30     1105.75    404.70 o 
   7  20   3     2744.12     2713.63    576.68 o 
   8  20   3      665.30      488.27    429.17 o 
   9  20   3     1674.27     1649.23    549.21 o 
  10  20   3      288.26      733.38    512.96 o 
  11  20   3     1952.59     2190.40   1235.47 o 
 -10  21   3     3500.58     3072.71    728.80 o 
  -9  21   3      271.97      346.20    477.84 o 
  -8  21   3      155.62      127.23    431.35 o 
  -7  21   3      437.74      489.19    436.02 o 
  -6  21   3      180.76      263.90    390.23 o 
  -5  21   3      234.24      438.31    373.44 o 
  -4  21   3     1449.34     1854.26    543.14 o 
  -3  21   3     2478.55     2126.96    434.11 o 
  -2  21   3     1615.04     1827.24    407.45 o 
  -1  21   3      271.32      -64.46    385.37 o 
   0  21   3       62.11      -79.63    301.36 o 
   1  21   3      271.33      260.58    343.91 o 
   2  21   3     1614.19     2125.18    503.14 o 
   3  21   3     2478.02     2596.63    531.84 o 
   4  21   3     1447.89     1367.99    487.15 o 
   5  21   3      233.95      202.90    455.91 o 
   6  21   3      180.84      269.50    416.60 o 
   7  21   3      437.35      171.07    411.15 o 
   8  21   3      155.39      -80.63    425.43 o 
   9  21   3      271.75      131.31    478.04 o 
  10  21   3     3495.42     2988.21   1008.81 o 
  -9  22   3      712.68      605.40    550.09 o 
  -8  22   3     1824.77     1410.47    533.69 o 
  -7  22   3        8.80     -248.77    407.22 o 
  -6  22   3     2045.64     2460.13    567.76 o 
  -5  22   3      101.68      238.67    389.45 o 
  -4  22   3     1266.85     1381.83    507.40 o 
  -3  22   3      214.75       -7.69    419.90 o 
  -2  22   3     2441.03     2883.96    615.46 o 
  -1  22   3      132.48       44.64    565.82 o 
   0  22   3     6665.18     6652.54    677.07 o 
   1  22   3      132.55      -31.51    347.18 o 
   2  22   3     2441.24     1894.24    483.23 o 
   3  22   3      214.88       47.10    385.09 o 
   4  22   3     1265.64     1426.84    473.53 o 
   5  22   3      101.56     -120.16    456.79 o 
   6  22   3     2044.51     1986.38    646.64 o 
   7  22   3        8.80     -370.25    466.60 o 
   8  22   3     1824.82     1753.98    647.38 o 
   9  22   3      711.73       67.73    588.58 o 
  10  22   3      102.21      687.87   1095.20 o 
  -8  23   3      414.45      420.23    529.76 o 
  -7  23   3        0.22      190.61    436.31 o 
  -6  23   3      786.23      817.65    478.53 o 
  -5  23   3      150.31       97.91    410.11 o 
  -4  23   3       26.64      492.98    478.86 o 
  -3  23   3      885.43      630.24    506.01 o 
  -2  23   3     1646.30      639.32   1081.71 o 
  -1  23   3      117.99       62.95    579.87 o 
   0  23   3       35.33      221.96    469.88 o 
   1  23   3      118.02      434.55    384.66 o 
   2  23   3     1645.41     1709.76    519.29 o 
   3  23   3      884.83      719.69    442.50 o 
   4  23   3       26.61       52.20    400.13 o 
   5  23   3      150.15      -79.36    407.79 o 
   6  23   3      786.11     1074.55    729.99 o 
   7  23   3        0.22      380.75    542.28 o 
   8  23   3      414.04      103.29    701.02 o 
  -7  24   3      924.44      641.82    563.91 o 
  -6  24   3      284.49      533.40    481.88 o 
  -5  24   3      108.93      277.90    498.37 o 
  -4  24   3     1902.25     2531.64    675.60 o 
  -2  24   3     1668.35     1726.43   1246.26 o 
  -1  24   3      120.35      410.03   1054.74 o 
   0  24   3     1124.94     1298.87    841.63 o 
   1  24   3      120.40     -129.46    388.08 o 
   2  24   3     1667.69     1958.81    549.04 o 
   3  24   3      564.03      681.57    458.80 o 
   4  24   3     1902.87     1864.31    550.47 o 
   5  24   3      108.93      357.13    483.15 o 
   6  24   3      284.65      281.48    522.98 o 
  -6  25   3     1896.32     1276.33    765.93 o 
  -5  25   3     1655.21      960.70    698.59 o 
  -4  25   3     3096.03     3938.41   1489.04 o 
  -2  25   3      122.55     -202.32   1138.36 o 
  -1  25   3      749.50     -342.59   1135.67 o 
   0  25   3      701.72       30.53    712.77 o 
   1  25   3      749.97      446.26    711.61 o 
   2  25   3      122.43      -30.32    413.61 o 
   3  25   3     2630.58     2370.77    616.27 o 
   4  25   3     3094.40     3383.70    759.63 o 
   5  25   3     1654.08     1487.59    648.04 o 
  -5  26   3     1094.81     1240.87   1184.22 o 
  -1  26   3     1885.83     -393.84   1176.13 o 
   0  26   3     2988.34     3388.11   1615.83 o 
   1  26   3     1885.53     2630.30    999.61 o 
   2  26   3     2344.38      714.76    829.85 o 
   3  26   3      143.66      326.07    501.14 o 
   4  26   3     1301.73     1009.53    796.97 o 
 -16   0   4      643.14      601.55   1016.97 o 
 -14   0   4     2718.78     2233.40    701.70 o 
 -12   0   4      277.31      501.95    400.60 o 
 -10   0   4      164.25      187.75    299.00 o 
  -8   0   4      444.87      183.70    232.94 o 
  -6   0   4      869.40     1333.64    233.15 o 
  -4   0   4     7255.10     7716.33    309.69 o 
  -2   0   4      154.49      465.95    109.75 o 
   0   0   4    96208.22    83365.85   1147.93 o 
   2   0   4      154.02      141.91    103.49 o 
   4   0   4     7234.46     7637.89    299.18 o 
   6   0   4      864.73     1506.97    219.17 o 
   8   0   4      445.41      460.48    227.54 o 
  10   0   4      164.22     -129.04    281.77 o 
  12   0   4      276.34      -26.54    625.64 o 
  14   0   4     2713.21     2242.60    815.94 o 
  16   0   4      642.39     -261.27    751.59 o 
 -17   1   4       82.34     1027.76   1124.88 o 
 -16   1   4      372.71      824.07    735.68 o 
 -15   1   4       82.47       29.02    493.14 o 
 -14   1   4      630.09     1021.12    439.79 o 
 -13   1   4      465.53      493.77    309.97 o 
 -12   1   4     2059.81     1859.26    345.01 o 
 -11   1   4      203.70      279.29    248.37 o 
 -10   1   4     4008.83     3552.10    298.57 o 
  -9   1   4      127.51       -1.37    172.36 o 
  -8   1   4     4035.35     4289.09    270.05 o 
  -7   1   4      208.99      283.77    162.70 o 
  -6   1   4      130.36      154.20    121.35 o 
  -5   1   4      502.01      531.64    116.21 o 
  -4   1   4     1649.75     1669.60    138.80 o 
  -3   1   4      180.34      157.61     79.18 o 
  -2   1   4     1243.07     1506.00    119.54 o 
  -1   1   4     2858.16     2918.43    117.58 o 
   0   1   4        3.32       63.34     54.92 o 
   1   1   4     2854.93     3011.49    124.28 o 
   2   1   4     1241.15     1533.53    110.34 o 
   3   1   4      179.97      224.11     75.06 o 
   4   1   4     1646.14     1624.84    123.54 o 
   5   1   4      500.27      409.74    101.10 o 
   6   1   4      130.32        8.18    107.81 o 
   7   1   4      208.52      334.84    154.93 o 
   8   1   4     4023.63     3990.05    243.95 o 
   9   1   4      126.82       18.46    167.98 o 
  10   1   4     4000.45     3762.43    446.12 o 
  11   1   4      203.28      213.28    338.85 o 
  12   1   4     2056.27     1666.76    501.62 o 
  13   1   4      464.88      575.63    483.19 o 
  14   1   4      629.72      347.42    495.40 o 
  15   1   4       82.32     -363.66    483.53 o 
  16   1   4      372.41      -48.33    535.86 o 
  17   1   4       82.29     -643.29    643.29 o 
 -17   2   4      476.93      736.43   1213.89 o 
 -16   2   4       65.39      596.16    981.91 o 
 -15   2   4       51.61      334.86    510.37 o 
 -14   2   4      522.06      488.58    422.38 o 
 -13   2   4      944.43     1252.24    435.83 o 
 -12   2   4       40.03      -43.72    253.73 o 
 -11   2   4     1278.93      720.78    275.47 o 
 -10   2   4     1257.14     1308.65    248.97 o 
  -9   2   4      356.59      519.14    193.44 o 
  -8   2   4      195.07      306.03    162.33 o 
  -7   2   4     1492.94     1450.64    197.35 o 
  -6   2   4      218.72      154.10    123.19 o 
  -5   2   4      320.42      252.05    101.58 o 
  -4   2   4      857.77      840.10    107.07 o 
  -3   2   4      558.15      489.33    116.79 o 
  -2   2   4     2604.55     2428.73    139.66 o 
  -1   2   4      153.00       25.42     63.41 o 
   0   2   4     4257.54     4214.75    144.57 o 
   1   2   4      152.59       48.37     66.28 o 
   2   2   4     2599.94     2627.42    140.04 o 
   3   2   4      556.59      551.47     78.60 o 
   4   2   4      855.26     1082.30    104.50 o 
   5   2   4      319.68      396.22     96.48 o 
   6   2   4      218.59      203.58    114.62 o 
   7   2   4     1489.43     1312.17    175.44 o 
   8   2   4      194.17      118.96    143.44 o 
   9   2   4      356.59      233.19    194.09 o 
  10   2   4     1254.09     1141.07    256.66 o 
  11   2   4     1277.44      969.40    327.41 o 
  12   2   4       39.98      -79.56    357.18 o 
  13   2   4      942.24      613.80    481.26 o 
  14   2   4      520.84      378.40    501.61 o 
  15   2   4       51.50     -293.51    495.70 o 
  16   2   4       65.27     -149.79    533.04 o 
  17   2   4      476.76     -237.05    689.05 o 
 -17   3   4      734.07     1453.98   1259.75 o 
 -16   3   4      151.77      642.81    724.08 o 
 -15   3   4      102.89      338.35    505.15 o 
 -14   3   4       19.36      183.57    406.80 o 
 -13   3   4        5.06      138.33    377.75 o 
 -12   3   4      313.31      389.16    303.66 o 
 -11   3   4       65.33      -42.39    237.13 o 
 -10   3   4     4013.48     4523.11    361.33 o 
  -9   3   4      137.17      202.89    180.31 o 
  -8   3   4      198.27      214.00    160.97 o 
  -7   3   4     1608.51     1635.96    194.96 o 
  -6   3   4      288.80       91.71    123.42 o 
  -5   3   4      340.23      422.94    101.83 o 
  -4   3   4      829.59      815.27    103.81 o 
  -3   3   4     6324.21     6059.58    198.15 o 
  -2   3   4      313.34      341.17     81.44 o 
  -1   3   4     1312.52     1154.44     98.48 o 
   0   3   4       15.87      -66.69     66.69 o 
   1   3   4     1310.47     1147.13     96.87 o 
   2   3   4      312.94      316.71     81.84 o 
   3   3   4     6315.73     5997.48    177.01 o 
   4   3   4      828.00      723.04     82.87 o 
   5   3   4      340.02      280.40     88.65 o 
   6   3   4      287.98      431.59    121.63 o 
   7   3   4     1603.46     1495.79    177.13 o 
   8   3   4      197.54      135.51    143.34 o 
   9   3   4      137.26      124.75    199.97 o 
  10   3   4     4005.30     4097.96    440.67 o 
  11   3   4       65.39      109.85    288.07 o 
  12   3   4      312.62      242.66    316.40 o 
  13   3   4        5.04     -362.06    362.06 o 
  14   3   4       19.33      155.74    472.21 o 
  15   3   4      102.76      727.76    525.28 o 
  16   3   4      151.68      228.02    666.11 o 
  17   3   4      732.80      100.87    926.73 o 
 -17   4   4     1353.37     1219.41   1509.28 o 
 -16   4   4       22.77      503.81    706.66 o 
 -15   4   4      146.97       33.50    472.17 o 
 -14   4   4      118.72      400.41    425.31 o 
 -13   4   4      386.19      409.29    369.23 o 
 -12   4   4      163.50      316.95    348.50 o 
 -11   4   4     4939.69     4058.70    507.69 o 
 -10   4   4      256.53      193.94    233.32 o 
  -9   4   4      164.67      206.66    196.38 o 
  -8   4   4       68.90     -146.70    146.70 o 
  -7   4   4     2064.89     2365.58    210.84 o 
  -6   4   4      687.76      687.69    149.27 o 
  -5   4   4     1215.53     1638.63    138.43 o 
  -4   4   4      201.75      244.62     79.33 o 
  -3   4   4     1182.43     1239.99    149.07 o 
  -2   4   4      241.44      336.78     86.90 o 
  -1   4   4      157.27      292.53     77.67 o 
   0   4   4      652.44      763.23     92.88 o 
   1   4   4      157.26      327.28     74.27 o 
   2   4   4      241.17      233.00     75.93 o 
   3   4   4     1179.64     1333.37    160.64 o 
   4   4   4      201.63      230.69     85.35 o 
   5   4   4     1210.70     1671.22    155.59 o 
   6   4   4      686.00      713.91    131.11 o 
   7   4   4     2059.56     2588.11    193.93 o 
   8   4   4       68.69      364.69    189.33 o 
   9   4   4      164.88      619.81    247.95 o 
  10   4   4      256.08      595.91    280.47 o 
  11   4   4     4934.66     4363.72    427.09 o 
  12   4   4      163.10      542.87    321.24 o 
  13   4   4      385.76      451.42    411.01 o 
  14   4   4      118.65       32.76    478.32 o 
  15   4   4      146.89      263.27    519.41 o 
  16   4   4       22.75      253.17    835.60 o 
  17   4   4     1352.51     2566.70   1170.73 o 
 -17   5   4      320.03      108.32    729.55 o 
 -16   5   4      436.56      350.26    554.09 o 
 -15   5   4      984.73     1619.68    583.76 o 
 -14   5   4      138.57      179.40    473.59 o 
 -13   5   4     1192.65      849.52    417.09 o 
 -12   5   4       34.63      113.49    341.31 o 
 -11   5   4      602.98      440.98    334.62 o 
 -10   5   4      294.83      245.63    245.03 o 
  -9   5   4     1744.18     1731.86    266.13 o 
  -8   5   4      183.73      157.25    158.05 o 
  -7   5   4       37.10       90.14    137.72 o 
  -6   5   4      162.27      164.84    136.36 o 
  -5   5   4     3861.30     4403.56    215.24 o 
  -4   5   4       16.07       -5.01     84.24 o 
  -3   5   4      138.12      225.96     89.80 o 
  -2   5   4      196.79      251.73     86.29 o 
  -1   5   4     5226.93     5588.85    185.22 o 
   0   5   4      301.65      317.12     80.13 o 
   1   5   4     5226.59     5576.50    170.40 o 
   2   5   4      196.62      188.04     72.83 o 
   3   5   4      137.86      142.67    105.76 o 
   4   5   4       16.03       31.74    115.41 o 
   5   5   4     3845.83     4344.10    246.87 o 
   6   5   4      162.13      151.18    157.56 o 
   7   5   4       37.12       31.75    156.92 o 
   8   5   4      183.69       50.24    200.94 o 
   9   5   4     1742.53     2083.91    324.23 o 
  10   5   4      294.53      257.71    272.36 o 
  11   5   4      602.41      548.97    314.83 o 
  12   5   4       34.55       90.06    310.83 o 
  13   5   4     1191.39     1402.15    399.03 o 
  14   5   4      138.48     -347.29    393.06 o 
  15   5   4      982.90     1499.83    843.85 o 
  16   5   4      435.57       79.47    844.76 o 
  17   5   4      319.26      693.27   1437.79 o 
 -17   6   4      333.35      334.28    765.11 o 
 -16   6   4       28.36      840.81    584.08 o 
 -15   6   4       76.55      311.78    509.30 o 
 -14   6   4      324.93      290.58    488.70 o 
 -13   6   4      359.16       81.48    376.29 o 
 -12   6   4       95.61      250.67    353.08 o 
 -11   6   4     2319.75     2209.84    423.18 o 
 -10   6   4      134.25      290.55    272.89 o 
  -9   6   4     2294.84     2605.38    323.81 o 
  -8   6   4      159.64       20.86    176.45 o 
  -7   6   4      368.74      330.58    149.72 o 
  -6   6   4      773.04      749.01    149.93 o 
  -5   6   4      435.76      428.99    114.93 o 
  -4   6   4       59.81      129.56     99.58 o 
  -3   6   4      123.40      229.10     94.75 o 
  -2   6   4        8.60       25.30     80.76 o 
  -1   6   4     1537.56     1575.24    115.27 o 
   0   6   4      257.65      188.37     77.41 o 
   1   6   4     1537.89     1662.16    118.90 o 
   2   6   4        8.60       31.65     74.78 o 
   3   6   4      123.08      138.40     91.06 o 
   4   6   4       59.85      -82.73    126.16 o 
   5   6   4      434.92      798.29    151.69 o 
   6   6   4      771.70      692.15    176.74 o 
   7   6   4      368.73      300.95    171.40 o 
   8   6   4      159.15      128.81    215.62 o 
   9   6   4     2290.78     2017.69    340.80 o 
  10   6   4      134.18      187.82    280.42 o 
  11   6   4     2317.75     1728.33    364.23 o 
  12   6   4       95.46      221.15    315.71 o 
  13   6   4      358.30       86.88    341.66 o 
  14   6   4      324.16      173.30    424.95 o 
  15   6   4       76.39       98.37    752.49 o 
  16   6   4       28.32      650.72    918.52 o 
  17   6   4      332.80     2004.27   1788.47 o 
 -17   7   4      318.10      323.71   1084.41 o 
 -16   7   4      830.00      988.58    618.23 o 
 -15   7   4       63.21     -156.99    485.42 o 
 -14   7   4      396.15      568.38    478.56 o 
 -13   7   4       64.50     -147.21    409.25 o 
 -12   7   4       80.67       68.11    347.05 o 
 -11   7   4      661.27      667.34    346.15 o 
 -10   7   4     1772.41     1722.75    396.07 o 
  -9   7   4      318.81      266.49    256.33 o 
  -8   7   4     3406.99     3324.61    337.90 o 
  -7   7   4      332.63      319.91    171.27 o 
  -6   7   4      361.59      388.80    136.28 o 
  -5   7   4      214.14      194.56    167.85 o 
  -4   7   4      755.79      755.06    139.65 o 
  -3   7   4      763.38      777.79    129.36 o 
  -2   7   4       46.87        0.22     83.04 o 
  -1   7   4       89.49      103.33     78.78 o 
   0   7   4      166.11      221.41     80.15 o 
   1   7   4       89.43        4.76     72.45 o 
   2   7   4       46.76       46.67     78.84 o 
   3   7   4      762.61      758.86     90.68 o 
   4   7   4      754.11      884.62    151.63 o 
   5   7   4      214.00      112.37    153.71 o 
   6   7   4      360.92      449.61    170.39 o 
   7   7   4      332.15      576.63    226.17 o 
   8   7   4     3400.50     3190.28    346.54 o 
   9   7   4      318.48      774.74    282.46 o 
  10   7   4     1768.91     2045.78    363.99 o 
  11   7   4      660.14      798.22    329.37 o 
  12   7   4       80.51      247.47    319.26 o 
  13   7   4       64.40     -249.69    336.15 o 
  14   7   4      395.96      834.50    424.81 o 
  15   7   4       63.06      583.88    626.68 o 
  16   7   4      829.20      753.10    882.91 o 
  17   7   4      317.44     -118.69   1672.48 o 
 -17   8   4       48.82     -132.18   1019.67 o 
 -16   8   4     1414.85     1181.15    659.20 o 
 -15   8   4      135.15      366.85    564.79 o 
 -14   8   4      512.18      445.57    463.70 o 
 -13   8   4      171.61      373.47    421.40 o 
 -12   8   4      846.46      966.59    403.72 o 
 -11   8   4      312.29      107.78    322.57 o 
 -10   8   4     1045.83      826.50    361.24 o 
  -9   8   4      663.08      505.62    267.34 o 
  -8   8   4     2150.03     2110.76    305.80 o 
  -7   8   4        7.86      283.18    187.55 o 
  -6   8   4     1322.81     1095.74    191.34 o 
  -5   8   4      385.30      338.10    171.56 o 
  -4   8   4     6952.87     7567.65    302.87 o 
  -3   8   4        0.94        6.51    108.04 o 
  -2   8   4     4936.83     5581.05    246.16 o 
  -1   8   4      209.82      179.28     96.95 o 
   0   8   4      323.51      222.70     87.51 o 
   1   8   4      209.53      193.27     86.25 o 
   2   8   4     4927.11     5928.40    239.93 o 
   3   8   4        0.94       12.05     79.72 o 
   4   8   4     6947.34     6727.17    292.39 o 
   5   8   4      384.67      348.38    163.15 o 
   6   8   4     1322.06     1370.63    245.58 o 
   7   8   4        7.87      244.73    212.20 o 
   8   8   4     2147.82     2266.80    326.68 o 
   9   8   4      661.63      568.05    283.33 o 
  10   8   4     1045.32     1032.56    316.73 o 
  11   8   4      312.05      200.99    295.36 o 
  12   8   4      844.92     1270.59    373.39 o 
  13   8   4      171.21      348.87    401.78 o 
  14   8   4      511.02     1050.62    499.71 o 
  15   8   4      135.05      491.43    634.86 o 
  16   8   4     1413.28      854.67    948.51 o 
 -16   9   4      747.20      554.50    608.14 o 
 -15   9   4      192.21      305.99    544.03 o 
 -14   9   4     1810.71     1542.37    560.50 o 
 -13   9   4      216.98      -14.19    422.18 o 
 -12   9   4     1092.67     1197.89    491.52 o 
 -11   9   4       80.20      249.27    351.12 o 
 -10   9   4     1719.46     1664.23    388.27 o 
  -9   9   4      647.52      437.73    329.30 o 
  -8   9   4     2424.25     2710.28    328.60 o 
  -7   9   4       76.57       47.36    201.86 o 
  -6   9   4      264.65      136.11    153.13 o 
  -5   9   4       94.74      211.20    175.65 o 
  -4   9   4     1119.10     1106.37    181.49 o 
  -3   9   4      386.80      415.54    154.87 o 
  -2   9   4      545.57      746.64    149.62 o 
  -1   9   4      264.60      238.14    101.19 o 
   0   9   4      203.13      207.57     98.28 o 
   1   9   4      264.71      189.99     98.47 o 
   2   9   4      544.59      567.50    129.83 o 
   3   9   4      386.73      218.84    110.49 o 
   4   9   4     1118.47     1095.87    184.82 o 
   5   9   4       94.60        9.14    178.96 o 
   6   9   4      264.14      175.44    192.51 o 
   7   9   4       76.33       25.23    217.99 o 
   8   9   4     2423.02     2616.90    346.13 o 
   9   9   4      646.75      810.60    303.95 o 
  10   9   4     1715.21     1752.97    353.00 o 
  11   9   4       80.03     -114.53    308.53 o 
  12   9   4     1092.24     1115.66    441.57 o 
  13   9   4      216.50      323.40    401.52 o 
  14   9   4     1809.78     1931.99    587.26 o 
  15   9   4      191.89      -98.74    488.64 o 
  16   9   4      746.90      -72.83   1521.41 o 
 -16  10   4      323.48      378.82    777.67 o 
 -15  10   4      600.09     1159.45    565.30 o 
 -14  10   4       11.93     -206.50    450.99 o 
 -13  10   4      311.24      619.60    469.20 o 
 -12  10   4       64.31       95.82    403.67 o 
 -11  10   4       30.47       38.66    398.74 o 
 -10  10   4      100.61      129.64    320.35 o 
  -9  10   4      336.46       -7.95    303.41 o 
  -8  10   4      382.99      736.75    306.45 o 
  -7  10   4     1602.39     1830.08    286.60 o 
  -6  10   4       38.27      -28.47    176.50 o 
  -5  10   4      405.28      -10.40    156.67 o 
  -4  10   4       93.76      235.46    141.97 o 
  -3  10   4      573.10      528.09    159.18 o 
  -2  10   4     1213.86     1363.03    195.21 o 
  -1  10   4      126.35      111.83    120.29 o 
   0  10   4     6877.38     7371.74    275.78 o 
   1  10   4      126.37      -36.71    114.51 o 
   2  10   4     1213.35     1264.32    160.05 o 
   3  10   4      572.56      709.54    132.40 o 
   4  10   4       93.57       67.18    141.74 o 
   5  10   4      404.49      221.83    184.30 o 
   6  10   4       38.17      179.93    199.43 o 
   7  10   4     1601.33     1750.46    301.71 o 
   8  10   4      382.81      576.43    273.28 o 
   9  10   4      336.00      157.72    274.33 o 
  10  10   4      100.51       18.46    276.61 o 
  11  10   4       30.45      147.05    362.95 o 
  12  10   4       64.12      -86.83    386.14 o 
  13  10   4      310.61     -138.55    448.38 o 
  14  10   4       11.92      224.73    477.40 o 
  15  10   4      599.06      368.46    549.47 o 
  16  10   4      323.16      292.12    941.95 o 
 -15  11   4       49.90      401.06    550.53 o 
 -14  11   4      128.40       84.57    489.29 o 
 -13  11   4      278.62      295.76    442.42 o 
 -12  11   4      138.78      178.71    426.30 o 
 -11  11   4      903.66      563.45    428.65 o 
 -10  11   4     1271.65     1345.40    380.45 o 
  -9  11   4     1179.64     1112.57    365.68 o 
  -8  11   4     2283.15     2299.86    403.09 o 
  -7  11   4       42.34      124.58    222.11 o 
  -6  11   4      185.14      239.33    204.87 o 
  -5  11   4       27.96      194.35    164.01 o 
  -4  11   4     1236.11     1175.81    196.64 o 
  -3  11   4      249.84      333.94    148.16 o 
  -2  11   4      101.46       49.91    105.90 o 
  -1  11   4       89.64       34.60    108.99 o 
   0  11   4     4149.56     4289.18    236.84 o 
   1  11   4       89.65       -9.86    105.39 o 
   2  11   4      101.49       77.57    117.95 o 
   3  11   4      249.79      258.14    117.33 o 
   4  11   4     1234.50     1339.88    203.49 o 
   5  11   4       27.83       -1.84    182.13 o 
   6  11   4      185.10      372.49    210.54 o 
   7  11   4       42.35      141.24    230.83 o 
   8  11   4     2277.89     2040.97    349.53 o 
   9  11   4     1178.04      993.55    321.07 o 
  10  11   4     1268.93     1453.53    420.09 o 
  11  11   4      901.78     1076.89    442.50 o 
  12  11   4      138.72     -249.79    357.56 o 
  13  11   4      278.13     -163.80    457.41 o 
  14  11   4      128.36       26.55    489.85 o 
  15  11   4       49.87       22.07    528.01 o 
  16  11   4      209.56     -296.73   1208.50 o 
 -15  12   4      171.90      525.20    558.74 o 
 -14  12   4       85.51      296.81    510.15 o 
 -13  12   4      370.69      438.87    478.04 o 
 -12  12   4       40.16       34.84    435.41 o 
 -11  12   4      201.71      402.49    434.76 o 
 -10  12   4      373.05      198.92    376.77 o 
  -9  12   4     1394.54      811.66    368.30 o 
  -8  12   4      393.04      492.24    323.35 o 
  -7  12   4     3903.68     3408.22    428.12 o 
  -6  12   4      293.74      350.69    223.35 o 
  -5  12   4      195.84      202.85    166.05 o 
  -4  12   4      825.12      639.00    180.74 o 
  -3  12   4     1777.74     1868.02    223.14 o 
  -2  12   4      494.07      306.00    153.48 o 
  -1  12   4      322.57      178.28    125.80 o 
   0  12   4      114.19      134.52    115.43 o 
   1  12   4      322.76      377.20    134.70 o 
   2  12   4      494.22      385.00    141.24 o 
   3  12   4     1775.36     1630.83    182.71 o 
   4  12   4      824.94      778.49    219.00 o 
   5  12   4      195.59       52.06    193.92 o 
   6  12   4      293.02      338.95    232.05 o 
   7  12   4     3896.09     3471.19    378.95 o 
   8  12   4      392.22      305.87    280.55 o 
   9  12   4     1392.65     1637.48    415.04 o 
  10  12   4      372.67      580.33    387.35 o 
  11  12   4      201.52      495.41    391.64 o 
  12  12   4       40.09      122.25    431.26 o 
  13  12   4      370.37      205.29    495.52 o 
  14  12   4       85.33      263.54    533.07 o 
  15  12   4      171.70      396.61    626.87 o 
  16  12   4      408.68      -48.56   1016.97 o 
 -15  13   4      273.58    -1011.58   1613.13 o 
 -14  13   4       17.79      -43.68    479.90 o 
 -13  13   4      380.46      484.31    502.06 o 
 -12  13   4      256.00      183.82    446.73 o 
 -11  13   4      732.02      775.26    456.55 o 
 -10  13   4      398.97      433.89    420.28 o 
  -9  13   4       65.04       12.82    311.41 o 
  -8  13   4      370.97      185.24    324.04 o 
  -7  13   4     1835.82     1738.84    384.07 o 
  -6  13   4      660.40      522.36    247.64 o 
  -5  13   4       13.02      134.39    200.84 o 
  -4  13   4      706.78      581.91    190.86 o 
  -3  13   4     7457.35     7350.61    365.92 o 
  -2  13   4      204.81      197.62    158.85 o 
  -1  13   4      143.08      204.38    148.38 o 
   0  13   4       11.60       78.47    124.17 o 
   1  13   4      142.95      123.11    129.48 o 
   2  13   4      204.55      181.99    136.40 o 
   3  13   4     7456.68     7968.67    425.43 o 
   4  13   4      706.61      553.85    205.77 o 
   5  13   4       12.95      -33.96    206.40 o 
   6  13   4      659.55      509.31    261.94 o 
   7  13   4     1833.23     1669.82    325.52 o 
   8  13   4      370.24      173.15    299.10 o 
   9  13   4       65.01      223.64    356.88 o 
  10  13   4      398.11      112.16    379.20 o 
  11  13   4      731.14      972.35    431.12 o 
  12  13   4      255.63     -158.12    419.13 o 
  13  13   4      379.74      621.35    539.06 o 
  14  13   4       17.76       24.56    544.88 o 
  15  13   4      273.45      279.75    740.04 o 
 -15  14   4      405.75      153.76   1748.01 o 
 -14  14   4      157.46      148.39    495.73 o 
 -13  14   4      233.34      377.17    489.29 o 
 -12  14   4      257.97     -230.48    415.77 o 
 -11  14   4      663.08      505.01    435.81 o 
 -10  14   4      627.66      815.25    441.40 o 
  -9  14   4      922.84     1310.54    449.87 o 
  -8  14   4        5.84     -198.89    288.81 o 
  -7  14   4     2436.94     2345.43    430.36 o 
  -6  14   4      347.55      316.61    298.09 o 
  -5  14   4     3616.58     3317.40    348.70 o 
  -4  14   4      516.24      335.79    191.37 o 
  -3  14   4     1988.37     1926.44    248.66 o 
  -2  14   4      372.33      207.67    169.55 o 
  -1  14   4      583.43      632.27    190.38 o 
   0  14   4       74.30      -32.26    152.67 o 
   1  14   4      583.68      614.96    162.66 o 
   2  14   4      372.54      250.26    151.75 o 
   3  14   4     1989.21     2373.52    293.89 o 
   4  14   4      516.09      529.47    227.64 o 
   5  14   4     3610.15     3430.73    365.23 o 
   6  14   4      346.96      637.54    267.87 o 
   7  14   4     2433.61     2588.25    430.07 o 
   8  14   4        5.83     -140.17    310.63 o 
   9  14   4      922.66      746.10    396.09 o 
  10  14   4      627.52      566.37    391.59 o 
  11  14   4      662.58      664.66    504.93 o 
  12  14   4      257.48      246.90    483.30 o 
  13  14   4      232.90      101.49    502.53 o 
  14  14   4      157.16      550.37    573.59 o 
 -14  15   4      294.79      698.66   1672.48 o 
 -13  15   4      812.94       70.84    500.99 o 
 -12  15   4       33.52     -355.43    426.80 o 
 -11  15   4       10.81        3.69    422.89 o 
 -10  15   4       75.49      -84.34    376.79 o 
  -9  15   4      124.90      241.39    405.18 o 
  -8  15   4      699.75      756.20    426.98 o 
  -7  15   4       91.79     -271.35    283.74 o 
  -6  15   4      158.42      258.51    286.15 o 
  -5  15   4     2711.67     2284.65    333.74 o 
  -4  15   4      947.14     1020.05    289.18 o 
  -3  15   4      547.23      372.89    202.34 o 
  -2  15   4     1516.15     1423.80    237.72 o 
  -1  15   4      450.94      249.61    176.32 o 
   0  15   4     1735.58     1766.43    246.15 o 
   1  15   4      450.44      381.32    178.36 o 
   2  15   4     1515.12     1369.87    264.41 o 
   3  15   4      546.37      350.92    225.50 o 
   4  15   4      945.64      917.41    268.02 o 
   5  15   4     2706.87     2733.31    351.54 o 
   6  15   4      158.39       22.82    274.16 o 
   7  15   4       91.78     -240.93    276.81 o 
   8  15   4      699.23      395.84    350.02 o 
   9  15   4      124.67       94.15    348.84 o 
  10  15   4       75.41      -36.69    367.30 o 
  11  15   4       10.79      -41.81    440.36 o 
  12  15   4       33.51     -139.89    474.00 o 
  13  15   4      811.41      333.26    541.06 o 
  14  15   4      294.55      488.52    775.32 o 
 -13  16   4      761.98      202.61    516.99 o 
 -12  16   4      554.69     1091.22    539.04 o 
 -11  16   4       83.77       16.67    428.93 o 
 -10  16   4      130.00      -31.06    404.01 o 
  -9  16   4      109.77      316.53    415.77 o 
  -8  16   4      673.45      831.82    446.81 o 
  -7  16   4      235.34      253.19    321.44 o 
  -6  16   4      148.66      262.34    310.30 o 
  -5  16   4      199.64        8.38    271.48 o 
  -4  16   4      848.82      487.01    268.01 o 
  -3  16   4       10.54      -41.65    180.40 o 
  -2  16   4      880.40      943.03    230.17 o 
  -1  16   4      742.08      681.46    213.94 o 
   0  16   4     8558.81     8832.26    429.97 o 
   1  16   4      741.31     1029.54    227.37 o 
   2  16   4      879.95     1026.38    252.55 o 
   3  16   4       10.53      266.58    239.80 o 
   4  16   4      848.05      921.76    270.06 o 
   5  16   4      199.64      154.39    273.12 o 
   6  16   4      148.63      133.27    305.44 o 
   7  16   4      234.95     -217.14    306.25 o 
   8  16   4      672.56      444.67    368.72 o 
   9  16   4      109.69     -289.32    342.89 o 
  10  16   4      129.95       -3.69    418.09 o 
  11  16   4       83.61      -96.40    446.63 o 
  12  16   4      553.61      383.25    537.50 o 
  13  16   4      760.78     1005.85    610.97 o 
 -13  17   4       98.48      277.85   1518.72 o 
 -12  17   4      434.28      492.84    515.08 o 
 -11  17   4       63.35     -190.60    456.61 o 
 -10  17   4      167.05      -58.80    402.62 o 
  -9  17   4       15.98      -33.48    391.60 o 
  -8  17   4      563.73      766.90    416.22 o 
  -7  17   4       42.82       24.74    361.18 o 
  -6  17   4      406.30      402.07    347.22 o 
  -5  17   4      259.03      107.81    283.63 o 
  -4  17   4       23.21      299.14    273.22 o 
  -3  17   4      432.98      384.19    215.88 o 
  -2  17   4        6.89     -102.20    188.77 o 
  -1  17   4      101.12       86.31    182.83 o 
   0  17   4      151.81      -43.60    174.63 o 
   1  17   4      101.00       50.65    245.55 o 
   2  17   4        6.89       -8.27    247.69 o 
   3  17   4      432.42      379.20    236.33 o 
   4  17   4       23.20      163.20    280.73 o 
   5  17   4      259.07      303.36    314.62 o 
   6  17   4      406.06      503.03    340.08 o 
   7  17   4       42.74      -63.71    315.91 o 
   8  17   4      563.26      431.91    382.83 o 
   9  17   4       15.96      335.04    389.62 o 
  10  17   4      166.94      275.75    444.92 o 
  11  17   4       63.23       68.73    450.49 o 
  12  17   4      433.88      587.47    549.82 o 
  13  17   4       98.44      541.32    716.66 o 
 -12  18   4      576.52      531.48    522.22 o 
 -11  18   4      227.79       93.43    454.79 o 
 -10  18   4      144.65       53.39    409.18 o 
  -9  18   4       24.74       13.37    413.60 o 
  -8  18   4      252.52      514.31    422.73 o 
  -7  18   4      151.36      380.23    389.08 o 
  -6  18   4       40.82        6.67    347.62 o 
  -5  18   4       85.53      129.06    328.72 o 
  -4  18   4      392.81      162.04    303.22 o 
  -3  18   4      128.23     -112.72    231.82 o 
  -2  18   4      198.21      290.29    221.35 o 
  -1  18   4       54.12      -13.41    190.88 o 
   0  18   4      958.90     1240.52    283.99 o 
   1  18   4       54.12      288.71    251.87 o 
   2  18   4      198.07      173.90    266.85 o 
   3  18   4      128.28       -8.30    307.08 o 
   4  18   4      392.85      689.62    352.64 o 
   5  18   4       85.57      -50.54    290.30 o 
   6  18   4       40.78       15.96    308.56 o 
   7  18   4      151.30      156.89    341.52 o 
   8  18   4      252.48       89.86    342.66 o 
   9  18   4       24.74      -33.12    414.55 o 
  10  18   4      144.60     -129.35    429.94 o 
  11  18   4      227.80     -141.01    467.85 o 
  12  18   4      575.39      354.42    549.47 o 
 -11  19   4       82.81     -429.40    429.40 o 
 -10  19   4      477.07      504.98    469.49 o 
  -9  19   4      261.88      223.42    434.64 o 
  -8  19   4      369.31      586.59    448.72 o 
  -7  19   4      238.92      298.69    400.76 o 
  -6  19   4      972.55     1161.82    444.98 o 
  -5  19   4       99.75      -28.46    317.62 o 
  -4  19   4      648.91      456.19    325.14 o 
  -3  19   4      117.74      262.00    328.40 o 
  -2  19   4       97.74      -60.44    210.14 o 
  -1  19   4      335.36      274.44    228.48 o 
   0  19   4     1177.62     1707.44    372.94 o 
   1  19   4      335.62      424.59    289.63 o 
   2  19   4       97.62      211.32    335.23 o 
   3  19   4      117.61      -42.92    309.84 o 
   4  19   4      649.25      752.67    458.34 o 
   5  19   4       99.78      -72.46    360.60 o 
   6  19   4      971.14      594.68    385.64 o 
   7  19   4      238.54       13.83    349.13 o 
   8  19   4      369.36      433.61    382.06 o 
   9  19   4      261.83      257.10    429.04 o 
  10  19   4      476.72      129.60    478.20 o 
  11  19   4       82.69      176.84    518.50 o 
 -10  20   4       84.53      -54.81    467.77 o 
  -9  20   4      326.81      328.25    493.01 o 
  -8  20   4      328.07      666.92    478.12 o 
  -7  20   4      162.81     -110.29    389.68 o 
  -6  20   4      164.41       84.47    381.63 o 
  -5  20   4      862.33      685.07    451.84 o 
  -4  20   4      480.15      544.62    333.81 o 
  -3  20   4      487.32      628.04    333.92 o 
  -2  20   4       47.05     -132.21    287.15 o 
  -1  20   4      156.32      186.90    263.46 o 
   0  20   4       92.30      126.90    274.94 o 
   1  20   4      156.39      379.97    350.81 o 
   2  20   4       47.01      -20.25    328.58 o 
   3  20   4      487.18      565.52    390.78 o 
   4  20   4      479.51      533.36    400.09 o 
   5  20   4      861.13      811.01    510.45 o 
   6  20   4      164.19       55.84    390.64 o 
   7  20   4      162.60      116.76    362.40 o 
   8  20   4      327.64      614.47    439.48 o 
   9  20   4      326.26       58.88    437.69 o 
  10  20   4       84.39       30.80    461.88 o 
  11  20   4      392.01      -56.65   1000.79 o 
 -10  21   4        5.41      318.12    509.59 o 
  -9  21   4     1284.01     1704.77    587.14 o 
  -8  21   4      203.17      104.34    446.49 o 
  -7  21   4        5.59      191.22    421.60 o 
  -6  21   4      255.39      107.19    390.72 o 
  -5  21   4      116.66      111.32    357.40 o 
  -4  21   4      149.76      -85.72    328.61 o 
  -3  21   4      174.93       82.46    308.40 o 
  -2  21   4      289.68      247.09    352.01 o 
  -1  21   4      689.48      675.97    450.53 o 
   0  21   4       10.72     -295.68    295.68 o 
   1  21   4      689.57      271.05    374.44 o 
   2  21   4      289.37      155.23    356.28 o 
   3  21   4      174.81      545.65    390.20 o 
   4  21   4      149.60       11.45    347.78 o 
   5  21   4      116.68      359.81    390.25 o 
   6  21   4      255.44      378.34    432.65 o 
   7  21   4        5.59      -35.98    438.52 o 
   8  21   4      203.17       58.10    441.56 o 
   9  21   4     1282.45     1331.03    550.22 o 
  10  21   4        5.41       86.32    976.51 o 
  -9  22   4      315.16      263.59    547.79 o 
  -8  22   4       11.06       -5.05    451.44 o 
  -7  22   4     1020.09      634.93    472.96 o 
  -6  22   4      122.29      265.76    412.83 o 
  -5  22   4      145.54      -23.35    374.38 o 
  -4  22   4      324.42      349.15    432.74 o 
  -3  22   4       34.32     -296.85    296.85 o 
  -2  22   4      151.05     -197.35    587.16 o 
  -1  22   4      152.38       22.95    559.92 o 
   0  22   4       33.68       -5.12    394.16 o 
   1  22   4      152.41       54.87    359.49 o 
   2  22   4      150.97     -303.19    347.12 o 
   3  22   4       34.34      273.73    391.86 o 
   4  22   4      324.42      144.68    398.16 o 
   5  22   4      145.48      386.88    406.48 o 
   6  22   4      122.12     -103.33    484.38 o 
   7  22   4     1019.35      680.05    570.24 o 
   8  22   4       11.04       -8.59    524.67 o 
  10  22   4       81.63     -124.09    984.60 o 
  -8  23   4      368.83      877.72    551.25 o 
  -7  23   4      140.28     -300.09    435.37 o 
  -6  23   4      114.43      -78.76    406.19 o 
  -5  23   4      279.22      285.06    416.19 o 
  -4  23   4       31.37      -62.33    417.01 o 
  -3  23   4       48.32      774.19   1100.60 o 
  -2  23   4        1.17      130.74    623.29 o 
  -1  23   4       96.63      127.36    566.88 o 
   0  23   4        0.81     -134.54    390.43 o 
   1  23   4       96.55      146.28    371.59 o 
   2  23   4        1.17       90.55    391.21 o 
   3  23   4       48.31     -109.74    383.57 o 
   4  23   4       31.39      149.25    376.83 o 
   5  23   4      278.88      288.11    442.30 o 
   6  23   4      114.27      -76.08    466.59 o 
   7  23   4      140.30      544.85    615.57 o 
   8  23   4      368.28      -26.98   1181.52 o 
  -7  24   4      457.06       -8.91    524.02 o 
  -6  24   4      465.36      500.30    467.44 o 
  -5  24   4      343.84      670.94    539.16 o 
  -4  24   4      200.07      299.43    903.68 o 
  -3  24   4      230.61     -965.72    965.72 o 
  -2  24   4      313.70      229.29   1103.30 o 
  -1  24   4      416.43       -1.35    684.77 o 
   0  24   4      144.36     -265.70    624.78 o 
   1  24   4      416.54      339.53    467.12 o 
   2  24   4      313.93      117.46    410.35 o 
   3  24   4      230.68       15.46    435.46 o 
   4  24   4      199.89      221.41    444.39 o 
   5  24   4      343.44       47.34    447.96 o 
   6  24   4      465.34      387.47    512.70 o 
  -6  25   4      340.66      -21.63    618.98 o 
  -5  25   4      451.02      583.53    657.50 o 
  -4  25   4      212.96     1462.07   1154.55 o 
  -2  25   4       88.80     -960.33   1073.62 o 
  -1  25   4      195.93     -574.58    992.70 o 
   0  25   4      900.77      633.92    760.72 o 
   1  25   4      195.96     -581.25    673.29 o 
   2  25   4       88.78      -80.03    503.24 o 
   3  25   4      549.23      128.45    556.78 o 
   4  25   4      212.73      339.52    469.88 o 
   5  25   4      450.43      282.03    557.09 o 
  -1  26   4      153.68      -59.35   1195.01 o 
   0  26   4     2083.85      644.71   1281.33 o 
   1  26   4      153.70     -416.97    712.53 o 
   2  26   4       57.55     -311.59    694.66 o 
   3  26   4      251.34      207.62    502.16 o 
   4  26   4      134.11     -439.96    784.82 o 
 -17   0   5     7398.82     8642.93   1815.45 o 
 -15   0   5     6569.52     8375.87   1669.78 o 
 -13   0   5    12568.58    14266.89    916.61 o 
 -11   0   5    45638.82    44348.29   1435.20 o 
  -9   0   5   201488.27   196793.30   8700.65 o 
  -7   0   5     1596.39     1494.67    285.19 o 
  -5   0   5     2617.81     1253.05    196.81 o 
  -3   0   5   164465.55   174559.55   3061.18 o 
  -1   0   5   636047.19   670382.75   7885.25 o 
   1   0   5   635491.81   657924.31  15440.33 o 
   3   0   5   164244.44   174779.42   1934.71 o 
   5   0   5     2641.96      899.87    173.18 o 
   7   0   5     1595.70     1581.62    258.84 o 
   9   0   5   201124.59   180316.00  18897.42 o 
  11   0   5    45545.65    49094.48   1871.02 o 
  13   0   5    12547.66    15413.76   1799.26 o 
  15   0   5     6558.89     5828.74   1094.63 o 
  17   0   5     7390.34     4159.61   1610.43 o 
 -17   1   5     1311.66     1580.76   1340.68 o 
 -16   1   5       65.28      923.54    855.12 o 
 -15   1   5     5810.07     7191.20   1087.65 o 
 -14   1   5      280.16      660.07    438.78 o 
 -13   1   5     2828.14     2945.21    453.67 o 
 -12   1   5      685.62      520.98    290.20 o 
 -11   1   5    23205.51    22847.25   1159.77 o 
 -10   1   5    29852.51    30296.13    846.25 o 
  -9   1   5     3389.38     4138.54    293.54 o 
  -8   1   5     1337.45     1245.37    206.16 o 
  -7   1   5      652.33      910.46    179.38 o 
  -6   1   5       38.51     -112.59    124.30 o 
  -5   1   5     6163.66     6205.05    224.82 o 
  -4   1   5    19202.61    16919.40    322.71 o 
  -3   1   5    58663.35    55494.00    851.11 o 
  -2   1   5    12428.24    13389.41    232.80 o 
  -1   1   5   166406.47   172581.80   1843.77 o 
   0   1   5       42.78      162.39     80.28 o 
   1   1   5   166259.14   169210.27   2262.05 o 
   2   1   5    12410.83    13646.68    261.70 o 
   3   1   5    58593.46    56132.10    490.53 o 
   4   1   5    19177.69    17228.24    302.89 o 
   5   1   5     6148.66     6406.32    221.20 o 
   6   1   5       38.30     -112.36    112.36 o 
   7   1   5      650.55      800.87    185.82 o 
   8   1   5     1332.26     1200.12    186.07 o 
   9   1   5     3386.23     3556.70    329.20 o 
  10   1   5    29797.74    28542.40    950.92 o 
  11   1   5    23174.91    23025.26    821.55 o 
  12   1   5      684.32      385.94    453.39 o 
  13   1   5     2822.44     3324.82    611.26 o 
  14   1   5      279.47     -452.86    452.86 o 
  15   1   5     5802.24     4508.93    986.30 o 
  16   1   5       65.15      112.68    538.42 o 
  17   1   5     1310.30      845.13    727.19 o 
 -17   2   5     1343.38     1723.73   1251.66 o 
 -16   2   5      187.65      593.24    736.27 o 
 -15   2   5      121.09      337.11    429.37 o 
 -14   2   5     3233.76     4093.68    603.27 o 
 -13   2   5      358.82      124.48    338.93 o 
 -12   2   5     3163.26     3427.96    457.02 o 
 -11   2   5     4530.45     3967.43    365.84 o 
 -10   2   5      551.85      635.42    233.24 o 
  -9   2   5     5159.22     5603.21    323.70 o 
  -8   2   5      466.31      563.38    180.71 o 
  -7   2   5    23344.05    25095.77    476.78 o 
  -6   2   5      127.91      151.30    131.81 o 
  -5   2   5     3046.84     2863.07    184.22 o 
  -4   2   5    11892.09    12170.00    249.14 o 
  -3   2   5     6934.14     6073.05    211.25 o 
  -2   2   5    16239.85    16028.08    300.75 o 
  -1   2   5      385.70      333.45     81.97 o 
   0   2   5    21936.05    21081.11    296.80 o 
   1   2   5      385.74      298.02     83.63 o 
   2   2   5    16216.48    15774.79    328.18 o 
   3   2   5     6926.67     5952.30    170.86 o 
   4   2   5    11867.63    11926.88    248.58 o 
   5   2   5     3045.63     2840.61    161.89 o 
   6   2   5      127.65      109.76    119.42 o 
   7   2   5    23296.22    23812.96    451.48 o 
   8   2   5      464.52      564.56    166.00 o 
   9   2   5     5154.69     6106.53    411.29 o 
  10   2   5      551.17      263.37    251.06 o 
  11   2   5     4517.45     4065.40    426.29 o 
  12   2   5     3158.27     2806.94    556.24 o 
  13   2   5      357.73      -86.30    464.34 o 
  14   2   5     3229.48     3015.34    620.11 o 
  15   2   5      120.80     -210.65    513.14 o 
  16   2   5      187.15     -101.57    549.43 o 
  17   2   5     1341.99     1456.53    772.87 o 
 -17   3   5      103.56        2.70   1038.55 o 
 -16   3   5     1549.07     1400.17    757.92 o 
 -15   3   5      605.91      848.44    476.25 o 
 -14   3   5      323.48      198.41    414.68 o 
 -13   3   5     1165.70     1420.29    465.13 o 
 -12   3   5     6793.81     7894.53    589.46 o 
 -11   3   5     2395.70     2507.11    364.07 o 
 -10   3   5     5886.42     6083.15    399.86 o 
  -9   3   5     1267.27     1316.25    246.52 o 
  -8   3   5      375.85      420.18    170.90 o 
  -7   3   5      357.24      431.91    152.51 o 
  -6   3   5    94500.78   101042.31   1320.26 o 
  -5   3   5     4847.50     5221.21    206.94 o 
  -4   3   5    34276.55    31850.13    747.80 o 
  -3   3   5      795.39      886.81    112.11 o 
  -2   3   5    84690.67    89716.78    873.10 o 
  -1   3   5     3002.61     2849.89    137.27 o 
   0   3   5      249.44      211.26     82.26 o 
   1   3   5     2999.38     2731.13    146.39 o 
   2   3   5    84600.74    90910.30   1111.04 o 
   3   3   5      794.36      808.17    106.56 o 
   4   3   5    34225.22    32288.69    453.63 o 
   5   3   5     4831.79     4968.03    185.98 o 
   6   3   5    94280.91   100485.17    793.23 o 
   7   3   5      356.02      236.75    133.84 o 
   8   3   5      376.65      427.12    188.14 o 
   9   3   5     1266.36     1237.43    292.92 o 
  10   3   5     5881.22     6661.29    469.62 o 
  11   3   5     2392.46     2279.85    368.18 o 
  12   3   5     6785.64     6916.13    611.59 o 
  13   3   5     1163.54     1364.84    551.16 o 
  14   3   5      322.85      216.23    499.20 o 
  15   3   5      605.21      329.36    524.20 o 
  16   3   5     1545.24     1979.81    658.16 o 
  17   3   5      103.34      -78.95    847.89 o 
 -17   4   5       73.68      -94.41   1084.41 o 
 -16   4   5     1100.12     1573.02    638.17 o 
 -15   4   5      319.22      694.98    448.65 o 
 -14   4   5      858.14     1123.94    461.71 o 
 -13   4   5      605.43      936.61    441.69 o 
 -12   4   5      625.38      723.97    379.83 o 
 -11   4   5     8425.83     7963.30    511.79 o 
 -10   4   5     6524.59     6704.91    464.22 o 
  -9   4   5      844.66      780.14    226.66 o 
  -8   4   5      659.95      951.81    208.78 o 
  -7   4   5      776.30      719.89    159.26 o 
  -6   4   5     6370.23     6814.58    342.83 o 
  -5   4   5     2772.57     3469.15    168.98 o 
  -4   4   5     3280.57     3837.26    208.38 o 
  -3   4   5     1033.91     1554.30    165.39 o 
  -2   4   5    12807.69    11399.55    317.98 o 
  -1   4   5     4134.25     4425.36    163.37 o 
   0   4   5     7497.57     7653.17    202.79 o 
   1   4   5     4132.22     4646.71    162.76 o 
   2   4   5    12795.03    11566.05    266.64 o 
   3   4   5     1032.65     1533.72    138.51 o 
   4   4   5     3270.85     3770.73    242.93 o 
   5   4   5     2761.49     3578.95    191.32 o 
   6   4   5     6357.81     6571.67    294.27 o 
   7   4   5      772.45      728.65    177.07 o 
   8   4   5      659.14      419.88    256.29 o 
   9   4   5      843.76      539.65    243.93 o 
  10   4   5     6515.45     5637.80    446.51 o 
  11   4   5     8408.48     7817.47    525.37 o 
  12   4   5      625.19     1053.82    355.34 o 
  13   4   5      604.30      484.09    407.39 o 
  14   4   5      856.13     1244.77    560.07 o 
  15   4   5      318.82       77.55    519.26 o 
  16   4   5     1098.14     1652.88    736.16 o 
  17   4   5       73.51      240.08   1453.98 o 
 -17   5   5      296.76       98.27    740.82 o 
 -16   5   5      772.00     1248.22    592.32 o 
 -15   5   5      132.04      247.63    492.92 o 
 -14   5   5      563.33      578.04    440.59 o 
 -13   5   5      196.23      199.19    406.82 o 
 -12   5   5    10021.64    12527.90    715.78 o 
 -11   5   5       33.72      -62.29    279.80 o 
 -10   5   5   167652.63   169510.73   1980.03 o 
  -9   5   5      201.66      250.04    242.71 o 
  -8   5   5      121.56       57.89    175.95 o 
  -7   5   5     1922.59     2001.84    194.22 o 
  -6   5   5      493.50      525.39    137.19 o 
  -5   5   5       55.31       43.13     93.73 o 
  -4   5   5     4418.88     2325.55    212.28 o 
  -3   5   5      388.06      302.33    118.87 o 
  -2   5   5    55407.57    54877.82    655.47 o 
  -1   5   5       32.50       84.32     72.98 o 
   0   5   5      149.03      215.19     81.34 o 
   1   5   5       32.50      117.77     70.96 o 
   2   5   5    55364.91    55055.05    565.27 o 
   3   5   5      386.51      370.13    129.58 o 
   4   5   5     4444.73     2591.27    226.30 o 
   5   5   5       55.30      -39.21    154.70 o 
   6   5   5      491.79      468.69    148.96 o 
   7   5   5     1919.83     2288.19    285.17 o 
   8   5   5      121.03      187.90    213.11 o 
   9   5   5      200.99      425.91    250.09 o 
  10   5   5   167350.66   160365.02   4385.15 o 
  11   5   5       33.66       39.70    286.23 o 
  12   5   5    10006.90    10533.42    954.65 o 
  13   5   5      196.16      536.79    413.71 o 
  14   5   5      562.55      176.81    489.05 o 
  15   5   5      131.72      337.83    534.39 o 
  16   5   5      769.71      684.56    890.93 o 
  17   5   5      296.18     1799.26   1729.13 o 
 -17   6   5      339.15      301.18    754.02 o 
 -16   6   5     4858.80     5730.34   1261.64 o 
 -15   6   5       74.03      382.67    518.63 o 
 -14   6   5     3635.28     4060.57    721.07 o 
 -13   6   5     3376.33     3046.14    519.99 o 
 -12   6   5     5036.41     5680.37    574.78 o 
 -11   6   5     9172.56     9327.94    637.44 o 
 -10   6   5    17904.23    18615.21    722.82 o 
  -9   6   5     1024.37      872.80    283.61 o 
  -8   6   5       78.97      201.80    211.33 o 
  -7   6   5     2845.32     3082.22    256.22 o 
  -6   6   5     1196.42     1192.93    153.85 o 
  -5   6   5      658.86      493.78    138.11 o 
  -4   6   5     2928.33     2993.15    179.96 o 
  -3   6   5     1336.32     1206.23    164.84 o 
  -2   6   5    25681.28    25376.19    412.67 o 
  -1   6   5     3642.74     3910.45    164.52 o 
   0   6   5    15752.81    16093.26    338.39 o 
   1   6   5     3641.50     4120.86    169.68 o 
   2   6   5    25677.33    25381.02    339.40 o 
   3   6   5     1335.79     1205.15    112.68 o 
   4   6   5     2930.66     2726.87    239.65 o 
   5   6   5      661.25      718.40    221.80 o 
   6   6   5     1194.49     1291.99    239.51 o 
   7   6   5     2837.37     3318.11    321.22 o 
   8   6   5       78.57      -50.01    212.34 o 
   9   6   5     1023.93      933.17    284.76 o 
  10   6   5    17881.26    18911.56    686.66 o 
  11   6   5     9157.99     8515.75    562.08 o 
  12   6   5     5030.37     5425.18    512.01 o 
  13   6   5     3372.06     2862.81    456.12 o 
  14   6   5     3628.60     3848.00    593.74 o 
  15   6   5       73.96      204.71    593.36 o 
  16   6   5     4853.25     3837.11   1927.39 o 
  17   6   5      338.72     1529.51   1731.82 o 
 -16   7   5     5934.45     5781.20    898.19 o 
 -15   7   5     1616.53     1913.82    661.50 o 
 -14   7   5     1165.38      925.30    541.12 o 
 -13   7   5     5337.27     5842.75    612.15 o 
 -12   7   5     1068.46     1412.97    433.82 o 
 -11   7   5     3870.00     3679.63    475.04 o 
 -10   7   5       78.72     -192.29    257.37 o 
  -9   7   5     1450.77     1362.61    299.87 o 
  -8   7   5    25857.74    27211.46    713.77 o 
  -7   7   5     1281.69     1666.39    268.82 o 
  -6   7   5    15700.73    15589.33    407.46 o 
  -5   7   5     7966.98     7891.30    297.03 o 
  -4   7   5      316.94      345.72    126.76 o 
  -3   7   5     2307.90     1920.90    169.92 o 
  -2   7   5     8667.65     7287.64    257.16 o 
  -1   7   5     1869.95     1393.61    123.72 o 
   0   7   5      469.39      519.46    102.09 o 
   1   7   5     1870.13     1731.24    132.46 o 
   2   7   5     8663.30     7539.54    215.47 o 
   3   7   5     2308.85     1850.45    180.45 o 
   4   7   5      316.59      369.02    180.57 o 
   5   7   5     7953.94     8600.77    406.05 o 
   6   7   5    15696.30    15283.06    510.78 o 
   7   7   5     1280.54     1282.72    256.12 o 
   8   7   5    25835.64    27399.43    728.18 o 
   9   7   5     1445.70     1498.59    317.29 o 
  10   7   5       78.43       34.61    281.17 o 
  11   7   5     3862.69     3661.75    440.08 o 
  12   7   5     1067.56     1631.92    412.66 o 
  13   7   5     5331.63     5639.96    542.78 o 
  14   7   5     1163.75     1735.12    572.68 o 
  15   7   5     1614.82     1699.89    932.66 o 
  16   7   5     5926.55     4415.79   1275.94 o 
 -16   8   5      472.29      399.71    604.25 o 
 -15   8   5    15900.79    18478.89   1238.60 o 
 -14   8   5      947.66      777.69    531.24 o 
 -13   8   5    21610.82    25146.91   1618.08 o 
 -12   8   5      493.75      921.54    397.08 o 
 -11   8   5      735.89      525.30    350.32 o 
 -10   8   5     2782.61     3245.29    465.36 o 
  -9   8   5    21681.57    20944.94    689.11 o 
  -8   8   5     1114.31     1093.61    274.20 o 
  -7   8   5   204106.64   203811.25   2411.15 o 
  -6   8   5     4481.05     4980.86    355.08 o 
  -5   8   5    28442.43    30037.54    689.84 o 
  -4   8   5      938.40      921.88    170.75 o 
  -3   8   5    47710.66    52225.90    845.72 o 
  -2   8   5      804.43      671.85    154.53 o 
  -1   8   5     3622.59     2612.45    162.86 o 
   0   8   5       11.08       -0.30     81.88 o 
   1   8   5     3623.96     2674.48    164.21 o 
   2   8   5      804.86      750.45    111.97 o 
   3   8   5    47638.24    52106.04    714.85 o 
   4   8   5      938.01      913.62    227.03 o 
   5   8   5    28397.73    29452.89    874.26 o 
   6   8   5     4470.94     4755.47    352.59 o 
   7   8   5   203874.05   203056.45   2501.63 o 
   8   8   5     1113.61      951.91    286.41 o 
   9   8   5    21646.20    21040.72    706.03 o 
  10   8   5     2779.85     3210.72    426.13 o 
  11   8   5      733.57      557.01    332.12 o 
  12   8   5      493.48      644.21    369.66 o 
  13   8   5    21571.53    26000.08   1330.54 o 
  14   8   5      946.58      428.66    427.56 o 
  15   8   5    15876.22    17501.66   2176.92 o 
  16   8   5      471.70      490.74    958.98 o 
 -16   9   5     1354.18     1519.52    680.18 o 
 -15   9   5     1380.02     1281.17    637.18 o 
 -14   9   5     1013.38      839.63    495.40 o 
 -13   9   5     2158.89     3125.16    615.77 o 
 -12   9   5      275.73      754.87    408.31 o 
 -11   9   5      736.61      494.36    354.09 o 
 -10   9   5      600.62      252.23    340.83 o 
  -9   9   5      773.28      838.20    303.52 o 
  -8   9   5     1182.78     1223.37    294.28 o 
  -7   9   5      532.41      604.15    234.86 o 
  -6   9   5      206.93       40.40    186.15 o 
  -5   9   5    13335.78    14350.09    409.22 o 
  -4   9   5     5437.40     5874.84    326.16 o 
  -3   9   5     2946.46     3029.23    234.17 o 
  -2   9   5      453.93      712.40    178.58 o 
  -1   9   5     4902.21     5628.27    231.26 o 
   0   9   5      113.69       40.19     99.64 o 
   1   9   5     4897.42     5728.19    237.64 o 
   2   9   5      453.27      522.87    125.18 o 
   3   9   5     2940.75     3381.26    201.50 o 
   4   9   5     5433.55     5235.21    282.74 o 
   5   9   5    13320.13    13813.88    495.99 o 
   6   9   5      206.66      111.44    205.91 o 
   7   9   5      531.25      467.43    235.82 o 
   8   9   5     1180.47      987.87    274.49 o 
   9   9   5      771.11     1136.95    329.79 o 
  10   9   5      598.46      612.41    319.45 o 
  11   9   5      735.29     1070.12    364.93 o 
  12   9   5      275.58       16.26    358.84 o 
  13   9   5     2157.28     2784.87    526.75 o 
  14   9   5     1011.80     1187.41    559.33 o 
  15   9   5     1378.25     1109.40    697.64 o 
  16   9   5     1352.50     -283.24   1540.30 o 
 -16  10   5      704.77      323.71   1006.18 o 
 -15  10   5       96.36      154.17    549.53 o 
 -14  10   5      306.87      512.77    480.52 o 
 -13  10   5      255.31      378.06    450.46 o 
 -12  10   5      581.13      611.97    460.05 o 
 -11  10   5     1040.60      768.18    391.96 o 
 -10  10   5      892.66      695.61    355.93 o 
  -9  10   5    42830.21    39692.43   1289.23 o 
  -8  10   5      631.55      748.28    276.63 o 
  -7  10   5     4845.75     5065.09    395.66 o 
  -6  10   5      855.88      834.77    246.98 o 
  -5  10   5      961.49     1041.83    189.43 o 
  -4  10   5      127.72      -57.09    136.46 o 
  -3  10   5      120.28      126.92    135.24 o 
  -2  10   5       16.35        8.34    133.15 o 
  -1  10   5    22614.82    24040.45    437.86 o 
   0  10   5       60.36      105.28    117.75 o 
   1  10   5    22605.04    23535.35    443.93 o 
   2  10   5       16.36       22.85    106.24 o 
   3  10   5      119.62       94.93    109.30 o 
   4  10   5      127.69       68.44    173.92 o 
   5  10   5      963.27     1336.11    259.54 o 
   6  10   5      854.92      736.48    230.93 o 
   7  10   5     4841.73     5115.53    416.63 o 
   8  10   5      631.38      736.50    293.42 o 
   9  10   5    42752.87    38414.71   1390.95 o 
  10  10   5      891.05     1237.57    357.46 o 
  11  10   5     1038.44      830.46    370.93 o 
  12  10   5      580.56      755.66    430.41 o 
  13  10   5      254.72      230.84    412.69 o 
  14  10   5      306.10      499.03    497.78 o 
  15  10   5       96.19      345.50    530.28 o 
 -15  11   5     2495.36     2889.62    769.14 o 
 -14  11   5     1004.12     1324.92    567.54 o 
 -13  11   5      919.54      901.17    497.90 o 
 -12  11   5     2331.47     1848.74    537.10 o 
 -11  11   5     4201.57     3912.81    542.92 o 
 -10  11   5     1598.35     1547.93    407.79 o 
  -9  11   5     3402.80     3804.52    491.38 o 
  -8  11   5    10462.03     9845.86    617.54 o 
  -7  11   5     7469.79     7279.31    457.70 o 
  -6  11   5     2415.31     2510.48    361.38 o 
  -5  11   5     1893.20     1706.35    262.69 o 
  -4  11   5      261.14      461.98    165.68 o 
  -3  11   5    16108.56    16030.00    451.04 o 
  -2  11   5     2371.33     2430.29    226.42 o 
  -1  11   5    15992.79    15911.84    401.59 o 
   0  11   5       99.55       83.91    115.79 o 
   1  11   5    15990.81    16653.93    393.89 o 
   2  11   5     2371.25     2635.33    220.13 o 
   3  11   5    16102.03    16571.02    382.91 o 
   4  11   5      260.83      337.24    192.63 o 
   5  11   5     1890.53     2034.88    288.33 o 
   6  11   5     2416.85     2407.47    315.71 o 
   7  11   5     7454.00     7148.82    470.89 o 
   8  11   5    10441.79    11097.53    575.61 o 
   9  11   5     3398.48     3324.20    423.56 o 
  10  11   5     1595.27     2310.05    411.86 o 
  11  11   5     4196.79     4806.53    575.73 o 
  12  11   5     2328.21     2306.62    590.24 o 
  13  11   5      917.84      339.68    484.99 o 
  14  11   5     1003.36     1042.19    577.05 o 
  15  11   5     2492.01     2274.80    704.60 o 
  16  11   5     1056.17     1688.66   1448.58 o 
 -15  12   5      811.89      818.10    589.09 o 
 -14  12   5     3817.67     4450.51    744.93 o 
 -13  12   5     2264.82     2035.30    591.43 o 
 -12  12   5     4002.69     4155.68    650.23 o 
 -11  12   5     1636.73     1296.69    489.76 o 
 -10  12   5      606.60      505.67    385.49 o 
  -9  12   5      460.21      715.30    351.75 o 
  -8  12   5     1855.18     2226.54    412.84 o 
  -7  12   5    60052.64    56642.88   1232.32 o 
  -6  12   5     1955.94     2171.52    335.61 o 
  -5  12   5     3031.30     2997.25    312.40 o 
  -4  12   5    12513.73    11939.68    425.36 o 
  -3  12   5     5589.01     5974.50    331.83 o 
  -2  12   5     8716.15     9014.76    368.24 o 
  -1  12   5    13279.73    13532.51    459.19 o 
   0  12   5     4625.49     4633.96    257.45 o 
   1  12   5    13275.63    13472.20    383.68 o 
   2  12   5     8715.08     8401.50    353.26 o 
   3  12   5     5587.34     5870.48    376.18 o 
   4  12   5    12500.32    12071.16    491.27 o 
   5  12   5     3029.96     2948.80    334.53 o 
   6  12   5     1953.44     2021.03    330.07 o 
   7  12   5    59990.72    60673.16   1149.48 o 
   8  12   5     1851.56     2274.75    375.61 o 
   9  12   5      460.16      854.93    328.97 o 
  10  12   5      606.13      664.67    411.86 o 
  11  12   5     1633.59     1218.94    456.92 o 
  12  12   5     3996.85     5019.21    633.38 o 
  13  12   5     2261.48     2927.22    654.13 o 
  14  12   5     3815.22     2829.67    649.97 o 
  15  12   5      810.28      927.83    727.27 o 
 -15  13   5      864.72     -504.44   1607.74 o 
 -14  13   5      383.49      273.75    545.86 o 
 -13  13   5     2944.57     2862.80    643.73 o 
 -12  13   5    14970.99    17538.65   1264.46 o 
 -11  13   5      575.18      755.63    440.49 o 
 -10  13   5     6987.14     8116.60    750.08 o 
  -9  13   5     1615.16     1591.46    435.20 o 
  -8  13   5    21751.00    23682.40    876.30 o 
  -7  13   5      663.43      427.28    310.66 o 
  -6  13   5   155792.27   143932.16   3440.24 o 
  -5  13   5     6563.23     6157.97    458.23 o 
  -4  13   5    32879.63    32185.98    857.53 o 
  -3  13   5     3712.14     3617.03    292.31 o 
  -2  13   5   122390.27   120592.43   1237.17 o 
  -1  13   5     7225.78     7379.75    378.90 o 
   0  13   5        5.96       94.04    127.87 o 
   1  13   5     7224.50     7799.89    321.72 o 
   2  13   5   122349.99   121662.17   1473.19 o 
   3  13   5     3711.99     4000.93    380.13 o 
   4  13   5    32851.52    34177.71    795.42 o 
   5  13   5     6557.90     6871.21    452.26 o 
   6  13   5   155640.89   146848.88   1686.43 o 
   7  13   5      661.62      618.44    287.65 o 
   8  13   5    21738.46    25022.81    798.54 o 
   9  13   5     1613.86     1468.98    422.75 o 
  10  13   5     6979.31     8833.10    697.15 o 
  11  13   5      574.55       90.98    415.12 o 
  12  13   5    14949.84    17820.46   1043.70 o 
  13  13   5     2941.27     2909.32    668.06 o 
  14  13   5      382.74      124.94    552.29 o 
  15  13   5      863.56     1131.22    845.98 o 
 -15  14   5      361.54      302.12   1737.22 o 
 -14  14   5     9058.72     8002.51    903.21 o 
 -13  14   5      465.45      874.14    536.93 o 
 -12  14   5     5253.37     5266.54    722.01 o 
 -11  14   5      269.16      224.82    416.70 o 
 -10  14   5      333.20      360.97    438.57 o 
  -9  14   5     2475.20     2552.07    481.51 o 
  -8  14   5     2977.20     2960.42    465.48 o 
  -7  14   5     4360.84     4187.14    493.82 o 
  -6  14   5     8363.11     7907.61    539.07 o 
  -5  14   5    13203.77    12736.53    599.24 o 
  -4  14   5    18726.93    17835.49    609.83 o 
  -3  14   5     1523.33     1238.92    229.14 o 
  -2  14   5    10770.56    10253.79    424.16 o 
  -1  14   5      121.15       89.11    170.57 o 
   0  14   5    26584.27    26911.78    615.89 o 
   1  14   5      121.23      151.92    138.57 o 
   2  14   5    10768.11    10458.70    472.43 o 
   3  14   5     1522.63     1467.04    299.05 o 
   4  14   5    18710.46    18073.23    623.38 o 
   5  14   5    13194.79    12970.37    568.56 o 
   6  14   5     8355.23     8344.32    522.66 o 
   7  14   5     4356.46     5190.77    459.20 o 
   8  14   5     2976.97     2856.51    463.53 o 
   9  14   5     2472.87     2275.18    479.98 o 
  10  14   5      332.95      481.71    400.87 o 
  11  14   5      268.55      226.01    412.19 o 
  12  14   5     5247.36     4862.36    747.92 o 
  13  14   5      464.88      855.97    575.18 o 
  14  14   5     9050.28     8531.82   1036.65 o 
 -14  15   5      317.02     -787.68   1416.21 o 
 -13  15   5      319.67      727.26    540.19 o 
 -12  15   5        8.44      268.34    446.90 o 
 -11  15   5      263.45       11.44    418.91 o 
 -10  15   5     3102.16     3497.55    608.51 o 
  -9  15   5      378.56       49.06    367.18 o 
  -8  15   5      826.48      985.91    387.67 o 
  -7  15   5      137.88      -68.61    289.34 o 
  -6  15   5     8100.10     7968.90    653.11 o 
  -5  15   5     2815.71     3160.93    401.38 o 
  -4  15   5    32394.47    29811.64    793.82 o 
  -3  15   5      572.22      609.94    212.89 o 
  -2  15   5     1731.59     1930.22    265.16 o 
  -1  15   5     2151.77     2363.60    294.77 o 
   0  15   5        1.25      -48.39    156.97 o 
   1  15   5     2150.27     2421.26    274.44 o 
   2  15   5     1732.04     1992.74    292.10 o 
   3  15   5      571.70      489.46    236.25 o 
   4  15   5    32372.44    30891.35    811.73 o 
   5  15   5     2811.35     2454.45    355.42 o 
   6  15   5     8092.35     8152.72    569.30 o 
   7  15   5      137.87        0.67    318.86 o 
   8  15   5      826.32      868.19    384.00 o 
   9  15   5      377.81      132.29    363.35 o 
  10  15   5     3099.28     3525.00    542.79 o 
  11  15   5      263.33     -243.95    429.60 o 
  12  15   5        8.44     -236.56    470.93 o 
  13  15   5      319.42      305.56    559.56 o 
  14  15   5      316.52      -34.42    765.46 o 
 -13  16   5     2207.10     2709.80    665.00 o 
 -12  16   5      406.80      424.23    495.48 o 
 -11  16   5     1697.02     1961.46    540.27 o 
 -10  16   5      290.75      155.88    421.42 o 
  -9  16   5     7942.82     8792.67    810.60 o 
  -8  16   5      752.02      224.26    367.61 o 
  -7  16   5    12240.50    13288.50    727.38 o 
  -6  16   5      537.91      225.92    348.03 o 
  -5  16   5     1877.19     2066.96    396.89 o 
  -4  16   5      640.40      680.08    249.44 o 
  -3  16   5    27534.96    24868.56    767.87 o 
  -2  16   5     6135.74     6357.64    429.70 o 
  -1  16   5    90363.78    86924.24   1328.23 o 
   0  16   5     1303.20     1367.32    241.79 o 
   1  16   5    90347.53    87343.18   1806.33 o 
   2  16   5     6132.19     5506.32    474.39 o 
   3  16   5    27522.90    26137.45    757.60 o 
   4  16   5      639.45     1086.97    308.33 o 
   5  16   5     1875.33     2436.82    360.71 o 
   6  16   5      536.99      758.48    347.15 o 
   7  16   5    12231.07    13912.34    744.59 o 
   8  16   5      750.88      934.54    415.22 o 
   9  16   5     7934.61     9498.26    733.35 o 
  10  16   5      290.19      559.01    418.83 o 
  11  16   5     1693.81     1836.48    584.00 o 
  12  16   5      406.59      -33.31    505.24 o 
  13  16   5     2202.90     1416.28    647.25 o 
 -13  17   5     1719.63     -329.10   1607.74 o 
 -12  17   5      103.18      106.32    462.75 o 
 -11  17   5      381.53      746.82    468.55 o 
 -10  17   5       35.64      495.85    465.44 o 
  -9  17   5      738.43      777.73    436.71 o 
  -8  17   5     1421.32     1739.86    516.90 o 
  -7  17   5      166.18      -34.56    323.51 o 
  -6  17   5     1388.07     1214.48    431.80 o 
  -5  17   5     1064.57      866.35    346.76 o 
  -4  17   5      265.67      192.15    259.12 o 
  -3  17   5       44.73       -5.61    214.40 o 
  -2  17   5      575.40      391.52    232.15 o 
  -1  17   5     1198.88     1350.47    279.79 o 
   0  17   5      682.88      338.21    219.59 o 
   1  17   5     1197.55     1137.63    317.30 o 
   2  17   5      575.01      661.28    289.16 o 
   3  17   5       44.73      -25.37    251.09 o 
   4  17   5      265.67      646.92    297.97 o 
   5  17   5     1064.69     1183.03    364.81 o 
   6  17   5     1387.09     2015.07    426.14 o 
   7  17   5      165.79      328.63    342.35 o 
   8  17   5     1420.29     1182.75    438.60 o 
   9  17   5      738.01      718.00    425.09 o 
  10  17   5       35.61     -404.08    404.08 o 
  11  17   5      381.11      195.10    496.42 o 
  12  17   5      103.13      451.35    542.62 o 
 -12  18   5      443.81      388.01    836.30 o 
 -11  18   5      916.86      365.33    500.21 o 
 -10  18   5       52.04       79.21    449.99 o 
  -9  18   5      940.77     1214.05    493.35 o 
  -8  18   5      185.38      235.65    408.60 o 
  -7  18   5    36103.78    39158.79   1353.06 o 
  -6  18   5      402.50      234.82    343.11 o 
  -5  18   5      122.00      -82.70    308.14 o 
  -4  18   5     1525.53     1643.90    421.81 o 
  -3  18   5      870.35     1137.95    300.49 o 
  -2  18   5      364.17      519.29    249.70 o 
  -1  18   5    19113.95    19254.75    678.21 o 
   0  18   5      317.07      426.03    285.27 o 
   1  18   5    19107.41    19561.54    779.24 o 
   2  18   5      364.27      220.14    267.22 o 
   3  18   5      870.74     1178.85    345.55 o 
   4  18   5     1525.71     1313.05    424.62 o 
   5  18   5      121.94      -36.10    330.63 o 
   6  18   5      402.17      102.07    343.60 o 
   7  18   5    36080.76    39146.71   1194.14 o 
   8  18   5      185.31     -182.06    327.31 o 
   9  18   5      939.41      709.08    402.67 o 
  10  18   5       51.96      462.62    463.52 o 
  11  18   5      916.24      476.59    512.16 o 
  12  18   5      443.16      523.24    636.27 o 
 -11  19   5      175.38       32.46    503.48 o 
 -10  19   5      386.54      353.93    467.54 o 
  -9  19   5     2234.99     2474.04    596.00 o 
  -8  19   5      649.81      409.23    447.40 o 
  -7  19   5       94.76      216.25    420.20 o 
  -6  19   5     1938.22     2068.89    507.85 o 
  -5  19   5     5176.59     6056.88    576.76 o 
  -4  19   5       47.75     -171.01    290.52 o 
  -3  19   5     2446.31     3379.38    408.92 o 
  -2  19   5     1271.72     1295.97    303.33 o 
  -1  19   5     6137.10     6844.68    541.90 o 
   0  19   5       77.85      -26.77    254.74 o 
   1  19   5     6138.54     7464.31    570.91 o 
   2  19   5     1270.56     1140.37    358.77 o 
   3  19   5     2445.31     3411.23    531.67 o 
   4  19   5       47.77     -288.77    340.91 o 
   5  19   5     5174.07     6156.49    940.21 o 
   6  19   5     1937.13     1672.48    444.59 o 
   7  19   5       94.76      163.70    364.04 o 
   8  19   5      649.79      551.84    408.90 o 
   9  19   5     2234.01     2569.61    581.31 o 
  10  19   5      386.43      168.04    461.05 o 
  11  19   5      175.13       11.81    495.11 o 
 -10  20   5      773.32      335.70    513.84 o 
  -9  20   5     2577.68     3164.49    662.84 o 
  -8  20   5      405.76      315.54    459.82 o 
  -7  20   5       90.16      111.59    397.88 o 
  -6  20   5     1061.78     1044.82    438.40 o 
  -5  20   5    16178.08    15682.99    966.77 o 
  -4  20   5       16.70      219.84    329.39 o 
  -3  20   5     6835.11     5747.56    678.65 o 
  -2  20   5       25.82     -131.13    235.75 o 
  -1  20   5     2151.92     2713.07    577.35 o 
   0  20   5     2366.15     2914.88    444.92 o 
   1  20   5     2151.49     2496.82    424.89 o 
   2  20   5       25.79       51.07    343.88 o 
   3  20   5     6833.77     7289.82    713.14 o 
   4  20   5       16.68       76.46    372.91 o 
   5  20   5    16168.82    16126.58    931.63 o 
   6  20   5     1060.13      760.48    559.30 o 
   7  20   5       90.17     -239.06    366.36 o 
   8  20   5      405.04      232.38    407.60 o 
   9  20   5     2575.29     3095.64    638.40 o 
  10  20   5      772.83      561.69    554.20 o 
  11  20   5     5340.23     6123.42   1667.08 o 
 -10  21   5    32967.79    37253.07   3064.41 o 
  -9  21   5       99.66      130.29    437.53 o 
  -8  21   5     7179.43     7813.19    852.68 o 
  -7  21   5      997.85     1071.39    501.88 o 
  -6  21   5      830.45      581.33    422.54 o 
  -5  21   5      178.89      180.60    410.86 o 
  -4  21   5    25929.90    26560.23   1014.52 o 
  -3  21   5     3007.26     2485.49    515.22 o 
  -2  21   5    15211.45    15969.27   1160.32 o 
  -1  21   5     3344.15     3544.09    557.78 o 
   0  21   5       25.78      -52.00    314.78 o 
   1  21   5     3344.68     3534.82    576.53 o 
   2  21   5    15207.08    16378.32    930.08 o 
   3  21   5     3005.35     3891.33    590.86 o 
   4  21   5    25919.66    26923.46   1166.42 o 
   5  21   5      178.95      263.40    385.61 o 
   6  21   5      830.48      651.94    503.90 o 
   7  21   5      996.33      844.55    590.61 o 
   8  21   5     7172.85     6734.22    951.58 o 
   9  21   5       99.62      -36.61    452.81 o 
  10  21   5    32932.97    34277.68   2924.14 o 
  -9  22   5      310.38      206.32    541.07 o 
  -8  22   5      406.05      845.29    532.69 o 
  -7  22   5       18.76      208.28    440.36 o 
  -6  22   5      988.72     1032.62    456.08 o 
  -5  22   5       27.74       44.31    415.98 o 
  -4  22   5      116.95      278.95    390.25 o 
  -3  22   5      515.74      563.68    400.85 o 
  -2  22   5     2128.76     1781.05    742.93 o 
  -1  22   5     1216.43     1550.48    734.26 o 
   0  22   5        9.86      124.77    399.36 o 
   1  22   5     1216.93      608.66    416.59 o 
   2  22   5     2127.99     2326.67    540.26 o 
   3  22   5      515.90      284.03    399.39 o 
   4  22   5      116.95      362.04    418.26 o 
   5  22   5       27.72      238.86    415.77 o 
   6  22   5      988.73      429.86    457.48 o 
   7  22   5       18.74     -138.85    501.24 o 
   8  22   5      405.94      856.29    609.24 o 
  -8  23   5      357.33      220.27    558.07 o 
  -7  23   5      215.38       18.25    466.58 o 
  -6  23   5     4441.82     4566.57    718.46 o 
  -5  23   5      500.86      763.72    550.55 o 
  -4  23   5      140.35      297.22    407.03 o 
  -3  23   5      513.62      -57.83    604.69 o 
  -2  23   5     1491.78     1090.85    742.34 o 
  -1  23   5        9.68       32.85    620.98 o 
   0  23   5      624.06      698.06    674.04 o 
   1  23   5        9.68     -282.58    388.09 o 
   2  23   5     1492.20     1505.10    504.99 o 
   3  23   5      513.60      371.65    412.47 o 
   4  23   5      140.19      259.04    419.05 o 
   5  23   5      500.74      385.55    463.35 o 
   6  23   5     4439.67     5365.45    766.93 o 
   7  23   5      215.34      327.84    509.94 o 
  -7  24   5     7383.46     7161.05    986.23 o 
  -6  24   5      201.13      544.59    514.44 o 
  -5  24   5     3690.97     4019.49    685.11 o 
  -3  24   5     2660.55     3657.87   1456.67 o 
  -2  24   5     1457.89     1518.51    796.45 o 
  -1  24   5      142.95      392.98    711.67 o 
   0  24   5     9899.10    11082.50   1322.17 o 
   1  24   5      143.02      425.52    504.82 o 
   2  24   5     1458.20     2058.19    624.19 o 
   3  24   5     2658.72     1927.47    569.26 o 
   4  24   5     4704.13     4428.27    718.77 o 
   5  24   5     3688.36     2549.13    638.76 o 
   6  24   5      200.99     -218.95    494.38 o 
  -6  25   5     2220.59     1688.19    678.42 o 
  -3  25   5       35.24      304.82   1070.92 o 
  -2  25   5       92.50      364.17   1235.47 o 
  -1  25   5     1049.66     1324.09    839.31 o 
   0  25   5      157.90     -374.78    672.62 o 
   1  25   5     1049.41      559.95    561.47 o 
   2  25   5       92.40      -51.01    508.98 o 
   3  25   5       35.26     -182.35    517.02 o 
   4  25   5    13566.38    13025.77   1042.78 o 
   5  25   5      217.08     -141.19    841.08 o 
   0  26   5     5974.61     5476.44   1165.61 o 
   1  26   5    16314.81    17443.62   2542.43 o 
   2  26   5     8406.17     8993.59   1059.91 o 
   3  26   5     4354.38     3943.49   1060.70 o 
   4  26   5     1742.49      426.41    912.06 o 
 -16   0   6      226.08     1162.64   1073.62 o 
 -14   0   6     7432.40     8454.10   1526.81 o 
 -12   0   6     1165.36     1656.10    486.64 o 
 -10   0   6     9649.31    10128.46   1385.00 o 
  -8   0   6    10824.97    11563.52    644.93 o 
  -6   0   6     2323.21     2622.60    293.52 o 
  -4   0   6     5056.56     5433.76    280.39 o 
  -2   0   6     7457.26     7439.36    286.75 o 
   0   0   6   112721.78   102983.28   1668.39 o 
   2   0   6     7440.80     7065.46    291.95 o 
   4   0   6     5043.82     5346.10    279.17 o 
   6   0   6     2315.51     2236.78    272.12 o 
   8   0   6    10823.40    10523.34    549.71 o 
  10   0   6     9614.90     5664.70    833.71 o 
  12   0   6     1163.12      699.77    679.16 o 
  14   0   6     7423.70     4941.90   1343.38 o 
  16   0   6      225.63     -430.22    773.96 o 
 -17   1   6      217.91     1571.20    850.52 o 
 -16   1   6      278.56     1230.52    764.17 o 
 -15   1   6       62.09      611.63    712.73 o 
 -14   1   6      355.70      595.95    417.84 o 
 -13   1   6     1021.60     1372.12    399.44 o 
 -12   1   6     2144.52     1650.18    347.24 o 
 -11   1   6     2064.63     2343.33    355.52 o 
 -10   1   6     3364.90     3729.04    371.71 o 
  -9   1   6      529.36      360.38    213.20 o 
  -8   1   6     4296.51     4472.78    346.68 o 
  -7   1   6     1031.31     1011.09    180.12 o 
  -6   1   6     1743.13     2127.97    199.36 o 
  -5   1   6      830.70      854.58    134.84 o 
  -4   1   6     6457.47     6748.21    212.39 o 
  -3   1   6      708.50      776.24     99.88 o 
  -2   1   6     6786.90     6744.87    192.95 o 
  -1   1   6     3391.73     3400.10    155.55 o 
   0   1   6      981.33      882.65    107.63 o 
   1   1   6     3386.90     3650.84    161.88 o 
   2   1   6     6778.48     6853.01    200.50 o 
   3   1   6      707.35      741.79    100.41 o 
   4   1   6     6438.71     6540.64    274.01 o 
   5   1   6      829.98      888.74    127.57 o 
   6   1   6     1735.81     2053.33    185.71 o 
   7   1   6     1027.39     1062.07    162.84 o 
   8   1   6     4282.39     4772.95    293.66 o 
   9   1   6      528.99      475.89    212.28 o 
  10   1   6     3355.94     3354.73    365.04 o 
  11   1   6     2059.94     2282.19    539.23 o 
  12   1   6     2138.61     1758.93    534.85 o 
  13   1   6     1019.50      342.29    496.11 o 
  14   1   6      355.02     -429.49    496.36 o 
  15   1   6       62.00     -502.85    502.85 o 
  16   1   6      277.68      101.93    551.16 o 
  17   1   6      217.43     -101.69    588.79 o 
 -17   2   6       23.77      347.98   1122.18 o 
 -16   2   6      526.69     1012.80    785.80 o 
 -15   2   6       18.95      332.68    515.10 o 
 -14   2   6      921.25     1393.30    474.20 o 
 -13   2   6      509.70      780.59    372.37 o 
 -12   2   6      919.58     1464.99    385.02 o 
 -11   2   6      400.85      376.90    273.78 o 
 -10   2   6     1226.07     1095.07    271.54 o 
  -9   2   6      172.73      100.54    198.80 o 
  -8   2   6      845.17      655.37    182.25 o 
  -7   2   6      742.69      833.62    170.01 o 
  -6   2   6       98.57      122.49    141.49 o 
  -5   2   6      244.89      224.14    112.21 o 
  -4   2   6      594.09      817.67    128.83 o 
  -3   2   6      596.81      565.46    113.08 o 
  -2   2   6     1038.91      946.52     94.42 o 
  -1   2   6      358.07      380.92     85.81 o 
   0   2   6      492.14      623.77     99.40 o 
   1   2   6      358.01      545.10     95.42 o 
   2   2   6     1037.33      960.31    104.60 o 
   3   2   6      594.63      584.49     96.31 o 
   4   2   6      591.91      820.59    103.76 o 
   5   2   6      244.57      358.16    106.11 o 
   6   2   6       98.31       56.84    131.10 o 
   7   2   6      740.30      665.19    153.41 o 
   8   2   6      842.22      638.56    192.73 o 
   9   2   6      171.75      244.52    229.72 o 
  10   2   6     1223.42     1022.62    299.78 o 
  11   2   6      399.43       99.03    349.43 o 
  12   2   6      918.29     1221.58    506.94 o 
  13   2   6      508.96      446.32    500.69 o 
  14   2   6      919.65     1440.43    570.41 o 
  15   2   6       18.92      -63.33    508.04 o 
  16   2   6      525.43      523.00    574.98 o 
  17   2   6       23.72     -187.36    587.09 o 
 -17   3   6      226.89      137.57   1062.83 o 
 -16   3   6      102.37      703.88    720.53 o 
 -15   3   6       82.93      406.12    440.58 o 
 -14   3   6      121.30      248.87    414.77 o 
 -13   3   6      707.94      784.10    425.71 o 
 -12   3   6      110.88      111.48    315.01 o 
 -11   3   6      792.37     1222.93    322.46 o 
 -10   3   6     1720.16     1638.16    290.12 o 
  -9   3   6     1667.54     1670.12    262.05 o 
  -8   3   6     1223.49     1434.03    233.52 o 
  -7   3   6     4334.75     4247.06    241.56 o 
  -6   3   6      492.63      783.27    156.59 o 
  -5   3   6     3145.53     2283.50    252.13 o 
  -4   3   6      180.03      272.21    126.30 o 
  -3   3   6     7664.81     7384.22    241.81 o 
  -2   3   6        7.55       56.27     78.34 o 
  -1   3   6     4101.38     3956.77    165.49 o 
   0   3   6      701.93      580.10     97.29 o 
   1   3   6     4100.58     3988.98    168.14 o 
   2   3   6        7.57       24.94     71.78 o 
   3   3   6     7650.22     7726.61    263.40 o 
   4   3   6      180.01      263.85     99.16 o 
   5   3   6     3143.68     3216.05    164.73 o 
   6   3   6      491.47      642.35    138.59 o 
   7   3   6     4323.68     4219.69    232.58 o 
   8   3   6     1220.91     1360.75    265.40 o 
   9   3   6     1662.25     1647.07    292.10 o 
  10   3   6     1716.45     2002.30    353.40 o 
  11   3   6      791.69      993.76    337.86 o 
  12   3   6      110.72     -425.90    425.90 o 
  13   3   6      707.25      691.66    514.18 o 
  14   3   6      121.04      343.88    566.90 o 
  15   3   6       82.73      530.17    511.11 o 
  16   3   6      102.26     -328.94    544.35 o 
  17   3   6      226.52      -36.95    888.69 o 
 -17   4   6      417.78      884.79   1267.85 o 
 -16   4   6      188.88      232.25    540.89 o 
 -15   4   6       29.92      274.72    453.80 o 
 -14   4   6      220.65      340.05    414.26 o 
 -13   4   6      538.66      480.73    409.35 o 
 -12   4   6      406.40      439.67    328.68 o 
 -11   4   6     6463.48     4816.09    692.17 o 
 -10   4   6      523.36      345.28    279.55 o 
  -9   4   6      892.13      626.13    228.80 o 
  -8   4   6        5.61     -106.67    168.26 o 
  -7   4   6     7739.43     8661.68    411.50 o 
  -6   4   6      286.92      472.75    164.34 o 
  -5   4   6     2042.45     1790.13    181.67 o 
  -4   4   6      292.89      109.75     98.93 o 
  -3   4   6      294.29      231.84     90.70 o 
  -2   4   6      186.01      209.61     72.76 o 
  -1   4   6      808.28      974.87    105.98 o 
   0   4   6     1029.30     1186.68    116.02 o 
   1   4   6      807.37     1048.97    111.83 o 
   2   4   6      185.56      114.40     69.93 o 
   3   4   6      294.66      304.45    100.69 o 
   4   4   6      292.33      314.48     95.91 o 
   5   4   6     2037.14     2064.61    164.94 o 
   6   4   6      285.46      303.17    110.21 o 
   7   4   6     7710.77     8032.54    799.34 o 
   8   4   6        5.55     -152.08    197.89 o 
   9   4   6      889.06     1193.51    285.66 o 
  10   4   6      522.64      462.91    291.15 o 
  11   4   6     6443.41     4776.20    467.11 o 
  12   4   6      405.63      477.63    394.19 o 
  13   4   6      537.16      773.52    517.50 o 
  14   4   6      219.99     -398.39    455.06 o 
  15   4   6       29.84     -296.63    473.77 o 
  16   4   6      188.48      -50.38    540.46 o 
  17   4   6      416.60     -739.13   1437.79 o 
 -16   5   6      319.31      476.91    581.34 o 
 -15   5   6      313.50      468.81    456.39 o 
 -14   5   6       56.50      211.53    418.38 o 
 -13   5   6     4925.55     5360.49    647.56 o 
 -12   5   6      166.90      256.58    385.47 o 
 -11   5   6     5783.24     5680.32    478.65 o 
 -10   5   6      107.88        6.49    267.40 o 
  -9   5   6     5010.66     5402.63    419.73 o 
  -8   5   6      184.15      116.16    215.66 o 
  -7   5   6     1049.34      994.33    200.12 o 
  -6   5   6      522.33      455.41    168.17 o 
  -5   5   6      688.88      692.56    153.98 o 
  -4   5   6      287.19      109.32    134.80 o 
  -3   5   6     3866.15     3205.67    226.32 o 
  -2   5   6      867.31      873.15     99.34 o 
  -1   5   6     8313.16     8234.52    221.11 o 
   0   5   6       57.15       65.73     78.80 o 
   1   5   6     8309.56     8441.68    237.37 o 
   2   5   6      865.00      889.67     93.84 o 
   3   5   6     3859.11     3376.86    189.50 o 
   4   5   6      286.60      394.12    159.00 o 
   5   5   6      685.58     1094.47    231.25 o 
   6   5   6      522.04      511.25    213.12 o 
   7   5   6     1047.66     1110.61    245.25 o 
   8   5   6      184.00      -45.78    218.93 o 
   9   5   6     5003.57     5072.17    412.13 o 
  10   5   6      107.62       78.47    268.89 o 
  11   5   6     5769.00     5182.53    475.61 o 
  12   5   6      166.50      -93.47    305.34 o 
  13   5   6     4919.12     4236.54    619.85 o 
  14   5   6       56.34      -44.34    500.22 o 
  15   5   6      312.98      491.53    556.73 o 
  16   5   6      318.77      811.83    709.31 o 
 -17   6   6      598.16       -9.48    757.56 o 
 -16   6   6      114.71     -280.43    536.95 o 
 -15   6   6      151.51     -109.97    493.10 o 
 -14   6   6     1707.03     1550.81    515.09 o 
 -13   6   6       33.11      281.27    391.61 o 
 -12   6   6      115.02      149.85    355.55 o 
 -11   6   6     2685.42     2328.78    407.02 o 
 -10   6   6      983.43      861.62    315.54 o 
  -9   6   6     1799.24     1651.71    320.09 o 
  -8   6   6     1639.17     1849.46    294.23 o 
  -7   6   6      936.24     1062.01    243.65 o 
  -6   6   6       90.08      -94.77    141.93 o 
  -5   6   6        6.95       30.15    173.00 o 
  -4   6   6       67.31       18.85    140.54 o 
  -3   6   6     1017.82     1091.16    173.10 o 
  -2   6   6      642.89      496.88    112.93 o 
  -1   6   6      589.49      716.37    107.33 o 
   0   6   6     2675.13     2815.41    160.55 o 
   1   6   6      589.49      721.37    104.66 o 
   2   6   6      641.52      720.01     94.03 o 
   3   6   6     1017.63      931.26    122.40 o 
   4   6   6       67.24      -19.61    152.90 o 
   5   6   6        6.86     -164.67    180.16 o 
   6   6   6       90.01     -132.64    162.52 o 
   7   6   6      932.10     1349.31    265.29 o 
   8   6   6     1635.79     1782.12    295.79 o 
   9   6   6     1795.20     1901.83    338.89 o 
  10   6   6      980.61      626.81    319.08 o 
  11   6   6     2676.30     2459.25    402.84 o 
  12   6   6      114.63       76.57    326.12 o 
  13   6   6       33.09      234.61    418.94 o 
  14   6   6     1704.35     1734.94    582.14 o 
  15   6   6      151.12       65.05    542.23 o 
  16   6   6      114.33      892.05    894.79 o 
 -16   7   6      542.88      388.07    579.67 o 
 -15   7   6       43.63       14.31    517.79 o 
 -14   7   6      255.20      624.50    461.69 o 
 -13   7   6      456.63      334.36    416.50 o 
 -12   7   6      210.06      517.57    386.09 o 
 -11   7   6     2201.00     2481.85    461.33 o 
 -10   7   6      471.30      398.29    285.76 o 
  -9   7   6     1787.39     1505.97    312.95 o 
  -8   7   6     3259.07     3583.30    363.28 o 
  -7   7   6      842.31      642.07    239.59 o 
  -6   7   6       15.24     -134.47    192.97 o 
  -5   7   6      846.79     1068.07    217.89 o 
  -4   7   6      235.36      259.07    179.88 o 
  -3   7   6      878.61      808.25    144.59 o 
  -2   7   6     1846.29     1838.21    169.13 o 
  -1   7   6      885.81      986.00    120.18 o 
   0   7   6      483.32      450.70    101.97 o 
   1   7   6      885.93      811.81    114.69 o 
   2   7   6     1846.48     1806.92    134.30 o 
   3   7   6      877.10      682.88    126.83 o 
   4   7   6      234.54      -21.46    180.14 o 
   5   7   6      846.25      813.27    224.12 o 
   6   7   6       15.22       -6.66    189.52 o 
   7   7   6      839.69      621.64    231.60 o 
   8   7   6     3254.66     3635.60    379.87 o 
   9   7   6     1782.14     1639.98    334.66 o 
  10   7   6      470.08      382.66    306.53 o 
  11   7   6     2198.67     2646.30    419.40 o 
  12   7   6      209.53      139.72    337.40 o 
  13   7   6      455.60      334.63    375.05 o 
  14   7   6      254.46       25.08    499.30 o 
  15   7   6       43.57      727.76    651.85 o 
  16   7   6      541.86      489.92    897.73 o 
 -16   8   6     3350.85     4091.20    856.51 o 
 -15   8   6      294.35      425.44    552.30 o 
 -14   8   6     1759.17     2275.56    648.45 o 
 -13   8   6      235.86      665.79    418.90 o 
 -12   8   6     1321.16     1442.15    465.27 o 
 -11   8   6      123.12       56.60    343.61 o 
 -10   8   6     4020.20     4586.31    438.68 o 
  -9   8   6      516.44      664.06    292.37 o 
  -8   8   6    10076.77     9736.21    572.71 o 
  -7   8   6      342.70      318.07    217.79 o 
  -6   8   6     3558.49     3250.07    368.16 o 
  -5   8   6      140.49       -2.50    158.88 o 
  -4   8   6     3545.47     3589.01    291.16 o 
  -3   8   6      482.13      556.03    174.18 o 
  -2   8   6     3260.62     3371.39    225.46 o 
  -1   8   6        4.03       56.05     90.40 o 
   0   8   6     4559.49     4320.66    219.52 o 
   1   8   6        4.02      -12.64     90.33 o 
   2   8   6     3256.43     3301.17    180.91 o 
   3   8   6      481.03      517.77    104.98 o 
   4   8   6     3534.68     3641.80    304.93 o 
   5   8   6      140.37      170.63    186.08 o 
   6   8   6     3559.84     3485.34    325.17 o 
   7   8   6      342.41      510.49    245.03 o 
   8   8   6    10066.18    10737.96    521.05 o 
   9   8   6      515.77      481.43    310.59 o 
  10   8   6     4013.16     4176.89    458.98 o 
  11   8   6      122.85      261.45    321.90 o 
  12   8   6     1320.08     1765.96    407.95 o 
  13   8   6      235.48      652.34    395.57 o 
  14   8   6     1757.11     2506.45    621.64 o 
  15   8   6      293.91      663.87    878.69 o 
  16   8   6     3346.38     4526.48   1864.00 o 
 -16   9   6      701.99      205.99    722.88 o 
 -15   9   6      223.27      184.30    544.85 o 
 -14   9   6     1118.91     1644.52    568.14 o 
 -13   9   6      178.33      361.35    435.33 o 
 -12   9   6      499.58      192.14    388.67 o 
 -11   9   6      354.17      324.40    366.35 o 
 -10   9   6     2389.95     2275.97    430.47 o 
  -9   9   6      561.99      511.82    293.40 o 
  -8   9   6     7546.35     6221.74    501.81 o 
  -7   9   6      206.27      269.52    215.58 o 
  -6   9   6      308.16      334.34    244.84 o 
  -5   9   6      794.86      716.16    209.34 o 
  -4   9   6      499.22      461.41    154.49 o 
  -3   9   6      289.94      411.29    145.79 o 
  -2   9   6       14.10      -78.54    135.83 o 
  -1   9   6       84.65       73.56    118.27 o 
   0   9   6       39.51       62.86    122.84 o 
   1   9   6       84.58       -4.03    116.36 o 
   2   9   6       14.17      -97.97     98.34 o 
   3   9   6      289.81      175.93    106.54 o 
   4   9   6      498.51      714.25    209.19 o 
   5   9   6      794.02      801.39    232.95 o 
   6   9   6      307.91      358.87    223.40 o 
   7   9   6      206.06        6.64    228.67 o 
   8   9   6     7525.64     6125.06    455.78 o 
   9   9   6      561.67      580.03    305.10 o 
  10   9   6     2382.92     2069.30    386.75 o 
  11   9   6      353.25      626.84    357.16 o 
  12   9   6      498.24      565.74    363.16 o 
  13   9   6      178.18      314.59    423.35 o 
  14   9   6     1116.15      707.81    457.68 o 
  15   9   6      222.96     -203.28    769.41 o 
 -15  10   6      272.67      819.98    575.61 o 
 -14  10   6      179.85      122.75    497.91 o 
 -13  10   6      208.59      421.87    459.57 o 
 -12  10   6      199.44      176.21    375.87 o 
 -11  10   6       78.19       91.47    353.52 o 
 -10  10   6     1819.00     1322.04    408.41 o 
  -9  10   6       59.52      252.05    307.22 o 
  -8  10   6     1041.85      703.31    285.38 o 
  -7  10   6     1541.28     1369.15    283.56 o 
  -6  10   6     2047.57     2024.61    317.31 o 
  -5  10   6      464.94      484.26    206.86 o 
  -4  10   6      297.87      492.40    161.47 o 
  -3  10   6      293.48      149.59    160.16 o 
  -2  10   6      368.71      235.73    153.17 o 
  -1  10   6      363.56      370.52    127.27 o 
   0  10   6     7948.20     7878.11    286.71 o 
   1  10   6      363.04      371.56    126.64 o 
   2  10   6      368.36      419.31    124.05 o 
   3  10   6      292.82      358.23    142.33 o 
   4  10   6      296.73      394.95    197.91 o 
   5  10   6      463.52      251.76    201.77 o 
   6  10   6     2042.41     1780.78    299.36 o 
   7  10   6     1539.71     1646.60    322.18 o 
   8  10   6     1040.86      989.10    304.27 o 
   9  10   6       59.33      139.67    278.69 o 
  10  10   6     1814.50     1795.59    384.36 o 
  11  10   6       78.00     -147.74    320.27 o 
  12  10   6      199.17      406.79    422.64 o 
  13  10   6      208.31      387.16    425.35 o 
  14  10   6      179.66      516.48    530.78 o 
  15  10   6      272.32       69.55    630.80 o 
 -15  11   6      760.24     1016.22    648.04 o 
 -14  11   6      217.99     -149.45    474.14 o 
 -13  11   6       35.76       74.14    420.00 o 
 -12  11   6      148.05      176.42    430.18 o 
 -11  11   6     1869.52     2273.29    503.40 o 
 -10  11   6      471.21      481.41    375.19 o 
  -9  11   6       10.01     -121.12    301.51 o 
  -8  11   6     2702.00     2002.65    341.17 o 
  -7  11   6      160.70       41.34    229.10 o 
  -6  11   6       62.51      -87.15    217.21 o 
  -5  11   6        0.62     -127.08    173.29 o 
  -4  11   6      167.72      223.37    179.09 o 
  -3  11   6     1024.49      876.60    209.40 o 
  -2  11   6     1367.58     1401.10    198.79 o 
  -1  11   6     1041.84     1186.40    188.83 o 
   0  11   6     1416.41     1588.40    178.04 o 
   1  11   6     1040.87      987.41    155.72 o 
   2  11   6     1367.58     1566.57    170.65 o 
   3  11   6     1023.32     1231.92    232.72 o 
   4  11   6      167.58      -14.58    184.09 o 
   5  11   6        0.61     -152.64    192.91 o 
   6  11   6       62.49      142.14    221.57 o 
   7  11   6      160.37       27.13    258.64 o 
   8  11   6     2696.22     2438.00    382.79 o 
   9  11   6        9.96       89.47    293.21 o 
  10  11   6      470.64      528.35    328.02 o 
  11  11   6     1867.31     2354.71    507.41 o 
  12  11   6      147.67     -139.43    396.33 o 
  13  11   6       35.72      162.57    438.61 o 
  14  11   6      217.40      186.73    521.09 o 
  15  11   6      759.20      676.13    617.40 o 
 -15  12   6      241.01      229.29    895.58 o 
 -14  12   6      157.89      603.31    531.03 o 
 -13  12   6      987.43      587.58    475.49 o 
 -12  12   6      414.09      694.49    479.05 o 
 -11  12   6      124.36      197.78    381.22 o 
 -10  12   6      277.54      258.80    357.40 o 
  -9  12   6     2073.52     1947.34    436.11 o 
  -8  12   6     3233.51     2872.99    457.54 o 
  -7  12   6     5241.55     5466.84    445.78 o 
  -6  12   6      648.79      606.14    268.93 o 
  -5  12   6      216.27      529.54    218.99 o 
  -4  12   6      448.94      471.52    203.87 o 
  -3  12   6     1048.87      923.10    229.82 o 
  -2  12   6      162.51       -4.22    145.40 o 
  -1  12   6     1759.74     1610.81    215.06 o 
   0  12   6     2799.54     3219.31    228.44 o 
   1  12   6     1759.88     1832.75    195.25 o 
   2  12   6      162.24      269.29    124.25 o 
   3  12   6     1049.19     1310.46    251.68 o 
   4  12   6      448.21      490.27    217.35 o 
   5  12   6      215.98      214.42    234.19 o 
   6  12   6      647.29      768.16    260.59 o 
   7  12   6     5236.07     5408.66    463.42 o 
   8  12   6     3227.29     3185.59    412.73 o 
   9  12   6     2071.75     1988.55    382.52 o 
  10  12   6      277.15      -64.93    371.41 o 
  11  12   6      124.04      194.64    394.04 o 
  12  12   6      413.72      653.90    441.00 o 
  13  12   6      984.97     1299.49    501.32 o 
  14  12   6      157.41      -21.30    542.41 o 
  15  12   6      240.70      965.09    805.22 o 
 -14  13   6      129.03      160.34    519.87 o 
 -13  13   6      170.35      108.65    469.96 o 
 -12  13   6       69.91      433.20    438.34 o 
 -11  13   6     7172.57     7488.41    743.43 o 
 -10  13   6      148.58      208.93    366.87 o 
  -9  13   6      503.01      490.31    370.16 o 
  -8  13   6      440.51      502.43    347.32 o 
  -7  13   6     6253.23     5183.21    449.25 o 
  -6  13   6      593.56      893.29    307.08 o 
  -5  13   6     4780.90     4356.00    376.11 o 
  -4  13   6      258.25       29.30    187.12 o 
  -3  13   6    14438.30    13516.09    523.88 o 
  -2  13   6      937.03      988.02    206.58 o 
  -1  13   6     2106.88     2081.21    240.70 o 
   0  13   6      274.43      140.95    148.17 o 
   1  13   6     2108.02     2453.15    222.18 o 
   2  13   6      937.12      749.37    218.51 o 
   3  13   6    14427.31    14225.88    540.93 o 
   4  13   6      257.97      216.47    207.98 o 
   5  13   6     4781.52     5140.58    418.23 o 
   6  13   6      592.61      465.15    279.46 o 
   7  13   6     6241.78     6927.24    508.27 o 
   8  13   6      439.57      464.96    311.43 o 
   9  13   6      502.39      820.00    389.82 o 
  10  13   6      148.31      627.74    399.39 o 
  11  13   6     7166.16     6326.03    631.31 o 
  12  13   6       69.77      -59.20    413.25 o 
  13  13   6      169.87      -78.61    504.17 o 
  14  13   6      128.86      150.50    541.34 o 
  15  13   6     1156.96      829.52    836.41 o 
 -15  14   6      341.07      329.10   1742.61 o 
 -14  14   6      264.29      -68.68    805.55 o 
 -13  14   6      141.43      426.24    501.89 o 
 -12  14   6      518.37      198.14    470.77 o 
 -11  14   6      890.34      894.71    462.33 o 
 -10  14   6      773.19      179.42    415.11 o 
  -9  14   6     1671.27     1229.05    436.85 o 
  -8  14   6     1312.09      937.28    386.30 o 
  -7  14   6     2771.37     2792.59    458.73 o 
  -6  14   6      384.81      397.94    265.98 o 
  -5  14   6     4910.02     4573.77    403.96 o 
  -4  14   6      116.19       45.45    205.85 o 
  -3  14   6     2034.67     1981.52    294.81 o 
  -2  14   6     1368.82     1288.31    235.17 o 
  -1  14   6      791.33      864.94    201.58 o 
   0  14   6       37.58       87.90    154.26 o 
   1  14   6      791.05      958.31    204.26 o 
   2  14   6     1368.25     1972.86    283.77 o 
   3  14   6     2032.03     2185.52    296.08 o 
   4  14   6      116.04       43.59    253.14 o 
   5  14   6     4906.09     5573.97    455.24 o 
   6  14   6      384.74      431.44    281.90 o 
   7  14   6     2766.23     3232.13    410.42 o 
   8  14   6     1310.53     1404.27    422.56 o 
   9  14   6     1669.24     1562.82    447.20 o 
  10  14   6      771.35      629.96    410.55 o 
  11  14   6      888.34      817.39    455.56 o 
  12  14   6      517.16      531.21    482.08 o 
  13  14   6      141.05       71.59    477.55 o 
  14  14   6      263.94      127.47    726.01 o 
 -14  15   6      208.60      175.34   1559.18 o 
 -13  15   6      875.86      902.93    571.64 o 
 -12  15   6       18.83      114.85    453.46 o 
 -11  15   6       65.57     -117.35    417.21 o 
 -10  15   6      264.20      386.57    427.91 o 
  -9  15   6     1239.96     1061.60    429.54 o 
  -8  15   6     1263.20     1289.72    399.70 o 
  -7  15   6      168.29      -26.51    321.06 o 
  -6  15   6      148.81      131.93    287.80 o 
  -5  15   6     1886.99     1574.93    310.26 o 
  -4  15   6     2137.79     2122.00    321.69 o 
  -3  15   6      107.40       90.17    199.79 o 
  -2  15   6        8.89      -54.06    187.19 o 
  -1  15   6      202.91      152.43    182.47 o 
   0  15   6        0.02       87.64    166.18 o 
   1  15   6      202.84      199.53    249.84 o 
   2  15   6        8.88      242.83    238.91 o 
   3  15   6      107.31       29.56    217.87 o 
   4  15   6     2135.73     2088.22    331.60 o 
   5  15   6     1884.48     2360.51    352.01 o 
   6  15   6      148.53      238.76    264.69 o 
   7  15   6      168.24      141.84    336.92 o 
   8  15   6     1260.71     1105.16    401.32 o 
   9  15   6     1237.86     1798.94    474.33 o 
  10  15   6      264.02      202.84    412.36 o 
  11  15   6       65.45     -112.64    383.48 o 
  12  15   6       18.78      764.73    512.59 o 
  13  15   6      874.98     1273.79    605.52 o 
  14  15   6      208.38      530.90    808.83 o 
 -13  16   6      328.12      377.66   1553.78 o 
 -12  16   6      730.80      543.94    477.76 o 
 -11  16   6       27.07      185.52    454.16 o 
 -10  16   6      876.67     1474.51    518.28 o 
  -9  16   6      199.53        5.58    389.87 o 
  -8  16   6     2490.03     2230.76    481.12 o 
  -7  16   6       77.97      223.63    333.49 o 
  -6  16   6     1109.77     1219.88    407.13 o 
  -5  16   6      481.71      359.80    280.56 o 
  -4  16   6      923.47      613.77    267.76 o 
  -3  16   6       37.13       34.60    206.50 o 
  -2  16   6     3232.05     3194.52    352.17 o 
  -1  16   6      136.92       21.15    190.45 o 
   0  16   6     9946.80    10406.65    464.27 o 
   1  16   6      136.81       67.06    252.92 o 
   2  16   6     3229.61     2841.11    397.77 o 
   3  16   6       37.04      -26.10    253.84 o 
   4  16   6      922.42      578.88    262.80 o 
   5  16   6      481.46      384.94    300.13 o 
   6  16   6     1109.63      849.74    365.35 o 
   7  16   6       77.89      192.17    346.34 o 
   8  16   6     2488.66     2406.45    490.80 o 
   9  16   6      199.12      353.63    384.16 o 
  10  16   6      876.17     1229.10    464.43 o 
  11  16   6       27.04      -80.18    417.04 o 
  12  16   6      729.07      765.15    560.47 o 
  13  16   6      327.52      274.17    628.31 o 
 -13  17   6       17.26     -615.04   1615.83 o 
 -12  17   6       99.52      184.65    501.05 o 
 -11  17   6       78.13      -35.91    412.07 o 
 -10  17   6      730.66      183.15    428.11 o 
  -9  17   6      229.72      225.09    409.81 o 
  -8  17   6     1415.69     1950.22    527.34 o 
  -7  17   6      390.16       24.14    338.83 o 
  -6  17   6       93.18      -35.50    313.02 o 
  -5  17   6      174.17      123.48    315.86 o 
  -4  17   6      701.17      733.72    284.16 o 
  -3  17   6      352.45      282.06    237.13 o 
  -2  17   6     1127.04     1164.57    284.88 o 
  -1  17   6      837.48      684.00    242.62 o 
   0  17   6     1118.67      838.94    301.22 o 
   1  17   6      837.96      885.75    304.48 o 
   2  17   6     1125.56     1174.64    331.18 o 
   3  17   6      352.34      -36.90    264.85 o 
   4  17   6      699.93      782.30    314.56 o 
   5  17   6      173.87      363.43    347.12 o 
   6  17   6       93.04      349.38    332.57 o 
   7  17   6      390.02       49.95    351.61 o 
   8  17   6     1414.24     1616.66    451.86 o 
   9  17   6      229.32      330.09    400.10 o 
  10  17   6      729.09      708.52    456.86 o 
  11  17   6       78.10       15.65    479.09 o 
  12  17   6       99.49     -252.49    527.31 o 
 -12  18   6     1447.53     1815.45   1642.80 o 
 -11  18   6       92.93      310.01    498.99 o 
 -10  18   6      806.51      980.38    511.11 o 
  -9  18   6      286.87     -118.95    408.56 o 
  -8  18   6     2116.59     2356.99    561.16 o 
  -7  18   6      276.64      291.67    358.26 o 
  -6  18   6      453.50      150.74    364.60 o 
  -5  18   6      188.89      112.53    310.64 o 
  -4  18   6      444.46      559.75    272.22 o 
  -3  18   6      747.08      744.33    274.12 o 
  -2  18   6     1255.27      884.28    273.18 o 
  -1  18   6      129.21      101.19    223.12 o 
   0  18   6     2661.72     2710.15    409.28 o 
   1  18   6      129.08      -31.15    252.85 o 
   2  18   6     1253.82     1838.40    385.44 o 
   3  18   6      747.23      897.05    343.98 o 
   4  18   6      443.63      312.12    364.59 o 
   5  18   6      188.82      -89.78    322.39 o 
   6  18   6      453.32      653.37    418.68 o 
   7  18   6      276.15      238.55    364.48 o 
   8  18   6     2114.26     1917.18    477.89 o 
   9  18   6      286.47      196.50    388.80 o 
  10  18   6      805.19      676.11    470.77 o 
  11  18   6       92.75      -75.39    523.68 o 
  12  18   6     1446.55      519.85    842.69 o 
 -11  19   6     1270.14     1062.94    574.54 o 
 -10  19   6      116.58     -128.95    451.27 o 
  -9  19   6       49.92      236.09    444.17 o 
  -8  19   6      491.99      296.93    427.18 o 
  -7  19   6      183.08      837.25    449.17 o 
  -6  19   6     1349.44     1430.52    453.22 o 
  -5  19   6       69.61      -44.82    300.31 o 
  -4  19   6       80.67     -260.43    312.10 o 
  -3  19   6      283.56      292.32    263.15 o 
  -2  19   6      221.94       61.23    239.19 o 
  -1  19   6      488.08      332.60    329.45 o 
   0  19   6     2503.97     3410.50    506.30 o 
   1  19   6      488.18      554.67    314.27 o 
   2  19   6      222.05       -9.50    266.10 o 
   3  19   6      283.27      528.02    378.16 o 
   4  19   6       80.69       30.42    364.65 o 
   5  19   6       69.58       33.46    371.98 o 
   6  19   6     1348.88      846.69    543.06 o 
   7  19   6      182.84      -46.08    355.31 o 
   8  19   6      490.96      270.64    400.41 o 
   9  19   6       49.90       65.83    403.13 o 
  10  19   6      116.39      164.14    485.83 o 
  11  19   6     1267.70     1271.32    615.37 o 
 -10  20   6       19.91     -300.17    474.79 o 
  -9  20   6      351.21      442.43    500.16 o 
  -8  20   6     1167.12      815.07    485.01 o 
  -7  20   6       61.39      317.74    404.80 o 
  -6  20   6      735.90     1102.93    494.02 o 
  -5  20   6     2140.11     2092.33    456.17 o 
  -4  20   6       79.77      238.19    355.75 o 
  -3  20   6      470.42      537.33    321.81 o 
  -2  20   6      196.69      190.24    322.46 o 
  -1  20   6       84.04      157.39    348.29 o 
   0  20   6      867.58     1289.69    406.76 o 
   1  20   6       83.96      -45.56    285.76 o 
   2  20   6      196.59      123.72    343.29 o 
   3  20   6      469.84      898.59    413.54 o 
   4  20   6       79.80      482.63    385.34 o 
   5  20   6     2140.02     1510.64    481.58 o 
   6  20   6      734.76      753.90    415.92 o 
   7  20   6       61.30       77.19    486.36 o 
   8  20   6     1166.75      847.45    528.94 o 
   9  20   6      350.45      130.09    473.77 o 
  10  20   6       19.90       66.53    511.07 o 
  11  20   6      763.21      501.74   1108.69 o 
  -9  21   6     2221.34     2656.69    655.15 o 
  -8  21   6       21.63      125.91    454.62 o 
  -7  21   6      236.31       88.15    423.14 o 
  -6  21   6       75.96      209.95    395.29 o 
  -5  21   6     2740.64     2613.98    496.92 o 
  -4  21   6      234.03       28.32    320.20 o 
  -3  21   6     1286.76     1044.24    514.08 o 
  -2  21   6      123.88       67.49    335.31 o 
  -1  21   6     1807.40     2563.60    506.92 o 
   0  21   6      111.11      -25.75    399.84 o 
   1  21   6     1807.89     1592.29    546.93 o 
   2  21   6      123.76      324.62    401.80 o 
   3  21   6     1286.33     1265.84    457.82 o 
   4  21   6      233.89      -24.92    375.18 o 
   5  21   6     2738.88     3025.47    580.54 o 
   6  21   6       75.94      199.39    406.84 o 
   7  21   6      236.05      -82.60    415.57 o 
   8  21   6       21.63     -463.43    522.66 o 
   9  21   6     2220.55     2622.08    781.23 o 
  10  21   6        5.87     -115.99   1079.02 o 
  -9  22   6      158.68     1016.97   1149.15 o 
  -8  22   6      177.57      469.41    502.99 o 
  -7  22   6      268.82      401.09    478.59 o 
  -6  22   6      369.36      490.24    451.43 o 
  -5  22   6      659.55      328.52    471.52 o 
  -4  22   6      203.45       -1.81    340.78 o 
  -3  22   6      429.28      -93.96    557.97 o 
  -2  22   6      317.34       49.28    452.56 o 
  -1  22   6       56.74      132.87    348.82 o 
   0  22   6       24.22     -179.88    525.80 o 
   1  22   6       56.76      -60.38    409.53 o 
   2  22   6      317.45      361.37    381.29 o 
   3  22   6      429.10      349.91    415.36 o 
   4  22   6      203.18       46.56    395.50 o 
   5  22   6      658.48      473.39    446.46 o 
   6  22   6      369.39     1012.11    479.92 o 
   7  22   6      268.73       68.80    450.19 o 
   8  22   6      177.23      941.09    756.90 o 
  -8  23   6      123.59      307.89    670.36 o 
  -7  23   6      514.29       54.50    487.52 o 
  -6  23   6       79.95      423.13    455.69 o 
  -5  23   6       44.88     -168.63    446.41 o 
  -4  23   6      404.15      450.26    653.72 o 
  -3  23   6       88.63     -234.42    473.35 o 
  -2  23   6      121.28     -418.30    561.96 o 
  -1  23   6      376.83      519.81    645.51 o 
   0  23   6      130.81      198.01    453.45 o 
   1  23   6      377.05      598.35    482.35 o 
   2  23   6      121.14      -36.60    414.81 o 
   3  23   6       88.59     -171.35    403.96 o 
   4  23   6      404.25      458.21    459.58 o 
   5  23   6       44.83      131.07    438.24 o 
   6  23   6       79.86      543.16    480.94 o 
   7  23   6      513.62      -33.30    556.15 o 
  -7  24   6       36.56       73.09    628.70 o 
  -6  24   6      681.41      641.36    570.33 o 
  -5  24   6      945.48      876.70   1016.97 o 
  -4  24   6       74.80     -178.72    836.24 o 
  -3  24   6      352.65      331.80   1084.41 o 
  -2  24   6      197.39     -178.21    662.43 o 
  -1  24   6      646.29      864.21    737.96 o 
   0  24   6      828.00      694.04    725.10 o 
   1  24   6      645.61      505.04    514.40 o 
   2  24   6      197.30        3.84    473.98 o 
   3  24   6      352.32      365.77    514.61 o 
   4  24   6       74.70      515.63    505.21 o 
   5  24   6      945.30      519.48    512.67 o 
   6  24   6      681.05      324.93    870.10 o 
  -2  25   6       27.25     -395.52    648.53 o 
  -1  25   6      192.11      171.13    758.09 o 
   0  25   6      562.92       74.65    771.32 o 
   1  25   6      191.91     -320.36    683.71 o 
   2  25   6       27.25       83.65    493.14 o 
   3  25   6      516.35      437.14    532.19 o 
   4  25   6     1731.65     1693.58    869.96 o 
   5  25   6      245.75     -586.46    875.91 o 
  -1  26   6        8.58      -16.19   1035.86 o 
   0  26   6     6775.40     6992.03   1742.61 o 
   1  26   6        8.57      623.13   1084.41 o 
   2  26   6       87.20      555.69    900.98 o 
 -17   0   7     1285.68     1586.16   1313.70 o 
 -15   0   7     1087.52     2122.97   1157.25 o 
 -13   0   7    11104.14    12966.87   1177.19 o 
 -11   0   7     3660.55     4271.60    559.28 o 
  -9   0   7     5242.36     5386.95    546.69 o 
  -7   0   7    34986.14    35710.96   1019.01 o 
  -5   0   7     1042.78     1083.98    210.17 o 
  -3   0   7     3433.13     3487.08    303.31 o 
  -1   0   7    22761.25    20916.24    475.06 o 
   1   0   7    22764.60    20296.15    475.18 o 
   3   0   7     3424.87     3838.18    283.84 o 
   5   0   7     1042.00     1212.24    219.12 o 
   7   0   7    34912.86    36086.11    799.30 o 
   9   0   7     5225.49     6291.41    575.97 o 
  11   0   7     3652.77     3629.34    818.90 o 
  13   0   7    11079.30     9479.73   1217.94 o 
  15   0   7     1084.41      689.60    800.32 o 
  17   0   7     1281.79     1416.07    972.31 o 
 -17   1   7     3163.60     3442.95   1045.69 o 
 -16   1   7      134.73     1120.19    803.61 o 
 -15   1   7     1791.14     1172.92    601.73 o 
 -14   1   7        5.43      154.37    402.23 o 
 -13   1   7      896.70      859.51    382.17 o 
 -12   1   7      381.61      237.34    330.20 o 
 -10   1   7       78.18      219.89    241.69 o 
  -9   1   7     1496.17     1598.53    263.49 o 
  -8   1   7     2093.74     1807.22    239.38 o 
  -7   1   7      960.43     1187.05    190.46 o 
  -6   1   7     2429.71     2667.95    211.28 o 
  -5   1   7     5274.68     5010.07    223.94 o 
  -4   1   7     3556.21     3751.47    236.73 o 
  -3   1   7    28283.78    24297.96    375.84 o 
  -2   1   7      932.21      892.74    111.39 o 
  -1   1   7     2445.51     2492.70    146.67 o 
   0   1   7       56.92       86.45     81.91 o 
   1   1   7     2442.56     2700.93    155.45 o 
   2   1   7      932.06      887.95    112.64 o 
   3   1   7    28265.38    23895.52    371.39 o 
   4   1   7     3550.16     3416.40    177.63 o 
   5   1   7     5273.33     4857.21    250.09 o 
   6   1   7     2423.92     2618.93    199.97 o 
   7   1   7      958.21     1087.19    171.77 o 
   8   1   7     2090.75     2020.76    218.83 o 
   9   1   7     1493.48     1482.36    292.80 o 
  10   1   7       78.13     -300.07    383.05 o 
  11   1   7    12519.55    11980.60   3475.78 o 
  12   1   7      380.61     -262.28    452.00 o 
  13   1   7      894.80      883.22    542.63 o 
  14   1   7        5.42     -249.38    486.39 o 
  15   1   7     1785.12      960.55    580.04 o 
  16   1   7      134.43     -242.26    557.25 o 
  17   1   7     3156.51     2043.70    865.68 o 
 -17   2   7      381.14     1560.38    870.80 o 
 -16   2   7      669.62     1392.21    796.73 o 
 -15   2   7      359.21      559.98    518.55 o 
 -14   2   7       61.87      346.83    431.40 o 
 -13   2   7     1360.42     1347.86    401.41 o 
 -12   2   7      135.71      294.32    337.04 o 
 -11   2   7      454.45      565.02    323.80 o 
 -10   2   7     2313.86     2673.59    340.07 o 
  -9   2   7     3262.97     2753.50    289.44 o 
  -8   2   7      995.47      917.25    208.42 o 
  -7   2   7     2836.20     3091.73    231.15 o 
  -6   2   7      231.08      348.13    152.60 o 
  -5   2   7      482.24      703.10    158.38 o 
  -4   2   7     1043.28     1045.55    147.31 o 
  -3   2   7     1052.23     1140.06    137.49 o 
  -2   2   7      789.65      619.84     97.39 o 
  -1   2   7      510.14      440.59     93.53 o 
   0   2   7     1356.70     1552.22    129.98 o 
   1   2   7      509.44      483.62    101.55 o 
   2   2   7      789.03      850.58    111.19 o 
   3   2   7     1050.69     1068.66    119.03 o 
   4   2   7     1041.49     1098.59    130.37 o 
   5   2   7      480.92      663.02    155.40 o 
   6   2   7      230.50      227.60    130.99 o 
   7   2   7     2828.97     3316.46    220.97 o 
   8   2   7      991.82      738.55    237.65 o 
   9   2   7     3251.23     2728.67    379.67 o 
  10   2   7     2309.25     2298.77    351.75 o 
  11   2   7      453.25      562.67    459.08 o 
  12   2   7      135.49      238.03    474.62 o 
  13   2   7     1356.34     1225.22    557.01 o 
  14   2   7       61.77      -49.12    499.62 o 
  15   2   7      358.00      -21.99    532.13 o 
  16   2   7      667.53      715.50    606.27 o 
  17   2   7      379.81      260.49    717.14 o 
 -17   3   7     1241.95     1588.85   1259.75 o 
 -16   3   7     1081.80     1854.07    660.23 o 
 -15   3   7      242.08      225.94    525.16 o 
 -14   3   7      465.58      884.24    450.09 o 
 -13   3   7     2638.43     2801.60    477.93 o 
 -12   3   7      214.24      249.47    333.95 o 
 -11   3   7     3710.53     3856.71    461.93 o 
 -10   3   7     5914.45     6125.27    456.28 o 
  -9   3   7     2536.14     2386.62    281.26 o 
  -8   3   7     2472.22     2106.58    268.43 o 
  -7   3   7       34.90      173.62    165.69 o 
  -6   3   7     1437.74     1521.55    217.71 o 
  -5   3   7     1849.50     1727.98    199.39 o 
  -4   3   7     8760.46     9247.60    300.14 o 
  -3   3   7     2571.04     2457.02    174.39 o 
  -2   3   7     6414.48     6310.97    194.12 o 
  -1   3   7      827.08      783.67    106.60 o 
   0   3   7     3511.24     3337.51    168.68 o 
   1   3   7      825.82      915.18    116.37 o 
   2   3   7     6403.05     6397.52    207.43 o 
   3   3   7     2569.64     2549.01    150.88 o 
   4   3   7     8739.45     8685.84    241.37 o 
   5   3   7     1845.57     1757.66    147.93 o 
   6   3   7     1434.14     1378.52    150.20 o 
   7   3   7       34.87      -16.92    178.02 o 
   8   3   7     2466.10     2751.54    304.57 o 
   9   3   7     2529.02     2021.84    303.89 o 
  10   3   7     5904.54     6049.74    464.45 o 
  11   3   7     3704.24     4350.45    504.67 o 
  12   3   7      213.98      151.18    446.74 o 
  13   3   7     2630.97     2865.05    611.07 o 
  14   3   7      464.71      525.91    512.23 o 
  15   3   7      241.25      -32.02    526.41 o 
  16   3   7     1078.33     1104.81    633.53 o 
  17   3   7     1238.48     1580.73    786.95 o 
 -16   4   7     6120.27     6172.30    918.04 o 
 -15   4   7      186.85      421.47    468.31 o 
 -14   4   7     5744.31     5219.25    679.84 o 
 -13   4   7      173.74      477.00    418.62 o 
 -12   4   7     1020.72     1135.22    377.88 o 
 -11   4   7       26.23      290.44    313.14 o 
 -10   4   7     8719.53     8446.60    716.38 o 
  -9   4   7      428.92      312.69    241.71 o 
  -8   4   7    18900.11    20972.43    546.91 o 
  -7   4   7      991.62     1023.22    200.38 o 
  -6   4   7    16141.92    15915.65    428.87 o 
  -5   4   7      122.02      137.07    137.89 o 
  -4   4   7     1708.51     1819.18    175.99 o 
  -3   4   7      427.76      353.42    108.13 o 
  -2   4   7    22342.14    19992.43    423.51 o 
  -1   4   7     1240.22     1271.25    123.73 o 
   0   4   7    30171.65    25991.70    393.81 o 
   1   4   7     1238.08     1392.47    128.29 o 
   2   4   7    22327.91    19868.94    340.15 o 
   3   4   7      426.82      434.71    114.75 o 
   4   4   7     1706.34     1846.00    174.98 o 
   5   4   7      121.53       95.32    120.55 o 
   6   4   7    16129.04    16218.15    390.24 o 
   7   4   7      990.32     1335.77    256.47 o 
   8   4   7    18874.43    19245.69    903.17 o 
   9   4   7      427.88      560.54    275.72 o 
  10   4   7     8696.76     7893.40    517.68 o 
  11   4   7       26.14      154.10    286.58 o 
  12   4   7     1018.53      572.42    477.77 o 
  13   4   7      173.47     -188.15    471.52 o 
  14   4   7     5730.70     5513.98    753.17 o 
  15   4   7      186.27      345.64    543.55 o 
  16   4   7     6105.80     4102.44    760.53 o 
  17   4   7       68.43       42.40    888.07 o 
 -17   5   7      874.14      210.41   1033.16 o 
 -16   5   7     3164.41     3251.27    750.96 o 
 -15   5   7       72.53      788.92    492.37 o 
 -14   5   7     1950.14     1791.58    530.40 o 
 -13   5   7      548.99     1232.87    472.97 o 
 -12   5   7     2072.82     2249.52    436.16 o 
 -11   5   7     2017.81     2032.61    363.01 o 
 -10   5   7     6982.73     5618.89    435.66 o 
  -9   5   7      188.92      170.33    251.13 o 
  -8   5   7    17271.46    17362.56    593.68 o 
  -7   5   7      392.78      323.84    210.12 o 
  -6   5   7     1725.02     1507.16    207.40 o 
  -5   5   7     1644.85     1542.44    184.68 o 
  -4   5   7     1788.57     1733.45    221.05 o 
  -3   5   7     1811.26     1865.62    156.94 o 
  -2   5   7     5369.12     5388.50    191.52 o 
  -1   5   7      174.03      158.92     85.93 o 
   0   5   7     1227.73     1186.73    126.66 o 
   1   5   7      174.07      180.37     87.06 o 
   2   5   7     5371.13     5375.49    190.25 o 
   3   5   7     1808.62     1817.65    163.03 o 
   4   5   7     1788.26     1938.40    168.09 o 
   5   5   7     1642.89     1609.24    254.54 o 
   6   5   7     1725.21     1525.94    255.20 o 
   7   5   7      392.10      501.80    230.06 o 
   8   5   7    17231.09    17698.33    605.80 o 
   9   5   7      188.42       94.37    255.02 o 
  10   5   7     6971.47     5584.79    456.20 o 
  11   5   7     2012.43     2595.80    391.07 o 
  12   5   7     2068.14     2547.08    507.11 o 
  13   5   7      548.25       32.98    504.82 o 
  14   5   7     1946.19     1663.15    583.92 o 
  15   5   7       72.43      333.62    528.98 o 
  16   5   7     3155.70     2581.12    712.35 o 
 -17   6   7      136.30     -155.06    746.68 o 
 -16   6   7      517.23      793.13    599.92 o 
 -15   6   7      155.54        1.54    449.14 o 
 -14   6   7     2221.08     2397.41    533.35 o 
 -13   6   7      388.07      718.39    453.65 o 
 -12   6   7      174.22      211.58    404.81 o 
 -11   6   7      803.64     1048.93    330.63 o 
 -10   6   7     1322.44     1237.18    324.12 o 
  -9   6   7     2798.73     2516.19    356.67 o 
  -8   6   7      314.57      -32.79    226.08 o 
  -7   6   7     1106.28      993.95    250.62 o 
  -6   6   7      735.13      778.64    229.13 o 
  -5   6   7     1788.80     1992.78    250.01 o 
  -4   6   7     1800.50     1793.72    243.92 o 
  -3   6   7      147.34       60.99    132.21 o 
  -2   6   7     5040.28     4559.23    190.68 o 
  -1   6   7       52.81       55.62     84.65 o 
   0   6   7      798.41      842.29    123.50 o 
   1   6   7       52.68       39.18     81.47 o 
   2   6   7     5035.75     4938.59    189.49 o 
   3   6   7      146.69      153.88    103.38 o 
   4   6   7     1798.57     1770.57    254.89 o 
   5   6   7     1785.22     1807.34    259.17 o 
   6   6   7      734.46      821.60    230.17 o 
   7   6   7     1105.53     1048.01    257.82 o 
   8   6   7      314.08      283.17    233.97 o 
   9   6   7     2791.93     2753.29    373.82 o 
  10   6   7     1319.32     1258.67    352.89 o 
  11   6   7      802.00      853.34    346.15 o 
  12   6   7      173.87      445.73    345.98 o 
  13   6   7      387.50      380.34    494.38 o 
  14   6   7     2214.19     2300.62    625.00 o 
  15   6   7      155.29     -500.88    500.88 o 
  16   6   7      515.81      827.35    730.17 o 
 -16   7   7      458.15      210.34    573.28 o 
 -15   7   7     1226.01      803.84    555.45 o 
 -14   7   7       43.83      532.59    439.64 o 
 -13   7   7     2569.72     2261.84    529.14 o 
 -12   7   7      368.72       79.52    375.14 o 
 -11   7   7      355.18      110.16    294.71 o 
 -10   7   7     1762.47     2122.14    383.86 o 
  -9   7   7     3794.55     3419.11    385.55 o 
  -8   7   7     1465.44     1541.11    311.53 o 
  -7   7   7     1734.53     1714.72    282.71 o 
  -6   7   7     1290.42     1149.31    236.42 o 
  -5   7   7    10515.33    10480.62    429.44 o 
  -4   7   7     2901.30     3078.15    278.15 o 
  -3   7   7     2258.72     2460.68    195.83 o 
  -2   7   7      991.48      834.76    154.22 o 
  -1   7   7     8604.80     7750.14    250.60 o 
   0   7   7     1017.93      879.23    128.92 o 
   1   7   7     8597.28     8456.27    273.96 o 
   2   7   7      990.20      842.06    117.72 o 
   3   7   7     2255.72     2615.42    233.85 o 
   4   7   7     2900.02     3094.69    294.49 o 
   5   7   7    10494.96     9924.59    437.54 o 
   6   7   7     1287.50     1219.29    255.63 o 
   7   7   7     1728.52     1808.84    292.69 o 
   8   7   7     1462.71     1426.04    310.81 o 
   9   7   7     3788.95     3585.04    402.54 o 
  10   7   7     1758.98     1494.74    353.62 o 
  11   7   7      354.62      205.99    335.36 o 
  12   7   7      367.49      249.34    340.38 o 
  13   7   7     2563.20     2932.94    544.62 o 
  14   7   7       43.76      341.26    511.37 o 
  15   7   7     1222.21     1803.18    743.79 o 
  16   7   7      457.07      968.42   1586.16 o 
 -16   8   7      274.65      533.74    712.87 o 
 -15   8   7      453.08      399.97    546.02 o 
 -14   8   7     1718.01     2235.91    531.39 o 
 -13   8   7     4402.70     4984.11    678.03 o 
 -12   8   7      351.00      248.77    392.17 o 
 -11   8   7     7194.35     7158.79    624.99 o 
 -10   8   7      676.78     1019.59    330.24 o 
  -9   8   7     6919.47     5375.17    442.20 o 
  -8   8   7     1207.94      986.43    282.63 o 
  -7   8   7     6302.68     6717.47    616.66 o 
  -6   8   7      808.89      778.23    232.89 o 
  -5   8   7    19374.26    18759.37    563.45 o 
  -4   8   7      732.73      760.98    203.17 o 
  -3   8   7      373.44       75.73    133.68 o 
  -2   8   7      885.55      913.27    176.74 o 
  -1   8   7     3277.35     3277.02    200.32 o 
   0   8   7     2917.35     3028.04    199.53 o 
   1   8   7     3276.77     3334.16    204.17 o 
   2   8   7      885.37      933.21    135.01 o 
   3   8   7      374.38      313.97    126.75 o 
   4   8   7      731.43     1022.90    252.60 o 
   5   8   7    19345.92    19853.67    588.26 o 
   6   8   7      808.13      824.88    255.71 o 
   7   8   7     6294.60     7434.87    457.38 o 
   8   8   7     1205.77     1417.38    320.04 o 
   9   8   7     6910.13     6181.85    471.85 o 
  10   8   7      675.64      937.01    351.38 o 
  11   8   7     7178.37     8063.64    594.40 o 
  12   8   7      349.92      251.79    347.86 o 
  13   8   7     4393.96     4536.09    539.42 o 
  14   8   7     1713.02     1863.96    613.28 o 
  15   8   7      451.79      791.37    717.07 o 
 -16   9   7      340.53      377.66   1089.81 o 
 -15   9   7      680.62     1163.61    589.18 o 
 -14   9   7       79.96      -55.11    497.33 o 
 -13   9   7     8208.42     8162.17    791.41 o 
 -12   9   7        8.84      137.82    374.15 o 
 -11   9   7     5345.94     5826.59    591.97 o 
 -10   9   7      455.31      725.41    376.73 o 
  -9   9   7     3591.57     3603.83    412.62 o 
  -8   9   7      451.89      109.34    241.41 o 
  -7   9   7     2293.21     1898.91    309.87 o 
  -6   9   7      500.43      670.69    216.64 o 
  -5   9   7    22792.23    21820.26    620.83 o 
  -4   9   7      237.02      282.70    177.14 o 
  -3   9   7    18910.96    18118.21    543.64 o 
  -2   9   7      309.68      270.31    147.55 o 
  -1   9   7     8040.20     8309.05    282.53 o 
   0   9   7       26.39      -78.15    112.89 o 
   1   9   7     8036.17     7878.01    285.60 o 
   2   9   7      308.90      254.43    107.74 o 
   3   9   7    18902.10    18935.34    436.59 o 
   4   9   7      236.90      231.54    210.95 o 
   5   9   7    22760.99    22748.26    639.96 o 
   6   9   7      499.76      423.66    234.37 o 
   7   9   7     2286.35     1894.92    324.68 o 
   8   9   7      450.68      241.33    276.82 o 
   9   9   7     3589.60     4469.68    454.51 o 
  10   9   7      454.86      793.20    343.54 o 
  11   9   7     5336.70     6356.73    559.55 o 
  12   9   7        8.83     -309.24    332.32 o 
  13   9   7     8192.29     7520.57    638.37 o 
  14   9   7       79.77       88.27    533.90 o 
  15   9   7      678.82      101.87    888.33 o 
 -15  10   7      162.33     -145.10    515.30 o 
 -14  10   7     1735.93     1777.90    646.79 o 
 -13  10   7     1121.45     1148.60    493.10 o 
 -12  10   7     1523.75     1312.56    440.72 o 
 -11  10   7      251.52      614.35    389.70 o 
 -10  10   7      421.76      528.97    375.31 o 
  -9  10   7      646.25      835.78    312.60 o 
  -8  10   7      448.52      504.59    273.09 o 
  -7  10   7     2452.49     2236.20    337.76 o 
  -6  10   7      543.47      568.38    217.31 o 
  -5  10   7     1264.48     1293.63    245.49 o 
  -4  10   7      873.44      910.84    218.44 o 
  -3  10   7      155.96       86.74    160.76 o 
  -2  10   7      564.87      389.86    153.55 o 
  -1  10   7      570.13      617.95    140.97 o 
   0  10   7      467.51      488.11    135.82 o 
   1  10   7      570.53      636.99    138.21 o 
   2  10   7      564.09      520.27    131.32 o 
   3  10   7      155.56      107.88    179.22 o 
   4  10   7      872.62      904.50    245.39 o 
   5  10   7     1263.32     1249.03    268.05 o 
   6  10   7      542.75      551.54    251.43 o 
   7  10   7     2446.37     2449.42    357.78 o 
   8  10   7      448.09      837.18    307.85 o 
   9  10   7      644.87      524.24    304.15 o 
  10  10   7      420.91      645.02    341.46 o 
  11  10   7      251.13      863.45    377.16 o 
  12  10   7     1519.48     1684.23    433.20 o 
  13  10   7     1119.12     1256.00    479.37 o 
  14  10   7     1733.17     1675.14    535.52 o 
  15  10   7      162.13     -575.96    868.88 o 
 -15  11   7     1159.66      729.11    716.09 o 
 -14  11   7      480.57      827.01    569.40 o 
 -13  11   7     1237.67     1057.08    508.34 o 
 -12  11   7      197.56      258.43    399.03 o 
 -11  11   7     1684.08     1648.66    439.34 o 
 -10  11   7     3156.82     2624.47    481.72 o 
  -9  11   7      291.75      283.62    345.00 o 
  -8  11   7      778.80      828.36    300.66 o 
  -7  11   7      159.62      226.90    242.97 o 
  -6  11   7     2520.37     2440.38    319.07 o 
  -5  11   7     2775.25     2969.38    327.69 o 
  -4  11   7     1098.52     1435.79    255.91 o 
  -3  11   7      834.60      702.93    203.35 o 
  -2  11   7     1483.71     1484.43    208.66 o 
  -1  11   7     1862.85     1814.58    218.72 o 
   0  11   7      820.11      945.56    168.96 o 
   1  11   7     1861.86     2035.37    190.34 o 
   2  11   7     1482.15     1473.22    171.99 o 
   3  11   7      834.47      954.46    219.40 o 
   4  11   7     1097.32     1217.80    278.44 o 
   5  11   7     2771.48     2939.54    337.00 o 
   6  11   7     2515.21     2938.60    359.96 o 
   7  11   7      159.26      219.59    268.45 o 
   8  11   7      776.76     1113.97    335.21 o 
   9  11   7      291.38      152.81    292.56 o 
  10  11   7     3149.79     2822.96    455.57 o 
  11  11   7     1680.64     2007.25    437.63 o 
  12  11   7      197.21      637.12    441.23 o 
  13  11   7     1234.32     1347.65    495.66 o 
  14  11   7      479.05      656.09    499.41 o 
  15  11   7     1156.48     1068.23   1216.59 o 
 -13  12   7       84.39      385.12    470.04 o 
 -12  12   7      130.09      -11.40    409.44 o 
 -11  12   7      948.50      347.51    391.77 o 
 -10  12   7     1619.81     1820.36    458.49 o 
  -9  12   7      795.06      924.13    379.66 o 
  -8  12   7    12184.42    12483.00    599.01 o 
  -7  12   7     1358.66     1499.27    319.72 o 
  -6  12   7    12017.74    12255.33    547.79 o 
  -5  12   7      865.40      869.55    246.15 o 
  -4  12   7     1873.89     1771.12    278.49 o 
  -3  12   7     1206.85     1081.91    234.97 o 
  -2  12   7     4788.73     5379.54    325.12 o 
  -1  12   7     1448.82     1441.52    214.94 o 
   0  12   7    44234.11    43845.88    780.71 o 
   1  12   7     1447.21     1519.83    185.57 o 
   2  12   7     4787.37     5475.16    317.31 o 
   3  12   7     1205.91     1083.23    237.09 o 
   4  12   7     1870.08     2023.71    300.70 o 
   5  12   7      863.92      811.94    270.03 o 
   6  12   7    12007.89    12819.02    582.68 o 
   7  12   7     1357.02     1426.00    338.28 o 
   8  12   7    12168.19    13589.50    642.28 o 
   9  12   7      793.37      878.49    364.52 o 
  10  12   7     1615.96     1715.78    418.81 o 
  11  12   7      946.15     1053.52    442.22 o 
  12  12   7      129.85      461.19    448.72 o 
  13  12   7       84.15      -69.10    443.48 o 
  14  12   7     9136.51     7929.19   1552.29 o 
  15  12   7       20.92      342.58    793.65 o 
 -14  13   7      995.65     1223.92    576.61 o 
 -13  13   7      370.96      764.03    523.65 o 
 -12  13   7       97.53      153.31    430.82 o 
 -11  13   7      424.67      606.95    392.14 o 
 -10  13   7    12985.31    12588.52    791.86 o 
  -9  13   7      147.20      109.80    352.73 o 
  -8  13   7      155.80       22.62    336.54 o 
  -7  13   7      137.07       51.42    245.60 o 
  -6  13   7     1893.99     2371.12    374.79 o 
  -5  13   7      172.85      -16.99    204.60 o 
  -4  13   7    20010.88    19973.49    649.19 o 
  -3  13   7     1442.60     1500.80    265.09 o 
  -2  13   7     4100.75     4073.79    340.49 o 
  -1  13   7       92.18      160.53    157.59 o 
   0  13   7      267.81      160.71    174.69 o 
   1  13   7       92.14       13.55    139.99 o 
   2  13   7     4097.08     4629.23    365.50 o 
   3  13   7     1440.67     1466.80    281.84 o 
   4  13   7    19987.98    19632.42    652.77 o 
   5  13   7      172.77      178.06    244.10 o 
   6  13   7     1890.45     2152.07    352.21 o 
   7  13   7      136.76      309.38    295.59 o 
   8  13   7      155.77      230.47    303.89 o 
   9  13   7      146.89      -13.83    316.28 o 
  10  13   7    12964.02    14123.48    822.32 o 
  11  13   7      423.45      219.08    417.86 o 
  12  13   7       97.25       56.56    412.63 o 
  13  13   7      370.24      260.03    480.82 o 
  14  13   7      994.16     1523.71    644.26 o 
  15  13   7      147.84      323.76    756.39 o 
 -14  14   7     4183.42     3218.17   1812.75 o 
 -13  14   7       33.85     -406.67    444.54 o 
 -12  14   7      783.89      452.72    442.87 o 
 -11  14   7      468.62      268.30    428.34 o 
 -10  14   7        6.15     -104.77    360.77 o 
  -9  14   7      289.48      521.44    390.76 o 
  -8  14   7     1226.34     1365.11    417.62 o 
  -7  14   7      330.48      217.35    323.05 o 
  -6  14   7     3893.31     4240.46    453.62 o 
  -5  14   7     2438.67     1892.56    320.82 o 
  -4  14   7     1255.77     1069.59    267.37 o 
  -3  14   7      517.67      376.88    221.12 o 
  -2  14   7      465.75      443.35    205.06 o 
  -1  14   7      267.66      372.98    182.82 o 
   0  14   7    13261.76    13832.68    507.78 o 
   1  14   7      267.33        3.56    177.93 o 
   2  14   7      465.85      441.38    256.11 o 
   3  14   7      517.07      493.92    246.96 o 
   4  14   7     1253.70     1087.82    288.40 o 
   5  14   7     2437.61     2517.43    400.54 o 
   6  14   7     3888.14     4504.43    448.24 o 
   7  14   7      330.08      161.05    290.25 o 
   8  14   7     1225.34     1684.77    398.49 o 
   9  14   7      289.22      447.06    396.48 o 
  10  14   7        6.13     -366.96    366.96 o 
  11  14   7      467.59      262.15    427.68 o 
  12  14   7      782.08      740.49    481.66 o 
  13  14   7       33.76      -33.80    508.47 o 
  14  14   7     4172.68     4330.10   1113.12 o 
 -14  15   7      417.24      178.04   1650.90 o 
 -13  15   7     1663.94     1470.11    596.69 o 
 -12  15   7      138.62      278.15    465.46 o 
 -11  15   7      259.25      509.24    445.61 o 
 -10  15   7      434.88      191.01    425.06 o 
  -9  15   7       94.95      310.62    376.44 o 
  -8  15   7      794.41      597.86    360.09 o 
  -7  15   7       10.73     -140.24    299.14 o 
  -6  15   7     1902.66     1676.81    370.94 o 
  -5  15   7       48.66       64.61    237.82 o 
  -4  15   7      257.79      301.92    228.98 o 
  -3  15   7     4174.29     3654.44    373.21 o 
  -2  15   7     1754.07     1750.45    297.79 o 
  -1  15   7      604.09      455.22    205.75 o 
   0  15   7       22.82      -74.48    181.91 o 
   1  15   7      603.60      435.71    258.15 o 
   2  15   7     1751.89     1826.96    353.28 o 
   3  15   7     4174.82     4256.55    459.56 o 
   4  15   7      257.74      261.51    253.13 o 
   5  15   7       48.61      224.55    275.71 o 
   6  15   7     1901.38     1782.85    366.83 o 
   7  15   7       10.72      -61.11    292.66 o 
   8  15   7      792.68      961.66    397.21 o 
   9  15   7       94.73      -18.70    374.97 o 
  10  15   7      433.75      316.98    422.66 o 
  11  15   7      258.82      346.42    446.89 o 
  12  15   7      138.35      -55.95    454.06 o 
  13  15   7     1661.75     1605.24    633.34 o 
 -13  16   7     1990.09     1996.18   1688.66 o 
 -12  16   7     1031.34      786.30    516.96 o 
 -11  16   7     1240.54      952.43    493.84 o 
 -10  16   7      891.91      924.73    492.29 o 
  -9  16   7      524.33      552.44    395.73 o 
  -8  16   7     1531.39     1271.82    528.05 o 
  -7  16   7     5269.94     5734.43    591.15 o 
  -6  16   7     1114.09      710.19    398.50 o 
  -5  16   7     4246.70     4058.32    419.33 o 
  -4  16   7      240.49      225.48    235.64 o 
  -3  16   7     1083.79     1026.46    281.12 o 
  -2  16   7      939.97     1139.68    271.71 o 
  -1  16   7     9339.55     8931.96    491.64 o 
   0  16   7     2447.97     2992.22    462.61 o 
   1  16   7     9340.39    10125.98    591.31 o 
   2  16   7      940.03     1275.80    340.43 o 
   3  16   7     1083.30     1158.01    343.50 o 
   4  16   7      240.31      390.20    303.01 o 
   5  16   7     4239.04     4940.24    462.73 o 
   6  16   7     1113.44     1081.02    382.10 o 
   7  16   7     5263.28     4875.45    576.02 o 
   8  16   7     1528.97     1759.86    471.60 o 
   9  16   7      523.96      335.14    403.32 o 
  10  16   7      889.98     1377.55    482.49 o 
  11  16   7     1237.57     1614.35    487.93 o 
  12  16   7     1028.83     1053.86    601.04 o 
  13  16   7     1985.94     2525.79   1006.26 o 
 -12  17   7      230.32      391.43    500.69 o 
 -11  17   7     7640.57     7569.33    851.46 o 
 -10  17   7      326.96      205.55    432.71 o 
  -9  17   7     3525.99     4167.32    661.18 o 
  -8  17   7       27.39      -90.12    346.48 o 
  -7  17   7      446.19      312.18    364.14 o 
  -6  17   7        9.30     -150.91    308.73 o 
  -5  17   7    12053.81    12294.46    615.94 o 
  -4  17   7      139.68       34.68    236.88 o 
  -3  17   7    15504.34    15626.26    643.12 o 
  -2  17   7      261.50      378.29    238.52 o 
  -1  17   7     4341.13     5236.58    420.79 o 
   0  17   7      176.45      -63.88    289.81 o 
   1  17   7     4340.67     5664.64    512.57 o 
   2  17   7      261.56       71.06    285.33 o 
   3  17   7    15501.25    16040.21    740.92 o 
   4  17   7      139.57      459.82    317.59 o 
   5  17   7    12042.79    13531.36    729.29 o 
   6  17   7        9.30     -220.27    345.62 o 
   7  17   7      445.70      188.29    384.80 o 
   8  17   7       27.32      107.68    370.84 o 
   9  17   7     3519.22     3778.90    599.09 o 
  10  17   7      326.74        0.95    425.53 o 
  11  17   7     7624.98     7486.89    776.67 o 
  12  17   7      230.04      408.58    569.91 o 
 -12  18   7      270.55      725.64   1710.24 o 
 -11  18   7     3647.32     3703.75    712.11 o 
 -10  18   7      406.29      599.74    484.92 o 
  -9  18   7      466.26      604.36    453.28 o 
  -8  18   7     1084.63     1645.71    506.47 o 
  -7  18   7      347.24      414.48    388.89 o 
  -6  18   7      237.45      194.06    330.50 o 
  -5  18   7     3102.81     3018.61    871.77 o 
  -4  18   7      407.46      250.13    263.10 o 
  -3  18   7      372.02      487.91    266.48 o 
  -2  18   7      322.73      182.71    246.96 o 
  -1  18   7      496.44      123.73    323.91 o 
   0  18   7      358.82      457.42    418.84 o 
   1  18   7      495.91      277.64    288.27 o 
   2  18   7      322.34      358.48    303.48 o 
   3  18   7      371.47      317.72    317.96 o 
   4  18   7      407.15      534.37    331.31 o 
   5  18   7     3099.27     2915.26    559.42 o 
   6  18   7      237.03      117.90    393.57 o 
   7  18   7      347.12      760.95    465.97 o 
   8  18   7     1082.86     1172.33    460.13 o 
   9  18   7      465.36      472.91    442.77 o 
  10  18   7      406.01       79.33    451.51 o 
  11  18   7     3642.56     3363.97    710.14 o 
  12  18   7      269.93     -434.30   1057.44 o 
 -11  19   7     2504.58     1430.10    995.41 o 
 -10  19   7      209.19      328.63    478.72 o 
  -9  19   7      140.54      345.32    440.36 o 
  -8  19   7     1223.07      825.85    462.66 o 
  -7  19   7       98.78       54.35    345.89 o 
  -6  19   7      632.17     1005.57    424.07 o 
  -5  19   7      388.99       33.48    357.99 o 
  -4  19   7       20.60      223.46    309.52 o 
  -3  19   7     1242.62      579.92    296.62 o 
  -2  19   7      969.38     1321.03    357.62 o 
  -1  19   7      751.36      724.68    379.56 o 
   0  19   7      973.61      609.99    451.50 o 
   1  19   7      750.89      913.17    354.61 o 
   2  19   7      968.25     1099.15    362.01 o 
   3  19   7     1241.38     1173.79    391.62 o 
   4  19   7       20.60      229.59    372.14 o 
   5  19   7      388.65      426.45    389.96 o 
   6  19   7      632.00      783.20    448.21 o 
   7  19   7       98.57      501.10    523.59 o 
   8  19   7     1220.97     1243.32    452.46 o 
   9  19   7      140.33     -134.06    394.09 o 
  10  19   7      208.68      340.81    472.21 o 
  11  19   7     2499.57     2546.48   1370.35 o 
 -10  20   7     1770.31     1963.10    639.67 o 
  -9  20   7      740.64      209.40    474.24 o 
  -8  20   7     3760.02     4306.97    700.63 o 
  -7  20   7     3060.69     3329.02    626.94 o 
  -6  20   7     2795.56     2581.47    559.45 o 
  -5  20   7      132.74      358.20    353.41 o 
  -4  20   7     1445.34     2113.03    439.40 o 
  -3  20   7      325.21      101.57    297.15 o 
  -2  20   7     5207.08     5394.58    624.80 o 
  -1  20   7      790.36      654.78    381.66 o 
   0  20   7     3093.85     3118.43    530.49 o 
   1  20   7      790.41     1029.08    408.34 o 
   2  20   7     5205.34     5671.49    576.23 o 
   3  20   7      324.80      447.23    400.53 o 
   4  20   7     1445.61      869.73    434.36 o 
   5  20   7      132.66     -347.12    347.12 o 
   6  20   7     2792.45     2434.86    578.01 o 
   7  20   7     3057.83     2334.81    588.49 o 
   8  20   7     3753.88     4025.72    812.54 o 
   9  20   7      738.93      418.19    521.64 o 
  10  20   7     1766.50     1346.59    742.88 o 
  11  20   7      110.35      480.16   1135.67 o 
  -9  21   7      130.51      668.58    533.43 o 
  -8  21   7     5645.82     5919.31    792.02 o 
  -7  21   7      149.14      353.48    447.41 o 
  -6  21   7     1551.39     1094.01    540.80 o 
  -5  21   7       26.60      333.99    359.33 o 
  -4  21   7     1082.04      652.91    422.22 o 
  -3  21   7     1217.27     1136.50    543.99 o 
  -2  21   7     5153.08     5585.48    653.37 o 
  -1  21   7        7.74     -158.67    342.17 o 
   0  21   7      207.66       15.65    335.03 o 
   1  21   7        7.75       19.42    328.06 o 
   2  21   7     5150.83     5583.67    795.26 o 
   3  21   7     1216.94     1077.64    468.10 o 
   4  21   7     1081.30      895.24    469.23 o 
   5  21   7       26.59     -156.47    394.27 o 
   6  21   7     1551.27     2003.72    559.95 o 
   7  21   7      148.98      150.16    458.50 o 
   8  21   7     5637.13     6082.52    792.49 o 
   9  21   7      130.39     -167.84    566.21 o 
  -8  22   7     2937.22     2498.10    685.53 o 
  -7  22   7      109.86      101.52    441.02 o 
  -6  22   7     3039.90     3188.70    797.73 o 
  -5  22   7      252.91      157.84    381.30 o 
  -4  22   7      356.24      192.44    451.93 o 
  -3  22   7       76.71       45.43    545.00 o 
  -2  22   7     4747.02     5176.52    794.98 o 
  -1  22   7       75.99      246.03    364.46 o 
   0  22   7     4392.56     4606.36    641.91 o 
   1  22   7       76.03       26.30    574.46 o 
   2  22   7     4746.31     5510.43    808.70 o 
   3  22   7       76.74     -377.85    383.28 o 
   4  22   7      356.27      231.26    421.51 o 
   5  22   7      252.94      145.18    425.51 o 
   6  22   7     3037.37     2437.21    601.69 o 
   7  22   7      109.65      412.72    475.56 o 
   8  22   7     2933.28     4049.89   1121.19 o 
  -8  23   7      411.48      563.79   1052.04 o 
  -7  23   7      333.62      474.99    541.55 o 
  -6  23   7       35.91      161.01    451.66 o 
  -5  23   7      254.29     -106.23    471.69 o 
  -4  23   7      363.71      -38.92    529.92 o 
  -3  23   7       27.20     -478.08    626.54 o 
  -2  23   7      151.06      523.93    525.81 o 
  -1  23   7       23.22       75.04    392.69 o 
   0  23   7      500.94      112.89    463.09 o 
   1  23   7       23.24     -329.85    848.38 o 
   2  23   7      150.92      -10.51    463.02 o 
   3  23   7       27.21     -198.87    422.29 o 
   4  23   7      363.69      215.97    454.11 o 
   5  23   7      254.19      289.81    461.55 o 
   6  23   7       35.88      143.17    478.57 o 
   7  23   7      333.53      397.40    878.05 o 
  -7  24   7     1919.06     2036.40    823.44 o 
  -6  24   7      286.81       70.46    650.22 o 
  -5  24   7      536.52      690.57   1006.18 o 
  -4  24   7      384.78      571.93    722.03 o 
  -3  24   7      703.22      233.04    571.11 o 
  -2  24   7     1343.71      225.59    711.59 o 
  -1  24   7     1239.51     1178.06    789.69 o 
   0  24   7     1415.72      862.06    583.32 o 
   1  24   7     1240.13      864.89    745.05 o 
   2  24   7     1342.72     1174.10    607.91 o 
   3  24   7      702.26      480.26    527.15 o 
   4  24   7      384.73      505.48    571.47 o 
   5  24   7      535.60      356.33    604.14 o 
   6  24   7      286.61      316.64    893.60 o 
   7  24   7     1916.49     1165.34   1526.81 o 
  -5  25   7     4152.21     5324.95   1534.90 o 
  -2  25   7      271.35     -571.88    863.21 o 
  -1  25   7      261.18      342.06    761.77 o 
   0  25   7       15.92     -277.87    686.19 o 
   1  25   7      261.27      611.14    543.61 o 
   2  25   7      271.19      408.86    541.60 o 
   3  25   7    11214.34    12378.73   1195.90 o 
   4  25   7      102.43      693.27   1362.26 o 
   5  25   7     4147.12     5136.12   1634.71 o 
  -1  26   7     1860.59     1248.96   1235.47 o 
   0  26   7       40.81     -477.47    903.68 o 
 -16   0   8     2265.06     4194.68   1572.67 o 
 -14   0   8     6785.86     6379.69   1427.00 o 
 -12   0   8     9131.23     9451.24   1055.72 o 
 -10   0   8     9247.77     8981.40    708.11 o 
  -8   0   8    13138.59    13356.71    723.10 o 
  -6   0   8    14029.48    13564.37    583.95 o 
  -4   0   8   142618.27   151867.11   3828.79 o 
  -2   0   8      785.36      290.55    132.78 o 
   0   0   8    95620.38    86400.42   1231.15 o 
   2   0   8      785.52      673.84    163.36 o 
   4   0   8   142182.13   152310.72   1416.56 o 
   6   0   8    13992.23    14507.99    678.65 o 
   8   0   8    13099.13    13894.10    573.41 o 
  10   0   8     9220.07     8475.43   1001.84 o 
  12   0   8     9109.97     9676.29   1166.98 o 
  14   0   8     6763.75     6436.34   1575.37 o 
  16   0   8     2260.13     2285.96    938.54 o 
 -17   1   8      527.80     1753.98    906.87 o 
 -16   1   8     7270.90     8113.06   1262.21 o 
 -15   1   8     1252.01     1581.41    614.53 o 
 -14   1   8      566.87      907.51    464.86 o 
 -13   1   8      460.20      707.51    422.10 o 
 -12   1   8    21287.84    22997.05    871.74 o 
 -11   1   8      310.16      517.31    327.93 o 
 -10   1   8      488.73      720.38    267.11 o 
  -9   1   8     2969.10     2969.93    337.64 o 
  -8   1   8    79515.15    82031.75   1228.04 o 
  -7   1   8     3050.78     2819.71    256.08 o 
  -6   1   8    89785.51    92639.45    957.76 o 
  -5   1   8     4385.38     4470.18    255.93 o 
  -4   1   8    27766.07    29448.67    604.70 o 
  -3   1   8     2689.31     2644.12    161.16 o 
  -2   1   8      194.56      170.27     88.17 o 
  -1   1   8     3382.10     2953.74    167.41 o 
   0   1   8     1301.49     1353.28    134.67 o 
   1   1   8     3381.84     2959.23    171.66 o 
   2   1   8      195.33      283.77    100.76 o 
   3   1   8     2682.63     2676.92    169.17 o 
   4   1   8    27691.73    28477.52    445.50 o 
   5   1   8     4372.78     4327.58    229.78 o 
   6   1   8    89607.45    91929.20    948.79 o 
   7   1   8     3039.13     2925.41    220.97 o 
   8   1   8    79301.26    80515.77   1110.96 o 
   9   1   8     2960.30     2969.22    391.68 o 
  10   1   8      489.67      601.17    454.78 o 
  11   1   8      309.82      582.37    475.39 o 
  12   1   8    21231.24    22001.53   1045.92 o 
  13   1   8      458.87      341.97    492.51 o 
  14   1   8      565.40       94.67    507.99 o 
  15   1   8     1248.51      591.04    591.29 o 
  16   1   8     7254.18     4530.56   1084.94 o 
  17   1   8      526.19     1300.22   1408.12 o 
 -17   2   8      624.30      909.07   1262.45 o 
 -16   2   8       66.67      982.41    620.50 o 
 -15   2   8      140.25       16.29    508.76 o 
 -14   2   8     1166.44     1647.09    493.86 o 
 -13   2   8     1389.00     1367.84    415.38 o 
 -12   2   8     3833.64     4156.96    502.76 o 
 -11   2   8     1422.08     1113.41    357.49 o 
 -10   2   8      275.48      330.21    289.21 o 
  -9   2   8     8494.86     8732.35    469.59 o 
  -8   2   8     1996.95     2028.55    257.58 o 
  -7   2   8    12986.48    12572.04    573.04 o 
  -6   2   8      163.18      166.37    151.41 o 
  -5   2   8      520.53      433.25    169.45 o 
  -4   2   8    21735.44    22455.62    455.40 o 
  -3   2   8      247.69      230.22     87.71 o 
  -2   2   8     5564.51     5096.54    200.49 o 
  -1   2   8       33.65       21.37     80.00 o 
   0   2   8    12034.34    11643.49    345.98 o 
   1   2   8       33.56      118.14     91.19 o 
   2   2   8     5557.62     5002.17    207.70 o 
   3   2   8      247.17      262.04    103.91 o 
   4   2   8    21669.55    22435.15    391.46 o 
   5   2   8      520.33      619.85    149.11 o 
   6   2   8      162.61     -129.26    129.26 o 
   7   2   8    12952.08    13496.32    418.15 o 
   8   2   8     1993.19     2509.24    312.42 o 
   9   2   8     8471.46     9032.91    486.08 o 
  10   2   8      274.60      199.46    417.78 o 
  11   2   8     1418.08     1493.08    509.52 o 
  12   2   8     3824.75     4072.50    645.38 o 
  13   2   8     1384.44     1195.55    553.22 o 
  14   2   8     1162.50     1467.23    588.14 o 
  15   2   8      139.75      407.91    519.66 o 
  16   2   8       66.49      108.42    579.75 o 
  17   2   8      622.61     1073.62   1300.22 o 
 -17   3   8      366.91     1289.43   1313.70 o 
 -16   3   8     1427.91     2286.63    711.76 o 
 -15   3   8     1774.60     1729.29    692.44 o 
 -14   3   8      456.82      680.23    446.10 o 
 -13   3   8      243.89      507.12    371.67 o 
 -12   3   8     1304.04     1587.59    411.45 o 
 -11   3   8      333.41      393.74    323.82 o 
 -10   3   8      973.31     1095.06    339.51 o 
  -9   3   8      259.66      446.61    257.07 o 
  -8   3   8     4820.11     4931.94    340.56 o 
  -7   3   8     7332.76     8101.99    509.02 o 
  -6   3   8      398.70      560.37    169.29 o 
  -5   3   8     6404.54     5985.15    346.91 o 
  -4   3   8    26168.73    26935.12    536.33 o 
  -3   3   8     3645.36     3849.87    222.11 o 
  -2   3   8      334.10      489.95    101.26 o 
  -1   3   8     4477.69     5529.84    209.74 o 
   0   3   8      760.70      684.87    113.40 o 
   1   3   8     4477.04     5315.82    211.46 o 
   2   3   8      332.68      306.73    101.07 o 
   3   3   8     3637.30     4315.44    248.69 o 
   4   3   8    26108.80    26299.86    403.58 o 
   5   3   8     6380.80     6282.07    247.59 o 
   6   3   8      397.53      537.95    125.70 o 
   7   3   8     7306.27     7993.36    658.96 o 
   8   3   8     4807.81     4804.23    378.87 o 
   9   3   8      259.01      467.58    264.16 o 
  10   3   8      972.15     1493.34    331.91 o 
  11   3   8      332.62      -14.52    434.61 o 
  12   3   8     1300.54     1025.97    531.54 o 
  13   3   8      243.36      323.28    488.25 o 
  14   3   8      455.41      318.16    530.21 o 
  15   3   8     1769.56     1876.49    656.13 o 
  16   3   8     1423.75      948.93    634.85 o 
  17   3   8      365.65      605.04    952.53 o 
 -16   4   8      361.60      723.92    644.31 o 
 -15   4   8    14874.36    15030.88   1352.98 o 
 -14   4   8      829.41     1371.14    520.76 o 
 -13   4   8    13937.16    15626.06    786.24 o 
 -12   4   8      153.51      187.99    327.66 o 
 -11   4   8      171.21      340.11    320.07 o 
 -10   4   8     1186.43     1134.69    353.00 o 
  -9   4   8     2984.26     3500.99    380.66 o 
  -8   4   8      379.04       16.08    223.51 o 
  -7   4   8   143534.72   144246.67   2596.13 o 
  -6   4   8      519.75      410.17    169.26 o 
  -5   4   8    16646.86    17226.44    431.21 o 
  -4   4   8     3419.10     3645.04    241.12 o 
  -3   4   8    66337.80    72371.54    869.79 o 
  -2   4   8      793.26     1000.35    118.87 o 
  -1   4   8    16570.99    12406.60    292.72 o 
   0   4   8     2437.06     2255.29    159.85 o 
   1   4   8    16571.66    12555.73    297.41 o 
   2   4   8      791.08     1080.70    129.53 o 
   3   4   8    66180.70    73121.65    660.24 o 
   4   4   8     3410.33     3444.50    232.73 o 
   5   4   8    16617.55    17249.22    447.07 o 
   6   4   8      518.63      854.95    224.24 o 
   7   4   8   143249.47   143380.03   1492.90 o 
   8   4   8      377.62      516.69    247.45 o 
   9   4   8     2985.16     4015.04    402.15 o 
  10   4   8     1182.90     1572.30    349.96 o 
  11   4   8      170.39      213.37    326.81 o 
  12   4   8      152.99      -65.57    454.12 o 
  13   4   8    13903.14    16288.98   1103.62 o 
  14   4   8      827.63      668.16    534.68 o 
  16   4   8      360.53      -63.13    586.90 o 
  17   4   8       29.25     -188.78    873.23 o 
 -16   5   8      685.89      903.18    622.56 o 
 -15   5   8      749.09      899.98    517.14 o 
 -14   5   8        7.32      371.11    431.00 o 
 -13   5   8     8397.95     8829.06   1602.34 o 
 -12   5   8      248.68       64.86    351.76 o 
 -11   5   8     1670.98     2550.08    432.41 o 
 -10   5   8     3158.99     2948.83    385.29 o 
  -9   5   8    14882.98    14530.62    596.91 o 
  -8   5   8     1297.25     1602.57    292.66 o 
  -7   5   8      277.81      234.19    232.21 o 
  -6   5   8      327.15      301.42    151.82 o 
  -5   5   8    41304.38    43387.46   1169.24 o 
  -4   5   8     2621.11     2863.62    214.65 o 
  -3   5   8    13315.52    14138.91    363.27 o 
  -2   5   8     1858.63     1646.81    141.45 o 
  -1   5   8     2636.87     2111.60    157.74 o 
   0   5   8       67.53      -25.85     89.97 o 
   1   5   8     2640.19     2115.63    160.59 o 
   2   5   8     1856.53     2011.29    151.39 o 
   3   5   8    13288.03    13796.66    370.13 o 
   4   5   8     2617.47     2728.86    210.00 o 
   5   5   8    41204.54    42978.96    668.21 o 
   6   5   8      326.40      694.37    239.47 o 
   7   5   8      277.23      877.70    248.77 o 
   8   5   8     1294.06     1147.62    285.17 o 
   9   5   8    14831.61    14560.32    604.31 o 
  10   5   8     3151.00     3551.63    415.39 o 
  11   5   8     1668.92     2069.78    401.13 o 
  12   5   8      247.80      281.31    479.35 o 
  13   5   8     8372.62     8594.42    933.32 o 
  14   5   8        7.29      103.95    506.07 o 
  15   5   8      747.16      874.52    579.99 o 
  16   5   8      683.55      711.09    632.84 o 
  17   5   8     1628.22     1823.54   1424.30 o 
 -16   6   8     1268.15     1392.65    662.94 o 
 -15   6   8     2288.54     2964.23    632.63 o 
 -14   6   8     1144.09     1062.85    486.39 o 
 -13   6   8      772.08     1803.30    502.06 o 
 -12   6   8       13.32      122.41    396.55 o 
 -11   6   8    10297.51    10702.31    802.60 o 
 -10   6   8     5184.92     4727.15    453.26 o 
  -9   6   8    12138.08    11811.12    562.22 o 
  -8   6   8      675.68      737.16    272.80 o 
  -7   6   8    64625.36    62938.80   1576.20 o 
  -6   6   8     1851.67     1777.94    262.44 o 
  -5   6   8    10128.41     9796.86    425.49 o 
  -4   6   8     3207.96     2970.21    278.17 o 
  -3   6   8     4455.35     5093.84    322.63 o 
  -2   6   8      545.81      444.02    117.36 o 
  -1   6   8      173.42      329.82    111.56 o 
   0   6   8     4603.39     4357.80    214.10 o 
   1   6   8      172.77      397.20    111.75 o 
   2   6   8      546.25      479.85    121.16 o 
   3   6   8     4438.41     5272.97    265.31 o 
   4   6   8     3197.71     3258.57    212.60 o 
   5   6   8    10120.62     9961.21    440.35 o 
   6   6   8     1848.35     2022.35    292.01 o 
   7   6   8    64502.29    64610.91   1283.89 o 
   8   6   8      673.46      820.86    284.88 o 
   9   6   8    12102.30    12495.82    587.07 o 
  10   6   8     5170.68     4695.36    542.02 o 
  11   6   8    10270.63    11017.09    621.07 o 
  12   6   8       13.29     -170.10    332.23 o 
  13   6   8      770.16      918.98    544.41 o 
  14   6   8     1141.27      659.59    548.80 o 
  15   6   8     2284.12     2225.96    650.59 o 
  16   6   8     1263.86     1222.83    779.73 o 
 -16   7   8       82.15      436.74    753.26 o 
 -15   7   8      544.22      893.33    515.18 o 
 -14   7   8       52.38      756.41    457.14 o 
 -13   7   8     9959.85     8729.35    790.66 o 
 -12   7   8      584.24      563.31    422.03 o 
 -11   7   8     3192.44     3215.61    442.12 o 
 -10   7   8    20642.35    20889.24    740.04 o 
  -9   7   8      691.16      759.06    293.88 o 
  -8   7   8     9744.32     9279.99    507.17 o 
  -7   7   8      677.25      649.92    262.48 o 
  -6   7   8      482.25      529.29    210.72 o 
  -5   7   8     5244.95     5277.07    355.88 o 
  -4   7   8    31726.69    30319.06    669.70 o 
  -3   7   8    17704.13    16588.57    500.95 o 
  -2   7   8     4158.55     4716.08    262.89 o 
  -1   7   8    10389.44     9880.72    298.71 o 
   0   7   8      556.01      469.27    132.13 o 
   1   7   8    10387.95    10030.72    301.21 o 
   2   7   8     4157.28     4425.69    211.86 o 
   3   7   8    17681.05    18061.01    426.81 o 
   4   7   8    31705.61    31530.63    692.76 o 
   5   7   8     5236.90     5607.41    379.87 o 
   6   7   8      482.68      330.53    224.83 o 
   7   7   8      676.85      953.19    276.22 o 
   8   7   8     9717.07     9009.40    554.19 o 
   9   7   8      689.07      890.08    312.12 o 
  10   7   8    20601.59    20736.13    747.18 o 
  11   7   8     3186.63     3941.83    481.73 o 
  12   7   8      583.41      231.71    356.92 o 
  13   7   8     9931.93     8854.14    836.25 o 
  14   7   8       52.19      392.06    534.16 o 
  15   7   8      542.72      456.13    573.79 o 
  16   7   8       81.89      809.26   1213.89 o 
 -16   8   8     3882.52     3808.93   1400.02 o 
 -15   8   8      386.23      837.39    608.56 o 
 -14   8   8     4537.21     5239.31    726.05 o 
 -13   8   8      733.52     1167.05    464.15 o 
 -12   8   8     2716.79     2476.10    529.51 o 
 -11   8   8      700.88      546.46    383.61 o 
 -10   8   8     4112.86     4643.25    465.53 o 
  -9   8   8     1176.44     1585.24    343.24 o 
  -8   8   8     7488.33     5539.99    435.11 o 
  -7   8   8      665.42      706.05    294.05 o 
  -6   8   8     1998.38     2050.81    287.84 o 
  -5   8   8    14358.35    14374.02    518.90 o 
  -4   8   8     5737.52     6038.04    367.58 o 
  -3   8   8    11258.37    11356.73    434.39 o 
  -2   8   8     4073.79     4377.58    291.74 o 
  -1   8   8       72.86       53.42    116.28 o 
   0   8   8    30579.05    30991.81    584.96 o 
   1   8   8       72.71      -85.61    106.61 o 
   2   8   8     4076.29     4081.39    209.72 o 
   3   8   8    11240.90    11929.43    364.94 o 
   4   8   8     5730.84     6988.22    395.04 o 
   5   8   8    14335.49    14618.78    535.61 o 
   6   8   8     1989.99     2522.15    322.45 o 
   7   8   8      663.31      473.68    257.19 o 
   8   8   8     7461.21     6704.43    477.23 o 
   9   8   8     1175.82     1279.51    337.78 o 
  10   8   8     4102.93     4953.03    478.04 o 
  11   8   8      699.35      568.15    360.10 o 
  12   8   8     2709.72     2477.84    445.46 o 
  13   8   8      731.43     1043.53    409.39 o 
  14   8   8     4527.08     3480.96    689.34 o 
  15   8   8      385.38      283.24    658.77 o 
 -15   9   8      138.30      102.83    547.84 o 
 -14   9   8      593.51      756.84    550.70 o 
 -13   9   8      327.60      330.79    434.64 o 
 -12   9   8     7936.10     7833.60    689.01 o 
 -11   9   8      827.49      882.14    411.67 o 
 -10   9   8    24246.12    26788.49    851.51 o 
  -9   9   8        2.04       79.30    283.43 o 
  -8   9   8     4628.34     4592.40    435.88 o 
  -7   9   8      142.04      210.45    258.07 o 
  -6   9   8    15725.08    14629.99    554.29 o 
  -5   9   8      539.25      461.82    211.85 o 
  -4   9   8   139006.25   132979.20   2511.31 o 
  -3   9   8       48.03       96.20    151.97 o 
  -2   9   8      304.74      179.63    137.49 o 
  -1   9   8      289.69      219.50    122.14 o 
   0   9   8       51.58      187.29    123.71 o 
   1   9   8      289.46      290.48    128.37 o 
   2   9   8      307.30      150.36    108.37 o 
   3   9   8       47.97      122.38    125.79 o 
   4   9   8   138832.56   138246.42   1461.17 o 
   5   9   8      538.11      456.04    240.92 o 
   6   9   8    15695.46    15443.06    589.05 o 
   7   9   8      141.41      145.05    256.01 o 
   8   9   8     4618.10     4157.54    435.55 o 
   9   9   8        2.00     -153.41    285.23 o 
  10   9   8    24208.89    27097.75    866.90 o 
  11   9   8      824.82      576.19    363.00 o 
  12   9   8     7920.37     6992.18    625.10 o 
  13   9   8      326.63     -202.38    381.32 o 
  14   9   8      592.60      706.40    705.45 o 
  15   9   8      137.85      296.71    751.45 o 
 -15  10   8      850.60      593.14    598.97 o 
 -14  10   8      212.93      204.18    517.19 o 
 -13  10   8      438.16      765.51    460.07 o 
 -12  10   8      551.52      205.95    380.77 o 
 -11  10   8     1575.10     1876.53    450.21 o 
 -10  10   8      349.30      959.28    395.91 o 
  -9  10   8      613.45      338.37    295.01 o 
  -8  10   8     6250.65     5041.33    445.37 o 
  -7  10   8     1777.06     1616.70    372.56 o 
  -6  10   8     5303.74     5070.58    403.22 o 
  -5  10   8     1328.47     1366.23    265.55 o 
  -4  10   8     9715.63     9545.33    449.61 o 
  -3  10   8      360.19      411.76    189.80 o 
  -2  10   8      344.77      312.61    156.04 o 
  -1  10   8     1953.44     2135.23    222.81 o 
   0  10   8      495.92      553.85    145.59 o 
   1  10   8     1952.87     2416.95    211.37 o 
   2  10   8      344.60      335.82    152.39 o 
   3  10   8      359.75       57.74    179.03 o 
   4  10   8     9694.98     9613.45    461.46 o 
   5  10   8     1326.93     1243.33    312.38 o 
   6  10   8     5289.02     5390.59    430.22 o 
   7  10   8     1773.52     1979.69    348.84 o 
   8  10   8     6232.54     5251.74    470.49 o 
   9  10   8      611.92      483.19    319.44 o 
  10  10   8      348.39      553.14    342.08 o 
  11  10   8     1570.97     1395.62    390.74 o 
  12  10   8      549.97      376.28    379.44 o 
  13  10   8      436.74      567.58    469.51 o 
  14  10   8      212.16      803.85    727.71 o 
  15  10   8      847.77      865.30   1028.43 o 
 -14  11   8      266.43     -213.09    475.91 o 
 -13  11   8       70.31      225.28    468.25 o 
 -12  11   8      176.53      187.74    362.76 o 
 -11  11   8      904.64      750.13    386.31 o 
 -10  11   8    15103.40    15727.72    803.81 o 
  -9  11   8     1166.23     1244.01    352.59 o 
  -8  11   8     4065.52     4209.17    435.87 o 
  -7  11   8      438.40      574.86    330.38 o 
  -6  11   8    11163.62    10237.86    517.28 o 
  -5  11   8     1041.64     1292.90    272.20 o 
  -4  11   8     6531.34     6905.47    421.70 o 
  -3  11   8       29.36      152.31    171.87 o 
  -2  11   8     4707.18     5118.33    350.33 o 
  -1  11   8     1527.10     1847.51    221.46 o 
   0  11   8      510.21      524.33    165.92 o 
   1  11   8     1525.86     1606.22    186.55 o 
   2  11   8     4702.46     5025.80    302.41 o 
   3  11   8       29.39      -81.98    170.04 o 
   4  11   8     6529.89     7410.38    449.42 o 
   5  11   8     1038.76      886.54    295.15 o 
   6  11   8    11149.48    11410.69    555.01 o 
   7  11   8      437.32      382.97    295.73 o 
   8  11   8     4056.11     4272.96    456.76 o 
   9  11   8     1165.23     1418.27    381.08 o 
  10  11   8    15067.98    13901.95    780.73 o 
  11  11   8      901.79      831.04    384.05 o 
  12  11   8      176.10      157.99    412.54 o 
  13  11   8       70.13     -133.10    439.84 o 
  14  11   8      265.94      441.64    493.69 o 
 -14  12   8     2684.53     2079.00    706.61 o 
 -13  12   8     6681.70     6860.56    807.06 o 
 -12  12   8     4826.48     5162.87    632.50 o 
 -11  12   8     3792.69     3482.31    565.23 o 
 -10  12   8     1350.85     1259.01    411.75 o 
  -9  12   8    29843.36    29502.32   1084.21 o 
  -8  12   8      507.25      398.79    288.21 o 
  -7  12   8     8058.21     7773.47    854.25 o 
  -6  12   8      429.03      201.12    233.68 o 
  -5  12   8    31348.85    31473.83    986.21 o 
  -4  12   8    14560.45    13669.77    545.50 o 
  -3  12   8    16687.34    16838.57    576.75 o 
  -2  12   8    13343.92    13191.91    658.95 o 
  -1  12   8    30824.28    29713.11    633.84 o 
   0  12   8    10849.00    10885.90    403.84 o 
   1  12   8    30813.53    29838.39    558.74 o 
   2  12   8    13333.48    14496.72    530.85 o 
   3  12   8    16673.74    16746.73    582.63 o 
   4  12   8    14541.57    14797.71    582.73 o 
   5  12   8    31326.93    32416.43    833.25 o 
   6  12   8      428.37      290.40    279.55 o 
   7  12   8     8050.59     9918.02    578.90 o 
   8  12   8      505.60      134.44    291.56 o 
   9  12   8    29785.79    29801.15    926.08 o 
  10  12   8     1348.22     1024.12    383.71 o 
  11  12   8     3785.22     3686.97    511.76 o 
  12  12   8     4814.92     5583.66    666.62 o 
  13  12   8     6668.56     6552.99    740.74 o 
  14  12   8     2678.28     2898.18    646.18 o 
 -14  13   8       67.76      955.06    699.08 o 
 -13  13   8     4018.13     3210.87    687.29 o 
 -12  13   8      488.40      481.74    456.16 o 
 -11  13   8     5926.84     5950.95    729.44 o 
 -10  13   8      866.07      619.75    400.95 o 
  -9  13   8      410.37      897.11    385.88 o 
  -8  13   8     1796.97     1992.56    447.97 o 
  -7  13   8     4845.07     4439.06    519.69 o 
  -6  13   8     5994.01     6127.30    458.64 o 
  -5  13   8      786.63      676.53    257.38 o 
  -4  13   8     6638.01     7053.23    460.79 o 
  -3  13   8    28016.93    27308.58    899.76 o 
  -2  13   8     7170.53     6619.02    413.74 o 
  -1  13   8    18694.34    18488.97    531.28 o 
   0  13   8       77.70      -17.81    149.55 o 
   1  13   8    18690.04    19361.15    598.92 o 
   2  13   8     7168.45     7155.38    434.22 o 
   3  13   8    27991.04    27545.47    747.79 o 
   4  13   8     6629.81     6681.19    459.26 o 
   5  13   8      784.20      679.56    282.15 o 
   6  13   8     5984.07     6188.95    492.21 o 
   7  13   8     4831.60     4323.40    454.88 o 
   8  13   8     1795.02     2677.36    426.79 o 
   9  13   8      410.18      658.48    367.17 o 
  10  13   8      864.51     1066.63    400.88 o 
  11  13   8     5911.98     5799.33    654.28 o 
  12  13   8      487.09      401.06    462.82 o 
  13  13   8     4010.15     3932.89    666.28 o 
  14  13   8       67.67       85.23    713.01 o 
  15  13   8     4692.60     3962.69   1615.83 o 
 -13  14   8      694.80     1153.24    550.42 o 
 -12  14   8       23.28      591.67    475.36 o 
 -11  14   8     2833.28     2563.43    528.13 o 
 -10  14   8      574.23     1018.89    423.77 o 
  -9  14   8    16137.87    16746.40   1927.94 o 
  -8  14   8      180.84      197.32    351.24 o 
  -7  14   8      315.79      491.45    299.02 o 
  -6  14   8      685.55      527.81    269.30 o 
  -5  14   8    30866.33    30266.97    841.60 o 
  -4  14   8      260.52      187.65    229.93 o 
  -3  14   8    39708.45    37259.28   1514.21 o 
  -2  14   8     1942.39     2148.54    308.24 o 
  -1  14   8      645.79     1018.56    246.19 o 
   0  14   8      607.28      483.70    198.74 o 
   1  14   8      645.66      914.74    292.80 o 
   2  14   8     1939.97     1929.32    359.26 o 
   3  14   8    39687.34    38814.85    899.19 o 
   4  14   8      259.94      457.30    256.38 o 
   5  14   8    30824.45    31756.84    863.98 o 
   6  14   8      684.10     1147.82    365.46 o 
   7  14   8      315.49      316.83    301.23 o 
   8  14   8      180.54     -184.51    322.27 o 
   9  14   8    16110.87    16941.48    757.77 o 
  10  14   8      572.94      743.70    440.77 o 
  11  14   8     2826.25     3124.88    575.07 o 
  12  14   8       23.21       50.69    448.89 o 
  13  14   8      693.37     1571.73    557.08 o 
  14  14   8       53.79      576.55    766.54 o 
 -13  15   8      262.08       85.00    505.55 o 
 -12  15   8      915.86      697.51    511.55 o 
 -11  15   8     2046.71     1748.84    564.49 o 
 -10  15   8      545.27      337.25    413.00 o 
  -9  15   8      513.13      573.67    398.04 o 
  -8  15   8      710.34      573.28    383.80 o 
  -7  15   8     1359.70     1416.55    438.65 o 
  -6  15   8      569.99      372.26    265.35 o 
  -5  15   8      174.88      120.14    242.10 o 
  -4  15   8      301.22      416.49    239.48 o 
  -3  15   8     4908.82     5266.56    426.64 o 
  -2  15   8      616.64      628.43    242.96 o 
  -1  15   8    12355.08    11233.03    517.39 o 
   0  15   8       49.15       91.55    204.13 o 
   1  15   8    12351.89    12003.27    620.17 o 
   2  15   8      616.86     1005.24    317.45 o 
   3  15   8     4904.66     5583.45    507.72 o 
   4  15   8      300.86       61.79    258.18 o 
   5  15   8      174.41       64.10    265.83 o 
   6  15   8      569.04      326.58    329.41 o 
   7  15   8     1356.46     1340.67    382.12 o 
   8  15   8      709.72      804.57    365.92 o 
   9  15   8      512.28      534.88    415.92 o 
  10  15   8      544.12      658.46    442.51 o 
  11  15   8     2042.66     2629.08    558.59 o 
  12  15   8      913.92      624.13    462.60 o 
  13  15   8      261.47       32.34    596.87 o 
 -13  16   8     1688.07     1739.92   1742.61 o 
 -12  16   8      392.57      426.00    494.66 o 
 -11  16   8     1249.30      830.33    490.80 o 
 -10  16   8      175.94      -63.50    407.37 o 
  -9  16   8      539.51      415.92    396.04 o 
  -8  16   8      266.86      142.81    348.62 o 
  -7  16   8     3766.95     3768.14    567.79 o 
  -6  16   8      664.05      785.04    331.25 o 
  -5  16   8      806.62     1007.39    309.22 o 
  -4  16   8     3171.23     3419.02    448.76 o 
  -3  16   8      283.93       90.15    228.23 o 
  -2  16   8     1076.70     1212.37    286.72 o 
  -1  16   8     7855.58     7870.09    542.23 o 
   0  16   8     4065.12     3863.97    509.08 o 
   1  16   8     7855.83     8098.29    570.87 o 
   2  16   8     1075.53     1051.05    320.09 o 
   3  16   8      283.63       82.80    281.92 o 
   4  16   8     3167.29     3027.21    521.76 o 
   5  16   8      805.92     1002.02    321.16 o 
   6  16   8      663.25      528.67    305.84 o 
   7  16   8     3760.16     3845.20    533.01 o 
   8  16   8      266.65      138.13    382.50 o 
   9  16   8      538.68      430.49    484.64 o 
  10  16   8      175.46        6.71    408.47 o 
  11  16   8     1246.70     1114.00    508.20 o 
  12  16   8      392.04      150.71    499.75 o 
  13  16   8     1684.13     1505.23   1359.56 o 
 -12  17   8     8303.28     9185.68   1422.03 o 
 -11  17   8      654.57      751.44    511.27 o 
 -10  17   8    22481.25    25018.53   1222.72 o 
  -9  17   8      198.06      305.62    366.52 o 
  -8  17   8     2453.67     2353.55    505.21 o 
  -7  17   8      374.88      387.30    386.80 o 
  -6  17   8     3238.58     2700.83    540.17 o 
  -5  17   8      126.28      121.91    266.71 o 
  -4  17   8    43293.95    43586.85   1077.29 o 
  -3  17   8     2801.95     2768.83    375.92 o 
  -2  17   8    14950.94    14755.47    620.28 o 
  -1  17   8      265.40       94.68    313.97 o 
   0  17   8      193.50      130.64    300.12 o 
   1  17   8      265.18      551.35    309.10 o 
   2  17   8    14944.11    15877.46    738.40 o 
   3  17   8     2799.71     2855.93    444.46 o 
   4  17   8    43260.59    45559.23   1796.88 o 
   5  17   8      126.10      206.86    306.32 o 
   6  17   8     3235.44     3797.52    466.92 o 
   7  17   8      373.97      114.64    419.09 o 
   8  17   8     2450.07     2050.89    498.81 o 
   9  17   8      197.87     -213.10    391.09 o 
  10  17   8    22440.25    24349.24   1084.64 o 
  11  17   8      653.20     1077.91    530.51 o 
  12  17   8     8286.59     8618.06   1091.74 o 
 -11  18   8      135.13      188.40    491.78 o 
 -10  18   8     2376.92     2697.72    641.85 o 
  -9  18   8      276.58       74.33    443.41 o 
  -8  18   8     1976.37     1428.69    460.47 o 
  -7  18   8     3641.28     4121.81    687.21 o 
  -6  18   8      256.74      163.54    364.41 o 
  -5  18   8      244.36       38.32    310.22 o 
  -4  18   8      918.16     1082.20    316.50 o 
  -3  18   8     1464.01     1387.20    336.00 o 
  -2  18   8    11167.84    11781.12    671.80 o 
  -1  18   8     2599.22     2582.15    474.90 o 
   0  18   8     1334.58     1431.60    416.31 o 
   1  18   8     2598.22     2645.81    494.53 o 
   2  18   8    11161.11    12044.43    713.85 o 
   3  18   8     1463.01     1584.26    397.94 o 
   4  18   8      918.02     1143.75    379.65 o 
   5  18   8      244.12      203.64    338.52 o 
   6  18   8      256.57       70.82    366.31 o 
   7  18   8     3635.11     4057.74    640.86 o 
   8  18   8     1972.35     1736.40    549.15 o 
   9  18   8      276.35       95.02    429.37 o 
  10  18   8     2372.05     3471.71    619.60 o 
  11  18   8      134.98      189.95    488.47 o 
 -11  19   8       94.24     1278.64   1567.27 o 
 -10  19   8     2558.77     2676.65    634.51 o 
  -9  19   8      765.63     1167.92    527.85 o 
  -8  19   8     6995.65    10108.86    896.55 o 
  -7  19   8      533.60      641.18    408.64 o 
  -6  19   8     5664.99     5199.37    587.13 o 
  -5  19   8      351.59      197.21    394.10 o 
  -4  19   8    10075.06    10807.35    675.37 o 
  -3  19   8       74.00       54.46    287.54 o 
  -2  19   8     6797.24     6499.07    658.93 o 
  -1  19   8      637.56      188.14    350.70 o 
   0  19   8       39.91        6.68    340.11 o 
   1  19   8      637.59      713.93    462.95 o 
   2  19   8     6796.57     6806.78    607.68 o 
   3  19   8       73.99      202.93    322.13 o 
   4  19   8    10068.39     9866.60    704.83 o 
   5  19   8      351.50     -277.00    345.13 o 
   6  19   8     5654.88     6097.48    723.73 o 
   7  19   8      532.68      708.53    434.59 o 
   8  19   8     6984.97     8083.30    843.69 o 
   9  19   8      764.48     1073.07    558.43 o 
  10  19   8     2553.86     2777.40    624.31 o 
  11  19   8       94.03      275.15   1122.18 o 
 -10  20   8     4563.53     5499.96   1243.10 o 
  -9  20   8     1059.65     1096.39    526.97 o 
  -8  20   8       36.67     -406.15    406.15 o 
  -7  20   8    10347.51    11460.74    826.40 o 
  -6  20   8      447.71      641.68    404.35 o 
  -5  20   8     2178.52     1715.60    510.49 o 
  -4  20   8     2046.73     2316.06    456.44 o 
  -3  20   8      559.96      824.92    401.09 o 
  -2  20   8     6686.62     7065.50    695.81 o 
  -1  20   8     7104.48     7394.40    706.68 o 
   0  20   8    14351.47    14873.44    870.22 o 
   1  20   8     7103.45     7791.01    851.94 o 
   2  20   8     6684.52     6418.55    676.57 o 
   3  20   8      559.15      715.25    356.17 o 
   4  20   8     2044.99     1833.48    531.37 o 
   5  20   8     2177.70     2127.69    555.90 o 
   6  20   8      447.11      245.95    414.37 o 
   7  20   8    10335.73    11916.44    948.85 o 
   8  20   8       36.58      108.60    422.35 o 
   9  20   8     1058.19      987.84    692.06 o 
  10  20   8     4557.02     5637.86   1788.47 o 
  -9  21   8      600.44      532.97    672.77 o 
  -8  21   8     3718.49     3281.96    673.89 o 
  -7  21   8        2.13      681.61    479.69 o 
  -6  21   8     3573.10     3309.47    623.48 o 
  -5  21   8      891.30     1564.31    494.27 o 
  -4  21   8      322.06      295.91    393.86 o 
  -3  21   8      492.57      294.84    529.83 o 
  -2  21   8     2900.41     3361.39    573.95 o 
  -1  21   8     1440.81     1551.92    467.66 o 
   0  21   8       46.49       62.72    350.04 o 
   1  21   8     1440.85     1819.43    583.53 o 
   2  21   8     2899.44     2976.65    565.03 o 
   3  21   8      492.25      290.32    462.16 o 
   4  21   8      321.53      -43.62    398.47 o 
   5  21   8      889.82      597.56    447.89 o 
   6  21   8     3569.84     4153.24    676.86 o 
   7  21   8        2.13      291.26    445.73 o 
   8  21   8     3711.52     3285.76    691.16 o 
   9  21   8      599.26      693.31    947.17 o 
  -8  22   8     1337.53     1555.61    760.72 o 
  -7  22   8    15704.52    17570.74   1115.68 o 
  -6  22   8      123.10       35.45    467.81 o 
  -5  22   8     2001.52     2503.11    611.06 o 
  -4  22   8       14.04     -369.41    615.96 o 
  -3  22   8     1356.14     1015.66    543.74 o 
  -2  22   8      245.24      191.85    389.03 o 
  -1  22   8    12707.39    13235.76    930.99 o 
   0  22   8      214.18      265.48    381.49 o 
   1  22   8    12706.29    13298.78   1098.81 o 
   2  22   8      245.38      751.96    504.64 o 
   3  22   8     1356.09     1685.41    608.18 o 
   4  22   8       14.05     -140.51    375.80 o 
   5  22   8     1999.38     1717.05    534.90 o 
   6  22   8      123.04      138.15    447.65 o 
   7  22   8    15687.01    16373.77   1129.86 o 
   8  22   8     1335.06     1224.38    952.25 o 
   9  22   8     2726.93     1704.85   1486.35 o 
  -8  23   8      468.17     1518.72   1141.06 o 
  -7  23   8      696.07      866.44    724.72 o 
  -6  23   8       99.36     -111.75    558.10 o 
  -5  23   8      989.64      153.28    679.35 o 
  -4  23   8       96.93     -491.45    660.03 o 
  -3  23   8     1846.46     1702.39    631.57 o 
  -2  23   8      658.44      -56.51    485.42 o 
  -1  23   8       91.44     -143.89    383.16 o 
   0  23   8      144.54       -3.81    471.69 o 
   1  23   8       91.34     -218.04    427.36 o 
   2  23   8      657.92      819.50    710.61 o 
   3  23   8     1845.49     2847.10    708.99 o 
   4  23   8       96.94      250.05    522.49 o 
   5  23   8      988.80     1440.43    559.94 o 
   6  23   8       99.21      674.42    594.67 o 
   7  23   8      695.31      -26.65    882.26 o 
   8  23   8      467.20     1265.15   1459.37 o 
  -5  24   8      139.47      701.36   1025.07 o 
  -4  24   8      250.01     -222.97    655.90 o 
  -3  24   8     2147.48      787.43    798.79 o 
  -2  24   8      293.02      290.17    546.86 o 
  -1  24   8     2947.20     3563.61   1306.96 o 
   0  24   8     2915.25     2270.96    703.05 o 
   1  24   8     2947.38     2799.17    742.52 o 
   2  24   8      293.08      212.57    709.71 o 
   3  24   8     2147.78     1576.00    624.59 o 
   4  24   8      249.83      221.71    549.62 o 
   5  24   8      139.25       16.19   1335.28 o 
   6  24   8      245.67     -187.59    848.76 o 
  -4  25   8    12454.69    14180.98   2185.01 o 
  -3  25   8     1708.00      428.91   1195.01 o 
  -2  25   8     8728.20     8200.53   1842.42 o 
  -1  25   8     7657.97     5751.16   1632.01 o 
   0  25   8      105.49      625.83   1043.95 o 
   1  25   8     7658.76     6286.10   1133.85 o 
   3  25   8     1706.44     1909.86   1127.57 o 
 -15   0   9      609.06      510.26    673.04 o 
 -13   0   9     1568.16     1420.51    689.65 o 
 -11   0   9     5560.32     3402.54    776.89 o 
  -9   0   9      621.39      530.86    353.57 o 
  -7   0   9     1387.15     1770.84    379.72 o 
  -5   0   9     4991.11     4446.10    437.36 o 
  -3   0   9      108.60      142.93    150.99 o 
  -1   0   9     3731.95     4038.70    288.46 o 
   1   0   9     3725.61     3650.98    279.90 o 
   3   0   9      107.88      304.85    161.60 o 
   5   0   9     4976.58     4720.95    512.00 o 
   7   0   9     1384.29     1476.38    343.26 o 
   9   0   9      618.01       15.03    552.81 o 
  11   0   9     5536.71     3794.67    821.67 o 
  13   0   9     1561.88     1276.79    791.78 o 
  15   0   9      606.70      536.61    812.31 o 
 -16   1   9      600.18     2060.70    904.68 o 
 -15   1   9      179.89      587.92    554.62 o 
 -14   1   9       16.15      371.07    441.48 o 
 -13   1   9      637.53      758.52    449.17 o 
 -12   1   9      214.57      495.06    342.13 o 
 -11   1   9     1017.40     1027.91    353.24 o 
 -10   1   9       43.44      257.77    253.30 o 
  -9   1   9      136.49      113.20    223.13 o 
  -8   1   9      622.73      620.98    234.17 o 
  -7   1   9      451.60      401.64    184.22 o 
  -6   1   9      312.65      284.22    164.64 o 
  -5   1   9     1753.39     1824.95    175.13 o 
  -4   1   9      635.58      741.46    146.13 o 
  -3   1   9     2152.52     2225.03    167.99 o 
  -2   1   9        6.83       48.19     91.93 o 
  -1   1   9     5767.62     6384.37    236.62 o 
   0   1   9        2.40      -84.62     84.62 o 
   1   1   9     5758.69     6082.84    239.34 o 
   2   1   9        6.81      -62.77     93.94 o 
   3   1   9     2148.08     2402.65    182.96 o 
   4   1   9      633.86      671.10    146.10 o 
   5   1   9     1745.92     2015.96    183.04 o 
   6   1   9      311.72      224.77    135.32 o 
   7   1   9      450.35      489.08    216.12 o 
   8   1   9      621.01      470.80    243.18 o 
   9   1   9      135.91       32.71    391.63 o 
  10   1   9       43.08     -152.29    412.36 o 
  11   1   9     1012.63      533.92    473.87 o 
  12   1   9      213.76      475.92    482.71 o 
  13   1   9      635.49      661.59    517.68 o 
  14   1   9       16.09     -393.01    463.60 o 
  15   1   9      179.46     -479.96    494.86 o 
  16   1   9      598.89       37.78    591.76 o 
 -16   2   9      235.78      961.04    652.59 o 
 -15   2   9      569.35     1330.21    690.42 o 
 -14   2   9      129.23       62.41    425.85 o 
 -13   2   9      959.97     1108.11    458.99 o 
 -12   2   9       50.60     -302.79    302.79 o 
 -11   2   9      801.82      817.61    343.67 o 
 -10   2   9      502.08      308.32    302.14 o 
  -9   2   9      564.03      644.84    253.11 o 
  -8   2   9      282.21      -50.66    191.97 o 
  -7   2   9     1209.83     1018.81    233.49 o 
  -6   2   9      165.79      171.74    181.86 o 
  -5   2   9     1380.62     1397.36    196.88 o 
  -4   2   9      315.15      274.88    124.19 o 
  -3   2   9      372.00      437.99    113.53 o 
  -2   2   9      493.28      463.67    110.66 o 
  -1   2   9      226.17      178.72    101.74 o 
   0   2   9      211.86      128.74    100.36 o 
   1   2   9      225.99      234.56    108.51 o 
   2   2   9      491.69      546.88    124.44 o 
   3   2   9      370.95      367.48    122.64 o 
   4   2   9      314.04      230.09    134.75 o 
   5   2   9     1375.94     1470.74    167.98 o 
   6   2   9      165.49      106.71    140.73 o 
   7   2   9     1205.14     1124.09    208.38 o 
   8   2   9      281.43      123.17    218.21 o 
   9   2   9      561.45      413.95    318.39 o 
  10   2   9      499.81      778.58    460.01 o 
  11   2   9      798.43      282.89    454.32 o 
  12   2   9       50.44     -235.97    471.84 o 
  13   2   9      956.15      249.88    511.72 o 
  14   2   9      128.86        7.45    482.71 o 
  15   2   9      568.07      658.02    571.90 o 
  16   2   9      235.39     -452.58    564.21 o 
 -16   3   9      461.89      957.24    631.65 o 
 -15   3   9       13.77      501.53    568.56 o 
 -14   3   9     1301.49     1297.46    584.31 o 
 -13   3   9      151.81       40.19    361.82 o 
 -12   3   9      196.67      235.50    342.25 o 
 -11   3   9       21.43       97.21    307.76 o 
 -10   3   9      610.45      568.00    318.78 o 
  -9   3   9     1033.79      748.14    311.73 o 
  -8   3   9      724.55      821.99    264.95 o 
  -7   3   9       64.96       48.80    186.40 o 
  -6   3   9      910.49      850.36    207.50 o 
  -5   3   9      269.16      304.78    152.63 o 
  -4   3   9      185.05      286.82    156.40 o 
  -3   3   9      566.23      473.84    112.84 o 
  -2   3   9      762.84      734.49    125.64 o 
  -1   3   9      532.23      393.86    112.83 o 
   0   3   9        0.09      -41.20     93.02 o 
   1   3   9      531.04      390.37    120.01 o 
   2   3   9      761.04      855.19    138.74 o 
   3   3   9      564.11      540.07    137.10 o 
   4   3   9      184.79      146.85    134.51 o 
   5   3   9      268.52      154.32    123.12 o 
   6   3   9      905.11      789.70    194.01 o 
   7   3   9       64.69       26.05    205.19 o 
   8   3   9      722.66      857.65    269.70 o 
   9   3   9     1030.23     1154.72    312.10 o 
  10   3   9      608.18      742.28    457.94 o 
  11   3   9       21.33      286.01    453.93 o 
  12   3   9      196.05       63.13    475.44 o 
  13   3   9      151.50     -377.73    475.23 o 
  14   3   9     1296.32      402.04    539.90 o 
  15   3   9       13.72     -262.29    526.16 o 
  16   3   9      460.37      295.85    608.01 o 
 -16   4   9      615.62      545.16    610.82 o 
 -15   4   9      223.25      264.48    550.45 o 
 -14   4   9       96.70      461.70    460.69 o 
 -13   4   9        3.80     -129.89    335.43 o 
 -12   4   9      905.74      701.32    362.98 o 
 -11   4   9      228.22      193.84    306.10 o 
 -10   4   9      378.92      566.99    304.48 o 
  -9   4   9      266.71       32.11    273.00 o 
  -8   4   9      436.42      318.57    236.29 o 
  -7   4   9      891.55      977.85    273.01 o 
  -6   4   9      477.94      505.69    170.21 o 
  -5   4   9      238.65      326.81    149.52 o 
  -4   4   9      494.04      461.92    158.16 o 
  -3   4   9      291.87      331.72    150.44 o 
  -2   4   9      445.04      403.80    117.00 o 
  -1   4   9       94.85       97.81    103.82 o 
   0   4   9      643.12      606.09    125.47 o 
   1   4   9       94.67      159.31    107.79 o 
   2   4   9      444.28      435.86    124.96 o 
   3   4   9      291.04      279.73    126.52 o 
   4   4   9      492.10      609.75    165.92 o 
   5   4   9      237.83      351.67    145.48 o 
   6   4   9      476.16      483.61    241.51 o 
   7   4   9      889.24     1131.49    269.05 o 
   8   4   9      434.67      470.01    252.86 o 
   9   4   9      265.89      358.72    288.51 o 
  10   4   9      377.65      120.76    284.62 o 
  11   4   9      227.39      184.72    441.52 o 
  12   4   9      902.17     1638.10    556.58 o 
  13   4   9        3.79     -329.29    477.22 o 
  14   4   9       96.48      -96.45    507.95 o 
  15   4   9      222.77      556.21    581.72 o 
  16   4   9      613.53       -7.80    592.09 o 
 -16   5   9      304.76      711.97    635.45 o 
 -15   5   9       60.95      267.58    482.73 o 
 -14   5   9     3455.13     1942.79    697.35 o 
 -13   5   9      113.03      389.89    411.10 o 
 -12   5   9       49.43       60.81    340.21 o 
 -11   5   9      386.06      327.47    338.59 o 
 -10   5   9     2111.69     1853.30    381.07 o 
  -9   5   9        2.16     -112.27    259.23 o 
  -8   5   9     1981.79     1964.17    313.45 o 
  -7   5   9       77.07       62.12    211.12 o 
  -6   5   9      866.59     1074.22    239.20 o 
  -5   5   9      107.54      101.35    173.51 o 
  -4   5   9     5835.75     5828.14    283.34 o 
  -3   5   9      156.87      184.59    136.91 o 
  -2   5   9      905.85     1037.76    145.93 o 
  -1   5   9      395.23      331.86    120.13 o 
   0   5   9       62.78     -101.22    101.22 o 
   1   5   9      395.03      448.18    129.38 o 
   2   5   9      903.09     1102.61    149.91 o 
   3   5   9      156.62      -98.46     98.46 o 
   4   5   9     5823.74     5344.27    275.66 o 
   5   5   9      106.89     -108.10    168.74 o 
   6   5   9      865.03      849.93    269.00 o 
   7   5   9       76.79      -42.40    222.31 o 
   8   5   9     1973.09     2022.63    320.85 o 
   9   5   9        2.16     -230.28    254.56 o 
  10   5   9     2101.43     1137.00    346.64 o 
  11   5   9      385.44      529.75    380.17 o 
  12   5   9       49.33      409.42    483.94 o 
  13   5   9      112.66     -141.33    489.44 o 
  14   5   9     3441.74     3373.03    678.54 o 
  15   5   9       60.76      110.54    549.86 o 
  16   5   9      303.68      387.48    706.86 o 
 -16   6   9      362.87      102.77    712.09 o 
 -15   6   9      429.53      108.71    465.85 o 
 -14   6   9      206.84      632.41    444.41 o 
 -13   6   9       37.11      521.22    426.61 o 
 -12   6   9      346.11      701.90    371.28 o 
 -11   6   9       20.70       49.08    306.44 o 
 -10   6   9     1154.96     1249.76    340.40 o 
  -9   6   9      478.42      167.43    275.58 o 
  -8   6   9     1258.40     1077.56    296.13 o 
  -7   6   9      952.48      954.44    258.97 o 
  -6   6   9      254.92      183.03    196.04 o 
  -5   6   9     1203.63     1125.46    227.68 o 
  -4   6   9      426.99      464.87    182.83 o 
  -3   6   9       47.24      150.96    121.24 o 
  -2   6   9       71.30      161.70    117.77 o 
  -1   6   9       68.96      192.08    128.80 o 
   0   6   9        2.45      -16.92    119.28 o 
   1   6   9       68.90       37.64    124.12 o 
   2   6   9       71.45      213.82    116.70 o 
   3   6   9       47.22       25.66    132.07 o 
   4   6   9      424.73      459.31    144.71 o 
   5   6   9     1201.73     1478.60    259.53 o 
   6   6   9      253.87      271.79    258.21 o 
   7   6   9      949.83     1419.06    299.85 o 
   8   6   9     1253.80     1753.95    334.48 o 
   9   6   9      476.12      195.81    291.69 o 
  10   6   9     1151.04      939.36    339.40 o 
  11   6   9       20.71     -239.23    298.58 o 
  12   6   9      344.74      545.64    502.84 o 
  13   6   9       37.05      340.95    507.96 o 
  14   6   9      206.42       66.78    518.73 o 
  15   6   9      428.43      574.57    579.19 o 
  16   6   9      361.81      262.60    825.16 o 
 -16   7   9      450.25      363.90    738.16 o 
 -15   7   9      509.86      603.40    491.26 o 
 -14   7   9      258.58      277.10    455.56 o 
 -13   7   9       65.23      246.93    416.92 o 
 -12   7   9      990.32     1181.13    464.78 o 
 -11   7   9       69.99      149.06    337.52 o 
 -10   7   9      167.18       59.93    283.49 o 
  -9   7   9      465.34      367.40    288.45 o 
  -8   7   9      754.04      796.30    281.89 o 
  -7   7   9      784.86      555.21    257.79 o 
  -6   7   9     1288.86     1233.21    263.39 o 
  -5   7   9       86.88      -76.42    172.98 o 
  -4   7   9      222.40      130.76    169.51 o 
  -3   7   9      598.84      584.70    193.32 o 
  -2   7   9      703.03      670.97    134.65 o 
  -1   7   9     1304.69     1272.03    161.90 o 
   0   7   9      340.41      252.44    131.98 o 
   1   7   9     1304.82     1203.85    161.03 o 
   2   7   9      701.56      847.70    136.86 o 
   3   7   9      597.27      562.93    152.33 o 
   4   7   9      221.93      287.58    189.15 o 
   5   7   9       86.75      203.06    200.84 o 
   6   7   9     1285.59     1627.75    328.95 o 
   7   7   9      781.64      793.59    269.47 o 
   8   7   9      751.66      722.06    306.40 o 
   9   7   9      463.53      680.24    307.96 o 
  10   7   9      166.89      492.91    329.16 o 
  11   7   9       69.86       65.72    307.55 o 
  12   7   9      987.04      962.55    436.31 o 
  13   7   9       64.98      175.90    500.41 o 
  14   7   9      257.86      107.76    510.66 o 
  15   7   9      508.92      630.46    596.89 o 
  16   7   9      449.36     1373.05   1346.07 o 
 -16   8   9       25.10     -784.99    936.05 o 
 -15   8   9       62.01      406.04    497.11 o 
 -14   8   9       43.83       27.42    442.21 o 
 -13   8   9      774.24      634.87    459.02 o 
 -12   8   9       46.36      298.55    416.93 o 
 -11   8   9     4364.14     3406.65    623.08 o 
 -10   8   9      304.16      555.00    296.11 o 
  -9   8   9      217.95      114.11    283.39 o 
  -8   8   9      354.96      342.69    272.21 o 
  -7   8   9      882.14      926.42    291.34 o 
  -6   8   9      112.05      204.17    210.39 o 
  -5   8   9      446.98      364.33    204.85 o 
  -4   8   9        9.60      -95.55    152.05 o 
  -3   8   9     3796.52     3889.64    310.05 o 
  -2   8   9      156.13       90.56    136.97 o 
  -1   8   9     2900.03     2439.06    196.86 o 
   0   8   9        1.41       26.49    112.35 o 
   1   8   9     2897.70     3319.53    216.81 o 
   2   8   9      155.86      100.21    113.33 o 
   3   8   9     3788.73     3764.42    253.19 o 
   4   8   9        9.60      -51.77    175.21 o 
   5   8   9      445.43      377.70    223.88 o 
   6   8   9      111.48      429.98    277.00 o 
   7   8   9      877.46      775.16    281.49 o 
   8   8   9      353.66      666.56    316.21 o 
   9   8   9      217.29      285.48    305.67 o 
  10   8   9      303.23      184.02    301.15 o 
  11   8   9     4346.97     3936.41    544.18 o 
  12   8   9       46.27      156.75    356.70 o 
  13   8   9      771.90      653.67    547.37 o 
  14   8   9       43.69      402.42    567.22 o 
  15   8   9       61.89      226.15    605.48 o 
  16   8   9       25.00     1362.26   1337.98 o 
 -15   9   9      381.79      641.67    580.95 o 
 -14   9   9       11.41      317.35    460.14 o 
 -13   9   9     1296.86     1594.83    509.04 o 
 -12   9   9       12.39       56.77    404.03 o 
 -11   9   9      398.85      430.14    376.59 o 
 -10   9   9      583.84      436.48    317.67 o 
  -9   9   9       22.13       55.76    283.63 o 
  -8   9   9      112.23     -132.57    258.54 o 
  -7   9   9      122.75       37.66    240.94 o 
  -6   9   9      222.05        9.88    208.53 o 
  -5   9   9      196.04      179.30    196.40 o 
  -4   9   9      389.26      663.72    212.70 o 
  -3   9   9      295.15      171.64    168.60 o 
  -2   9   9      500.06      376.92    173.19 o 
  -1   9   9     2082.04     1959.48    217.06 o 
   0   9   9       19.19       67.33    117.11 o 
   1   9   9     2081.62     2048.14    191.47 o 
   2   9   9      499.18      513.29    171.79 o 
   3   9   9      294.15      235.21    186.44 o 
   4   9   9      388.00      296.51    206.83 o 
   5   9   9      195.56      198.59    215.21 o 
   6   9   9      221.32      119.52    279.00 o 
   7   9   9      121.80      307.68    261.79 o 
   8   9   9      111.78       19.38    274.88 o 
   9   9   9       21.98     -169.34    287.54 o 
  10   9   9      582.68      719.24    365.64 o 
  11   9   9      397.86      744.07    369.19 o 
  12   9   9       12.36      -68.19    361.23 o 
  13   9   9     1292.46     1119.79    483.55 o 
  14   9   9       11.36      293.26    564.74 o 
  15   9   9      380.43      928.42   1055.72 o 
  16   9   9       20.26      455.88   1451.28 o 
 -15  10   9      378.32      334.50    957.63 o 
 -14  10   9      139.45      -41.30    505.02 o 
 -13  10   9      306.86      645.03    469.27 o 
 -12  10   9      273.90      478.73    431.33 o 
 -11  10   9     1080.40     1143.66    414.59 o 
 -10  10   9      430.47      291.83    322.94 o 
  -9  10   9      791.61      566.70    315.88 o 
  -8  10   9       86.77      280.95    274.05 o 
  -7  10   9      420.31      367.48    251.41 o 
  -6  10   9      355.39      211.55    224.92 o 
  -5  10   9     1683.00     1660.49    291.32 o 
  -4  10   9      168.39      160.69    189.38 o 
  -3  10   9      966.86      810.96    222.75 o 
  -2  10   9      296.55      448.87    177.45 o 
  -1  10   9      158.58       41.30    137.76 o 
   0  10   9      183.76      171.38    133.05 o 
   1  10   9      158.33      194.97    129.46 o 
   2  10   9      296.46      452.07    161.19 o 
   3  10   9      964.80     1245.06    257.17 o 
   4  10   9      168.16      228.00    214.94 o 
   5  10   9     1679.55     2070.60    316.82 o 
   6  10   9      354.70      256.16    280.60 o 
   7  10   9      418.95      492.19    294.15 o 
   8  10   9       86.65      450.34    315.32 o 
   9  10   9      788.45      180.14    320.94 o 
  10  10   9      429.68      621.92    361.58 o 
  11  10   9     1076.47     1278.01    415.50 o 
  12  10   9      273.20      216.43    372.88 o 
  13  10   9      305.75      287.25    395.29 o 
  14  10   9      139.21      -20.45    703.36 o 
  15  10   9      377.05     1354.17   1294.82 o 
 -14  11   9       18.45      123.55    519.06 o 
 -13  11   9       38.63      699.71    463.18 o 
 -12  11   9       33.92      317.05    398.50 o 
 -11  11   9      526.77      581.46    407.47 o 
 -10  11   9      504.25      619.12    378.61 o 
  -9  11   9      107.80      534.62    315.77 o 
  -8  11   9      979.24     1016.26    327.81 o 
  -7  11   9      160.71      267.77    258.05 o 
  -6  11   9      549.10      383.27    251.41 o 
  -5  11   9      513.47      686.23    248.69 o 
  -4  11   9      546.80      634.64    223.86 o 
  -3  11   9      517.07      307.10    181.75 o 
  -2  11   9      121.87      158.78    170.11 o 
  -1  11   9      608.92      441.28    169.54 o 
   0  11   9       12.88      -87.03    134.56 o 
   1  11   9      608.90      550.09    179.84 o 
   2  11   9      121.69      112.20    179.01 o 
   3  11   9      516.21      464.50    220.11 o 
   4  11   9      545.22      525.00    239.00 o 
   5  11   9      512.22      327.45    245.52 o 
   6  11   9      548.39      449.31    316.54 o 
   7  11   9      160.42      256.31    279.03 o 
   8  11   9      976.83      984.71    354.06 o 
   9  11   9      107.45      286.24    333.88 o 
  10  11   9      502.74      251.73    358.40 o 
  11  11   9      525.38      546.50    375.94 o 
  12  11   9       33.87     -119.02    366.29 o 
  13  11   9       38.52     -192.30    440.47 o 
  14  11   9       18.41     -101.69    720.02 o 
  15  11   9      201.09      520.63   1394.63 o 
 -14  12   9      333.75      514.68    578.79 o 
 -13  12   9      277.12      655.74    516.92 o 
 -12  12   9      108.31     -181.37    376.23 o 
 -11  12   9       10.29      131.42    367.33 o 
 -10  12   9       86.85      242.59    363.68 o 
  -9  12   9      299.93      411.88    381.94 o 
  -8  12   9        7.33       39.92    266.73 o 
  -7  12   9     1884.33     2004.55    380.78 o 
  -6  12   9      657.05      391.57    261.09 o 
  -5  12   9     1563.53     1719.60    307.56 o 
  -4  12   9      125.37       -3.35    195.68 o 
  -3  12   9      411.12      614.27    221.42 o 
  -2  12   9       76.76      164.52    183.46 o 
  -1  12   9      857.79      864.64    216.23 o 
   0  12   9       32.25      -43.39    144.08 o 
   1  12   9      857.07     1099.95    232.95 o 
   2  12   9       76.55      -75.54    176.66 o 
   3  12   9      410.90      405.61    236.22 o 
   4  12   9      124.96       65.98    219.75 o 
   5  12   9     1559.04     1498.77    319.89 o 
   6  12   9      655.78      600.89    295.40 o 
   7  12   9     1878.06     1709.88    369.10 o 
   8  12   9        7.31     -246.98    295.86 o 
   9  12   9      298.99      320.30    341.63 o 
  10  12   9       86.63      255.70    356.34 o 
  11  12   9       10.24      279.93    373.43 o 
  12  12   9      107.98      615.76    456.19 o 
  13  12   9      276.34      469.99    497.10 o 
  14  12   9      333.18      189.87    529.34 o 
 -13  13   9        3.77       55.39    460.75 o 
 -12  13   9     1512.81     1350.74    475.42 o 
 -11  13   9      163.20      119.49    375.81 o 
 -10  13   9      587.51      717.17    408.55 o 
  -9  13   9       18.97       64.42    358.55 o 
  -8  13   9     1067.63     1167.64    347.48 o 
  -7  13   9      112.21      143.53    295.65 o 
  -6  13   9      844.69      575.55    285.78 o 
  -5  13   9      356.57      191.59    234.53 o 
  -4  13   9     1252.75      858.84    254.62 o 
  -3  13   9      695.53      492.87    229.95 o 
  -2  13   9      176.31       34.08    188.30 o 
  -1  13   9      611.80      865.38    233.01 o 
   0  13   9      434.09      348.22    209.71 o 
   1  13   9      611.15      805.13    280.32 o 
   2  13   9      175.96      175.42    238.77 o 
   3  13   9      694.21      732.76    259.40 o 
   4  13   9     1250.38     1070.24    302.06 o 
   5  13   9      356.16      297.29    261.04 o 
   6  13   9      840.96      741.93    302.04 o 
   7  13   9      112.06      228.39    323.29 o 
   8  13   9     1064.45     1164.42    380.05 o 
   9  13   9       18.93     -103.79    336.20 o 
  10  13   9      585.86      388.99    368.59 o 
  11  13   9      162.85      377.46    449.10 o 
  12  13   9     1508.58     1432.43    519.86 o 
  13  13   9        3.75      341.55    480.80 o 
  14  13   9     1094.16     1872.59    785.52 o 
 -13  14   9      222.76      193.86    530.36 o 
 -12  14   9      435.03      646.14    498.35 o 
 -11  14   9      352.14      -20.60    379.26 o 
 -10  14   9      335.82      270.26    383.10 o 
  -9  14   9       24.90      245.27    347.17 o 
  -8  14   9       20.46     -166.17    333.40 o 
  -7  14   9       58.50     -272.28    272.28 o 
  -6  14   9       59.86      -72.56    241.20 o 
  -5  14   9      399.06      144.44    247.82 o 
  -4  14   9      329.24      459.96    255.39 o 
  -3  14   9      548.60      315.51    233.00 o 
  -2  14   9      944.15     1110.72    264.45 o 
  -1  14   9      285.63      416.32    218.91 o 
   0  14   9       16.40       75.34    208.55 o 
   1  14   9      285.71      277.65    249.37 o 
   2  14   9      942.66     1095.58    321.19 o 
   3  14   9      547.59      339.04    314.89 o 
   4  14   9      329.24      546.97    275.68 o 
   5  14   9      398.03      174.57    270.86 o 
   6  14   9       59.73      176.85    272.69 o 
   7  14   9       58.42     -210.51    297.95 o 
   8  14   9       20.44      -24.42    322.00 o 
   9  14   9       24.88       50.49    344.43 o 
  10  14   9      335.17       30.78    401.18 o 
  11  14   9      351.61      621.08    445.19 o 
  12  14   9      433.96      193.59    452.23 o 
  13  14   9      222.21      377.25    502.66 o 
  14  14   9       40.89     -104.61    731.35 o 
 -13  15   9      432.43      318.31   1591.55 o 
 -12  15   9       89.10       18.82    448.52 o 
 -11  15   9       81.12      288.04    423.44 o 
 -10  15   9      283.68      450.29    377.26 o 
  -9  15   9        9.36      113.53    354.89 o 
  -8  15   9      201.45      -51.48    351.87 o 
  -7  15   9        1.51      -58.25    299.56 o 
  -6  15   9     1351.64     1048.70    321.16 o 
  -5  15   9       33.80      -73.05    241.02 o 
  -4  15   9     1119.37      727.91    282.45 o 
  -3  15   9     1234.97     1042.32    286.27 o 
  -2  15   9      840.07      786.71    257.48 o 
  -1  15   9      169.17      128.86    229.98 o 
   0  15   9        0.27     -246.36    246.36 o 
   1  15   9      169.14      138.75    312.12 o 
   2  15   9      838.72      996.30    325.02 o 
   3  15   9     1234.18     1237.34    357.04 o 
   4  15   9     1117.17      828.88    322.12 o 
   5  15   9       33.69      125.59    278.63 o 
   6  15   9     1349.95     1029.55    346.03 o 
   7  15   9        1.50     -123.86    297.67 o 
   8  15   9      201.10      339.00    368.91 o 
   9  15   9        9.34     -183.81    363.39 o 
  10  15   9      283.24     -210.79    397.80 o 
  11  15   9       81.01     -215.71    399.84 o 
  12  15   9       88.91       67.42    465.64 o 
  13  15   9      431.24      517.61    601.57 o 
 -13  16   9       45.64     1143.76   1683.27 o 
 -12  16   9      114.90       47.16    480.12 o 
 -11  16   9     1208.51     1047.43    512.08 o 
 -10  16   9      231.13      527.47    406.19 o 
  -9  16   9      385.46      170.83    377.88 o 
  -8  16   9      117.21      150.89    367.31 o 
  -7  16   9      247.84      254.50    324.70 o 
  -6  16   9       87.01      173.79    268.38 o 
  -5  16   9      390.44      261.06    268.08 o 
  -4  16   9      208.15       50.11    240.20 o 
  -3  16   9       64.27      107.32    223.39 o 
  -2  16   9      296.20      376.18    246.16 o 
  -1  16   9      261.97       34.23    233.81 o 
   0  16   9      134.10       59.86    299.09 o 
   1  16   9      261.82      394.34    323.52 o 
   2  16   9      295.94      532.54    289.86 o 
   3  16   9       64.14      155.08    295.23 o 
   4  16   9      207.89       30.13    295.68 o 
   5  16   9      389.55      470.01    347.10 o 
   6  16   9       86.84      -12.65    303.05 o 
   7  16   9      247.59      197.61    305.07 o 
   8  16   9      116.89       83.86    406.96 o 
   9  16   9      384.99      297.00    399.18 o 
  10  16   9      230.84      428.84    443.46 o 
  11  16   9     1205.73      766.29    506.77 o 
  12  16   9      114.73     -457.36    457.36 o 
 -12  17   9      292.11      488.26   1472.86 o 
 -11  17   9       14.58      455.35    515.26 o 
 -10  17   9      113.28      580.40    480.32 o 
  -9  17   9      425.34      594.04    411.11 o 
  -8  17   9       73.63      124.56    369.97 o 
  -7  17   9        5.38     -328.99    328.99 o 
  -6  17   9      230.83      149.27    295.78 o 
  -5  17   9      452.74       74.21    276.26 o 
  -4  17   9      373.80      323.25    271.68 o 
  -3  17   9      110.42       81.31    242.94 o 
  -2  17   9      108.23      -17.18    250.03 o 
  -1  17   9      504.70       60.98    317.77 o 
   0  17   9      810.73      490.67    348.73 o 
   1  17   9      504.74      312.14    327.67 o 
   2  17   9      108.08       44.38    298.58 o 
   3  17   9      110.41      211.39    302.51 o 
   4  17   9      373.10      186.74    323.60 o 
   5  17   9      452.03      416.68    336.93 o 
   6  17   9      230.25     -185.13    331.80 o 
   7  17   9        5.37       68.28    333.08 o 
   8  17   9       73.46     -230.04    349.04 o 
   9  17   9      424.17      454.06    499.49 o 
  10  17   9      113.07      283.27    455.71 o 
  11  17   9       14.55      209.97    470.60 o 
  12  17   9      291.36      -32.00    700.03 o 
 -11  18   9     3037.08     2983.15    789.35 o 
 -10  18   9       38.02      123.58    459.39 o 
  -9  18   9      143.91       28.67    394.12 o 
  -8  18   9      159.80       12.22    380.61 o 
  -7  18   9      179.24       12.75    374.75 o 
  -6  18   9       71.48       47.24    367.66 o 
  -5  18   9      193.87       81.68    280.77 o 
  -4  18   9       23.33       58.50    258.10 o 
  -3  18   9     1216.92     1419.85    365.91 o 
  -2  18   9      160.49      231.23    349.24 o 
  -1  18   9      671.46      272.11    342.63 o 
   0  18   9      282.64      249.96    340.28 o 
   1  18   9      670.81      869.52    383.64 o 
   2  18   9      160.40     -156.00    324.99 o 
   3  18   9     1215.07     1244.40    392.98 o 
   4  18   9       23.29      -73.79    314.40 o 
   5  18   9      193.66       50.84    335.29 o 
   6  18   9       71.43      132.56    391.22 o 
   7  18   9      179.12       13.45    395.40 o 
   8  18   9      159.60       82.16    403.10 o 
   9  18   9      143.54       -8.87    451.12 o 
  10  18   9       37.94     -254.31    499.21 o 
  11  18   9     3028.68     2419.71    637.10 o 
 -10  19   9      127.58      179.62    468.76 o 
  -9  19   9       97.57      573.05    487.94 o 
  -8  19   9      272.10      683.94    455.68 o 
  -7  19   9      179.29     -286.91    386.81 o 
  -6  19   9      293.11       75.06    383.58 o 
  -5  19   9      401.15        4.33    299.19 o 
  -4  19   9      204.27      178.96    268.17 o 
  -3  19   9       37.29     -103.66    284.50 o 
  -2  19   9      702.39      609.12    383.95 o 
  -1  19   9       92.16      -13.48    329.08 o 
   0  19   9       73.00       89.88    334.65 o 
   1  19   9       92.22      116.16    324.68 o 
   2  19   9      702.54     1047.05    408.71 o 
   3  19   9       37.29      252.21    334.50 o 
   4  19   9      203.91       97.52    322.43 o 
   5  19   9      400.46      513.79    426.11 o 
   6  19   9      292.62       31.04    394.00 o 
   7  19   9      179.04      -68.10    369.46 o 
   8  19   9      271.89      126.76    433.58 o 
   9  19   9       97.30     -110.41    433.28 o 
  10  19   9      127.43     -192.11    508.49 o 
  11  19   9      670.81     -232.57    833.68 o 
  -9  20   9      573.94      999.31    527.66 o 
  -8  20   9       15.22      -88.05    422.41 o 
  -7  20   9      399.77      315.44    447.19 o 
  -6  20   9       65.77       30.49    364.55 o 
  -5  20   9      243.92       47.92    334.19 o 
  -4  20   9      270.42      -56.07    360.12 o 
  -3  20   9      551.08      537.13    391.73 o 
  -2  20   9       94.12     -310.16    310.16 o 
  -1  20   9      288.40      154.13    364.31 o 
   0  20   9      200.42     -123.94    318.50 o 
   1  20   9      288.07      161.94    367.59 o 
   2  20   9       93.99      126.55    441.49 o 
   3  20   9      550.23      524.69    384.84 o 
   4  20   9      270.01     -170.94    381.29 o 
   5  20   9      243.75       22.15    404.74 o 
   6  20   9       65.63     -389.20    389.20 o 
   7  20   9      399.38      722.74    490.22 o 
   8  20   9       15.20       96.83    445.33 o 
   9  20   9      573.37      200.70    472.30 o 
  10  20   9       28.52    -1270.54   1270.54 o 
  -9  21   9      225.76      -70.14    968.42 o 
  -8  21   9     1389.37     1925.01    604.74 o 
  -7  21   9       43.22      581.34    448.44 o 
  -6  21   9      202.74      273.47    408.53 o 
  -5  21   9      297.20     -244.94    460.01 o 
  -4  21   9     1029.53     1022.49    572.65 o 
  -3  21   9       26.41      164.79    376.21 o 
  -2  21   9       61.13      361.88    387.18 o 
  -1  21   9       68.40       67.45    363.94 o 
   0  21   9       53.48      -76.97    345.78 o 
   1  21   9       68.45      -53.39    348.20 o 
   2  21   9       61.04      -23.26    432.19 o 
   3  21   9       26.37      -96.98    434.84 o 
   4  21   9     1028.35      867.67    472.40 o 
   5  21   9      297.11     -165.95    404.16 o 
   6  21   9      202.68      209.24    453.02 o 
   7  21   9       43.21       63.21    425.31 o 
   8  21   9     1386.44     1098.53    549.04 o 
   9  21   9      225.61       48.56   1305.61 o 
  -8  22   9      161.42      999.09    737.39 o 
  -7  22   9       87.30      381.55    485.96 o 
  -6  22   9      107.33       64.35    528.65 o 
  -5  22   9      233.45     -476.77    661.06 o 
  -4  22   9       96.69      378.79    519.62 o 
  -3  22   9       17.54      -53.51    467.99 o 
  -2  22   9      217.27      107.89    379.77 o 
  -1  22   9      245.03      -86.69    358.06 o 
   0  22   9        0.69     -158.12    355.61 o 
   1  22   9      244.90     -184.66    360.88 o 
   2  22   9      217.07      426.96    662.69 o 
   3  22   9       17.52      -46.67    451.90 o 
   4  22   9       96.66      -12.62    496.03 o 
   5  22   9      233.10      -18.93    449.89 o 
   6  22   9      107.34      175.58    452.22 o 
   7  22   9       87.23     -104.28    797.21 o 
   8  22   9      161.29     -458.87    891.55 o 
  -7  23   9       97.22      450.49    914.47 o 
  -6  23   9      133.95      146.65    646.71 o 
  -5  23   9      163.27     -449.32    551.32 o 
  -4  23   9      677.10     -415.88    710.13 o 
  -3  23   9       27.89      101.85    518.82 o 
  -2  23   9      319.73      170.34    513.82 o 
  -1  23   9      120.85       52.94    406.39 o 
   0  23   9      679.98      501.19    448.41 o 
   1  23   9      120.73        2.82    466.46 o 
   2  23   9      319.65       37.16    469.71 o 
   3  23   9       27.89     -453.67    453.67 o 
   4  23   9      675.97      865.82    565.02 o 
   5  23   9      162.98      -66.75    449.01 o 
   6  23   9      133.93      538.69    864.36 o 
   7  23   9       97.05     -429.35    909.76 o 
  -4  24   9       85.87     -334.50   1060.13 o 
  -3  24   9      777.28      324.50    748.57 o 
  -2  24   9      381.41      334.49    595.58 o 
  -1  24   9       30.39      133.82    420.89 o 
   0  24   9      116.78     -123.48    495.84 o 
   1  24   9       30.38     -156.17    508.59 o 
   2  24   9      380.93      550.26    554.55 o 
   3  24   9      777.42     1483.13   1026.42 o 
   4  24   9       85.89     -616.80    616.80 o 
  -3  25   9      132.79     -499.05   1046.65 o 
  -2  25   9      447.54     -175.34   1038.55 o 
  -1  25   9        0.54     -628.53    900.98 o 
   0  25   9      136.22     -321.01    722.94 o 
   1  25   9        0.54      -24.28    779.59 o 
   2  25   9      446.98      566.48    855.12 o 
 -16   0  10      177.42      102.51   1003.49 o 
 -14   0  10     4363.24     4613.83    949.51 o 
 -12   0  10     2775.42     3359.30    789.45 o 
 -10   0  10    10718.22     9426.54   1136.52 o 
  -8   0  10    39042.63    37520.11   1184.31 o 
  -6   0  10    12190.36    12727.92    675.60 o 
  -4   0  10    24417.14    24975.51    903.79 o 
  -2   0  10    21249.42    23152.65    803.24 o 
   0   0  10   620529.06   664393.88   8105.64 o 
   2   0  10    21214.20    22577.88    676.31 o 
   4   0  10    24351.34    25943.47    672.11 o 
   6   0  10    12176.64    13089.67    530.89 o 
   8   0  10    38929.00    37605.17   1580.78 o 
  10   0  10    10680.79     7109.06   1157.25 o 
  12   0  10     2764.49     1970.26    804.84 o 
  14   0  10     4350.92     3403.76    979.47 o 
  16   0  10      176.69     -662.30    868.61 o 
 -16   1  10     1003.33     1723.21    707.11 o 
 -15   1  10      150.44      632.77    492.25 o 
 -14   1  10      521.22     1233.06    495.70 o 
 -13   1  10      398.77      344.12    421.49 o 
 -12   1  10     4213.89     4894.24    718.75 o 
 -11   1  10      908.51      730.77    350.40 o 
 -10   1  10     1091.66      674.00    329.61 o 
  -9   1  10     4385.67     4394.17    402.85 o 
  -8   1  10    22464.69    23659.02    727.31 o 
  -7   1  10       16.29      200.33    225.18 o 
  -6   1  10    11439.33    12033.83    405.05 o 
  -5   1  10     4382.07     4752.12    346.21 o 
  -4   1  10     2123.88     2164.52    185.92 o 
  -3   1  10     3454.58     3722.34    222.78 o 
  -2   1  10     2547.87     2655.92    193.93 o 
  -1   1  10    13389.65    13294.36    343.52 o 
   0   1  10      223.04      263.75    125.14 o 
   1   1  10    13378.24    13077.77    383.87 o 
   2   1  10     2547.81     2472.96    200.21 o 
   3   1  10     3450.15     3947.34    237.54 o 
   4   1  10     2116.80     2292.96    198.70 o 
   5   1  10     4370.55     4949.87    256.17 o 
   6   1  10    11425.37    12351.73    361.96 o 
   7   1  10       16.26      -84.29    156.34 o 
   8   1  10    22401.44    24725.87    782.60 o 
   9   1  10     4371.99     4502.77    580.55 o 
  10   1  10     1086.66     1035.13    474.35 o 
  11   1  10      905.84      872.59    487.19 o 
  12   1  10     4204.60     3467.97    622.16 o 
  13   1  10      397.50      194.35    505.17 o 
  14   1  10      519.84      398.40    543.17 o 
  15   1  10      149.93     -342.66    536.74 o 
  16   1  10     1000.50     1460.70    661.37 o 
 -16   2  10      255.44      693.01    637.07 o 
 -15   2  10      396.73     1083.60    612.64 o 
 -14   2  10     1157.48     1078.76    483.47 o 
 -13   2  10       50.69     -196.75    400.46 o 
 -12   2  10     1518.95     2262.55    450.32 o 
 -11   2  10       98.56      326.90    333.69 o 
 -10   2  10     4246.01     3650.46    443.02 o 
  -9   2  10     2495.66     2682.27    388.85 o 
  -8   2  10      255.75      358.13    233.48 o 
  -7   2  10     3066.85     3048.54    276.09 o 
  -6   2  10      276.10      545.92    195.76 o 
  -5   2  10     1640.91     1611.77    213.14 o 
  -4   2  10     4574.07     4489.43    272.00 o 
  -3   2  10     1679.55     2153.07    182.43 o 
  -2   2  10    10494.26    10283.60    315.49 o 
  -1   2  10      676.48      676.88    139.38 o 
   0   2  10    14023.21    13728.34    351.32 o 
   1   2  10      676.50      691.60    145.87 o 
   2   2  10    10476.29    10523.75    361.57 o 
   3   2  10     1677.31     1900.96    190.49 o 
   4   2  10     4563.52     4550.19    245.33 o 
   5   2  10     1635.69     1714.54    182.89 o 
   6   2  10      275.34      265.39    161.84 o 
   7   2  10     3055.52     3136.88    322.22 o 
   8   2  10      255.74      255.62    231.08 o 
   9   2  10     2489.85     2055.60    486.99 o 
  10   2  10     4231.29     3328.48    572.87 o 
  11   2  10       98.13      418.77    471.86 o 
  12   2  10     1514.71     1370.17    556.09 o 
  13   2  10       50.50      -62.49    484.65 o 
  14   2  10     1154.04      618.88    551.79 o 
  15   2  10      395.70      766.56    595.92 o 
  16   2  10      254.42     -351.55    694.64 o 
 -16   3  10      134.58     1156.65    685.23 o 
 -15   3  10      487.81     1091.17    610.59 o 
 -14   3  10      798.02      829.94    486.30 o 
 -13   3  10      179.92      179.56    367.05 o 
 -12   3  10      311.92      439.37    351.02 o 
 -11   3  10     1104.59      789.27    358.35 o 
 -10   3  10      214.85       81.62    294.62 o 
  -9   3  10     2394.45     2150.78    384.81 o 
  -8   3  10      405.39      299.65    267.00 o 
  -7   3  10     5756.37     5207.64    419.82 o 
  -6   3  10      912.72      634.30    216.56 o 
  -5   3  10    15921.32    15772.61    445.37 o 
  -4   3  10     4531.13     4734.91    278.74 o 
  -3   3  10    46238.90    50495.84    824.84 o 
  -2   3  10      925.45     1026.45    159.72 o 
  -1   3  10     5701.91     5855.12    262.09 o 
   0   3  10       65.54      112.87    119.24 o 
   1   3  10     5694.05     5946.44    267.30 o 
   2   3  10      924.22     1007.76    167.57 o 
   3   3  10    46128.55    49207.15    619.04 o 
   4   3  10     4519.48     4773.66    241.55 o 
   5   3  10    15877.90    15675.08    478.25 o 
   6   3  10      911.07      724.80    235.06 o 
   7   3  10     5733.74     5552.08    537.13 o 
   8   3  10      404.07      361.67    257.18 o 
   9   3  10     2389.06     2851.82    516.09 o 
  10   3  10      213.68      347.86    440.98 o 
  11   3  10     1101.22     1013.68    510.10 o 
  12   3  10      311.07      228.98    500.09 o 
  13   3  10      179.13     -218.81    493.22 o 
  14   3  10      796.01      743.88    558.25 o 
  15   3  10      486.42      775.45    590.70 o 
  16   3  10      134.06       41.06    702.83 o 
 -16   4  10       70.73      152.61    726.22 o 
 -15   4  10     2154.38     3921.19    835.06 o 
 -14   4  10      218.55      345.07    538.45 o 
 -13   4  10     1580.43     2297.10    467.30 o 
 -12   4  10     2129.97     1840.13    433.84 o 
 -11   4  10       18.84       71.51    313.29 o 
 -10   4  10     1177.30     1197.21    371.19 o 
  -9   4  10     1114.51     1188.70    346.44 o 
  -8   4  10       75.24      -36.63    231.95 o 
  -7   4  10     7844.46     8355.67    724.63 o 
  -6   4  10       42.05      -60.05    168.71 o 
  -5   4  10     6133.96     5556.72    303.43 o 
  -4   4  10      199.36       85.28    138.36 o 
  -3   4  10     5653.45     6058.13    301.37 o 
  -2   4  10      158.14      109.11    121.55 o 
  -1   4  10        1.77      191.00    132.49 o 
   0   4  10     2703.49     2994.25    214.22 o 
   1   4  10        1.81       29.43    133.15 o 
   2   4  10      158.03      229.70    137.34 o 
   3   4  10     5639.91     6089.76    261.15 o 
   4   4  10      198.92        6.96    136.46 o 
   5   4  10     6114.24     6047.35    309.04 o 
   6   4  10       41.44     -116.67    185.64 o 
   7   4  10     7837.92     6995.68    485.52 o 
   8   4  10       74.98       91.55    250.40 o 
   9   4  10     1109.77     1137.59    322.40 o 
  10   4  10     1171.54      569.62    368.92 o 
  11   4  10       18.80      323.42    475.98 o 
  12   4  10     2124.08     2119.13    573.45 o 
  13   4  10     1576.74     1876.31    586.84 o 
  14   4  10      217.74       13.04    518.00 o 
  15   4  10     2148.59     2241.08    659.62 o 
  16   4  10       70.42      -76.70    873.76 o 
 -16   5  10      119.37      758.68    820.68 o 
 -15   5  10      229.34      820.17    628.84 o 
 -14   5  10        7.02      656.94    456.91 o 
 -13   5  10     1516.23     2181.23    480.87 o 
 -12   5  10       83.91      222.47    346.17 o 
 -11   5  10     5615.48     4319.61    565.59 o 
 -10   5  10      273.84      503.62    324.10 o 
  -9   5  10    54907.20    51461.54   1193.54 o 
  -8   5  10      991.25     1331.85    304.26 o 
  -7   5  10      880.98      585.95    274.36 o 
  -6   5  10      241.18      284.66    196.66 o 
  -5   5  10     2696.62     2759.61    286.97 o 
  -4   5  10        0.17       39.58    128.59 o 
  -3   5  10     9837.27    10139.19    356.97 o 
  -2   5  10      656.16      563.65    135.61 o 
  -1   5  10    35188.13    36823.08    848.54 o 
   0   5  10        0.00       51.19    128.38 o 
   1   5  10    35174.43    37250.74    555.26 o 
   2   5  10      656.11      669.23    144.68 o 
   3   5  10     9822.31    10239.25    297.24 o 
   4   5  10        0.18       27.90    143.35 o 
   5   5  10     2700.86     2383.38    293.68 o 
   6   5  10      240.26      332.59    213.99 o 
   7   5  10      877.45     1164.35    324.51 o 
   8   5  10      989.28      586.95    289.34 o 
   9   5  10    54720.36    52878.43   1078.50 o 
  10   5  10      272.85      334.98    306.36 o 
  11   5  10     5594.69     5536.78    697.68 o 
  12   5  10       83.76     -262.71    475.55 o 
  13   5  10     1513.13     1990.74    600.90 o 
  14   5  10        6.99       81.82    533.44 o 
  15   5  10      228.13      -72.44    549.72 o 
  16   5  10      119.01      357.66    872.18 o 
 -16   6  10       37.90      900.98   1205.80 o 
 -15   6  10     1273.17     1804.65    594.25 o 
 -14   6  10     1783.42     2379.22    595.97 o 
 -13   6  10      205.37      897.97    457.67 o 
 -12   6  10     1303.26     1009.58    410.41 o 
 -11   6  10      499.64      762.18    368.38 o 
 -10   6  10     3827.11     3311.23    464.05 o 
  -9   6  10      994.46     1007.63    316.58 o 
  -8   6  10       37.74       74.67    289.30 o 
  -7   6  10     8580.41     6305.90    475.94 o 
  -6   6  10      337.99      372.55    214.49 o 
  -5   6  10     2069.50     1905.46    276.16 o 
  -4   6  10      174.34       40.28    154.26 o 
  -3   6  10      300.63      360.71    141.20 o 
  -2   6  10       52.49      178.72    119.62 o 
  -1   6  10      203.28       51.03    117.44 o 
   0   6  10     7088.38     6824.68    286.85 o 
   1   6  10      203.34       37.47    119.63 o 
   2   6  10       52.38       76.38    115.31 o 
   3   6  10      299.99      192.86    137.80 o 
   4   6  10      174.18      200.36    141.22 o 
   5   6  10     2068.14     2299.90    303.09 o 
   6   6  10      337.60      493.40    238.46 o 
   7   6  10     8571.96     7504.08    586.84 o 
   8   6  10       38.01      227.63    277.64 o 
   9   6  10      992.46     1420.09    349.39 o 
  10   6  10     3816.55     3197.67    429.96 o 
  11   6  10      499.17      696.35    390.58 o 
  12   6  10     1299.58     1032.08    540.85 o 
  13   6  10      204.83      -44.60    499.47 o 
  14   6  10     1779.11     2335.10    642.63 o 
  15   6  10     1269.93     2106.14    679.17 o 
  16   6  10       37.76      444.98   1367.65 o 
 -16   7  10       38.09      857.82   1243.57 o 
 -15   7  10      398.84      308.35    487.66 o 
 -14   7  10       35.26      341.56    455.10 o 
 -13   7  10     2835.98     3282.81    623.88 o 
 -12   7  10      519.50     1102.60    421.06 o 
 -11   7  10     2530.03     3218.79    499.62 o 
 -10   7  10      913.21     1506.19    389.76 o 
  -9   7  10       49.25        5.23    263.74 o 
  -8   7  10     1574.63     1649.90    365.33 o 
  -7   7  10     2271.05     2087.15    359.35 o 
  -6   7  10      831.55      883.69    258.24 o 
  -5   7  10      114.61      241.92    197.36 o 
  -4   7  10     6410.14     6016.66    378.69 o 
  -3   7  10     7930.99     7474.54    386.11 o 
  -2   7  10      442.96      440.91    149.95 o 
  -1   7  10      548.61      663.31    149.58 o 
   0   7  10      182.60      298.48    129.73 o 
   1   7  10      548.83      542.84    140.72 o 
   2   7  10      442.80      475.22    129.40 o 
   3   7  10     7925.02     7992.92    344.47 o 
   4   7  10     6401.04     6971.87    418.20 o 
   5   7  10      114.16       88.44    204.35 o 
   6   7  10      829.97      719.34    253.41 o 
   7   7  10     2263.48     2323.88    396.48 o 
   8   7  10     1571.70     1695.89    354.57 o 
   9   7  10       49.13      388.16    299.56 o 
  10   7  10      911.54     1434.53    376.45 o 
  11   7  10     2525.92     2610.11    444.01 o 
  12   7  10      518.40      700.25    522.47 o 
  13   7  10     2829.15     2135.05    628.80 o 
  14   7  10       35.18       10.59    520.84 o 
  15   7  10      397.73      556.97    611.33 o 
  16   7  10       37.96      947.29    916.56 o 
 -15   8  10       39.88      462.63    509.57 o 
 -14   8  10     1985.96     1614.99    532.35 o 
 -13   8  10      117.80      585.93    467.07 o 
 -12   8  10     7246.34     6582.34    730.04 o 
 -11   8  10       48.59      147.99    332.68 o 
 -10   8  10      515.57      655.63    335.93 o 
  -9   8  10      671.58      482.84    308.01 o 
  -8   8  10    20801.53    20207.94    783.01 o 
  -7   8  10      157.02       40.86    227.51 o 
  -6   8  10    44023.44    41670.18    906.13 o 
  -5   8  10     3028.58     3300.43    335.58 o 
  -4   8  10    31250.37    30930.04    739.69 o 
  -3   8  10     1508.41     1406.07    241.72 o 
  -2   8  10      873.12      780.10    198.09 o 
  -1   8  10     1107.49     1054.73    161.93 o 
   0   8  10     4034.78     4096.55    243.33 o 
   1   8  10     1106.49     1385.36    173.95 o 
   2   8  10      868.02      869.60    183.58 o 
   3   8  10     1506.96     1397.40    287.31 o 
   4   8  10    31175.51    31445.58    750.90 o 
   5   8  10     3023.48     2986.66    342.59 o 
   6   8  10    43908.01    42972.58   1078.10 o 
   7   8  10      157.12      198.02    312.18 o 
   8   8  10    20750.78    18963.94    842.22 o 
   9   8  10      669.81      604.68    334.58 o 
  10   8  10      514.45       88.55    332.06 o 
  11   8  10       48.48      224.97    333.45 o 
  12   8  10     7222.33     6433.60    654.96 o 
  13   8  10      117.48      709.35    536.29 o 
  14   8  10     1977.94     2166.25    675.87 o 
  15   8  10       39.77      716.18    731.63 o 
 -15   9  10      996.74     2189.12    853.60 o 
 -14   9  10      109.27      525.70    482.60 o 
 -13   9  10      488.41      821.34    456.39 o 
 -12   9  10     1240.28     1763.55    525.59 o 
 -11   9  10      447.64      512.94    357.95 o 
 -10   9  10     1599.84     1678.80    389.95 o 
  -9   9  10      620.60      716.92    331.38 o 
  -8   9  10     1814.45     1882.53    389.01 o 
  -7   9  10      447.57      390.26    262.69 o 
  -6   9  10      843.13      725.54    254.71 o 
  -5   9  10      275.83      224.91    197.35 o 
  -4   9  10    11067.29    11130.32    488.62 o 
  -3   9  10      207.23      269.81    175.66 o 
  -2   9  10      101.21      -17.36    155.56 o 
  -1   9  10       45.40      -10.89    140.39 o 
   0   9  10      576.89      465.82    144.29 o 
   1   9  10       45.35      -55.47    119.21 o 
   2   9  10      100.70       25.57    143.05 o 
   3   9  10      206.76      287.04    202.80 o 
   4   9  10    11054.06    11012.43    500.30 o 
   5   9  10      275.44      -28.49    216.00 o 
   6   9  10      841.13     1026.99    293.97 o 
   7   9  10      446.09      103.80    307.12 o 
   8   9  10     1809.40     1857.72    383.65 o 
   9   9  10      619.23      509.39    343.43 o 
  10   9  10     1596.05     1588.32    408.48 o 
  11   9  10      446.46      223.40    348.10 o 
  12   9  10     1237.57     1318.26    412.80 o 
  13   9  10      486.59      583.86    553.36 o 
  14   9  10      108.90      567.27    578.33 o 
  15   9  10      994.86     1969.21   1383.84 o 
 -15  10  10        6.94       45.86    965.72 o 
 -14  10  10      122.42      132.09    464.96 o 
 -13  10  10       13.31      390.68    433.58 o 
 -12  10  10      223.29      322.34    426.71 o 
 -11  10  10      614.35     1371.57    473.08 o 
 -10  10  10      146.11      213.64    313.78 o 
  -9  10  10      895.81     1214.00    355.38 o 
  -8  10  10    12613.67    10310.31   1054.77 o 
  -7  10  10      241.97      -71.53    244.33 o 
  -6  10  10     3940.58     3352.12    379.09 o 
  -5  10  10      200.04       97.53    203.23 o 
  -4  10  10      200.08      157.75    200.36 o 
  -3  10  10      604.91      451.63    203.04 o 
  -2  10  10       58.33     -106.85    155.22 o 
  -1  10  10      542.89      220.70    175.71 o 
   0  10  10    44468.01    44740.63   1061.83 o 
   1  10  10      542.95      554.45    172.13 o 
   2  10  10       58.30      -48.12    183.56 o 
   3  10  10      604.68      551.97    233.58 o 
   4  10  10      199.47      189.97    228.70 o 
   5  10  10      199.76       95.01    233.05 o 
   6  10  10     3933.04     4083.15    420.56 o 
   7  10  10      241.73      410.83    330.62 o 
   8  10  10    12577.89    12354.86    641.86 o 
   9  10  10      894.34      962.44    369.49 o 
  10  10  10      145.57      -29.48    340.44 o 
  11  10  10      612.80      335.75    363.17 o 
  12  10  10      222.69      241.86    377.93 o 
  13  10  10       13.27      349.01    450.43 o 
  14  10  10      122.31      351.45    738.79 o 
  15  10  10        6.93      838.94   1435.09 o 
 -14  11  10       92.69      190.60    538.07 o 
 -13  11  10       99.56      764.61    482.09 o 
 -12  11  10      113.26      476.23    431.25 o 
 -11  11  10     1566.22     1380.79    457.64 o 
 -10  11  10     1022.40      793.04    415.04 o 
  -9  11  10     1723.71     1688.13    360.65 o 
  -8  11  10     1649.76     1502.54    459.12 o 
  -7  11  10     1962.21     1746.51    334.20 o 
  -6  11  10     8603.14     7726.11    503.27 o 
  -5  11  10      749.27      563.29    253.98 o 
  -4  11  10     2805.29     2834.65    335.66 o 
  -3  11  10      509.13      515.91    208.70 o 
  -2  11  10     1281.45     1175.27    245.15 o 
  -1  11  10     1736.38     1739.36    256.46 o 
   0  11  10      157.97      154.89    156.95 o 
   1  11  10     1736.42     1941.33    267.23 o 
   2  11  10     1280.87     1458.15    274.69 o 
   3  11  10      508.41      386.40    221.58 o 
   4  11  10     2801.86     3110.69    364.93 o 
   5  11  10      746.15      852.48    296.37 o 
   6  11  10     8585.67     8836.73    549.22 o 
   7  11  10     1955.17     2214.67    382.78 o 
   8  11  10     1646.90     1659.26    425.01 o 
   9  11  10     1717.95     1947.62    425.83 o 
  10  11  10     1020.14      897.04    378.08 o 
  11  11  10     1562.63     1925.12    445.39 o 
  12  11  10      113.03      -53.34    375.85 o 
  13  11  10       99.19      102.87    406.32 o 
  14  11  10       92.44      453.58    747.36 o 
  15  11  10     1504.19     1677.87   1494.44 o 
 -14  12  10      500.12      925.26   1097.90 o 
 -13  12  10     1764.42     2391.98    620.62 o 
 -12  12  10     1691.89     1626.17    542.18 o 
 -11  12  10      214.60      553.37    393.74 o 
 -10  12  10     1417.35     1269.04    439.54 o 
  -9  12  10     2935.28     3374.70    447.98 o 
  -8  12  10     1824.72     1247.61    342.80 o 
  -7  12  10     1607.46     1275.88    330.80 o 
  -6  12  10     3332.00     2950.41    383.23 o 
  -5  12  10    12416.41    11988.28    566.65 o 
  -4  12  10     6604.00     6357.22    446.95 o 
  -3  12  10     5869.89     5741.64    420.28 o 
  -2  12  10    12631.12    12090.00    518.06 o 
  -1  12  10      183.28      208.07    184.28 o 
   0  12  10        9.60       17.76    200.30 o 
   1  12  10      183.25      228.82    237.35 o 
   2  12  10    12620.22    12433.07    680.68 o 
   3  12  10     5865.31     5701.83    433.86 o 
   4  12  10     6593.29     7219.48    490.35 o 
   5  12  10    12399.39    12562.54    594.27 o 
   6  12  10     3324.63     2857.25    403.20 o 
   7  12  10     1602.18     1687.15    367.78 o 
   8  12  10     1819.83     1290.55    416.91 o 
   9  12  10     2930.95     2979.87    470.68 o 
  10  12  10     1414.24     1402.97    426.29 o 
  11  12  10      214.23      549.11    379.88 o 
  12  12  10     1688.34     1844.81    483.68 o 
  13  12  10     1761.07     2277.00    583.28 o 
  14  12  10      499.25      874.00   1375.75 o 
 -13  13  10     1640.18     1182.09    599.52 o 
 -12  13  10       27.82      429.57    462.36 o 
 -11  13  10     4492.04     4689.36    610.23 o 
 -10  13  10      498.81      543.82    376.03 o 
  -9  13  10     2140.16     2068.53    462.08 o 
  -8  13  10     1762.67     1756.36    385.68 o 
  -7  13  10     1360.63      600.62    290.36 o 
  -6  13  10     2092.85     1759.86    345.34 o 
  -5  13  10    15261.66    14137.58    617.24 o 
  -4  13  10     3728.68     3925.39    396.72 o 
  -3  13  10    74244.80    68403.27   2213.25 o 
  -2  13  10     3401.75     3264.25    348.13 o 
  -1  13  10      616.53      813.23    240.36 o 
   0  13  10        0.70      131.37    214.41 o 
   1  13  10      615.77      538.85    262.09 o 
   2  13  10     3400.46     3076.15    458.30 o 
   3  13  10    74149.70    68526.38   1327.74 o 
   4  13  10     3724.26     3615.52    403.40 o 
   5  13  10    15237.51    15000.21    646.21 o 
   6  13  10     2088.48     1890.19    365.37 o 
   7  13  10     1356.91     1020.92    349.10 o 
   8  13  10     1760.57     1836.17    463.94 o 
   9  13  10     2135.08     2084.49    444.18 o 
  10  13  10      498.08      562.42    371.72 o 
  11  13  10     4481.90     4827.88    583.52 o 
  12  13  10       27.77     -317.57    431.77 o 
  13  13  10     1637.39     1658.29    564.63 o 
  14  13  10      147.68        8.66    798.35 o 
 -12  14  10      270.62       26.53    417.13 o 
 -11  14  10      375.27      749.96    444.94 o 
 -10  14  10      134.34       20.24    370.86 o 
  -9  14  10     3072.71     3172.48    529.71 o 
  -8  14  10     1517.87     1186.89    364.59 o 
  -7  14  10     1138.56      929.61    317.23 o 
  -6  14  10     5015.51     3773.34    447.37 o 
  -5  14  10    14794.89    13811.75    629.50 o 
  -4  14  10      415.13      369.42    252.00 o 
  -3  14  10     8678.67     8250.52    502.97 o 
  -2  14  10       11.52     -177.64    196.93 o 
  -1  14  10      386.95      280.53    230.57 o 
   0  14  10     2694.12     2924.04    452.99 o 
   1  14  10      387.04      275.75    266.70 o 
   2  14  10       11.51       75.50    311.38 o 
   3  14  10     8672.75     8668.50    673.17 o 
   4  14  10      414.43      417.97    310.33 o 
   5  14  10    14777.28    13308.57    639.30 o 
   6  14  10     5009.19     4426.26    467.47 o 
   7  14  10     1135.33     1196.56    352.55 o 
   8  14  10     1515.70     1618.55    399.87 o 
   9  14  10     3069.01     3226.99    540.17 o 
  10  14  10      133.94      393.90    388.71 o 
  11  14  10      374.51      212.94    446.32 o 
  12  14  10      270.14      384.44    478.33 o 
  13  14  10      361.86      656.01    581.28 o 
  14  14  10      699.01     1457.01   1017.41 o 
 -12  15  10      838.60     1324.87    562.50 o 
 -11  15  10      191.21      253.28    415.58 o 
 -10  15  10      681.18      647.33    406.81 o 
  -9  15  10      111.45      478.74    396.68 o 
  -8  15  10       80.98     -178.67    332.87 o 
  -7  15  10      601.42      293.92    331.70 o 
  -6  15  10      130.81       78.58    274.61 o 
  -5  15  10     2168.17     2146.60    373.15 o 
  -4  15  10      190.10      145.25    249.21 o 
  -3  15  10      252.49      198.29    239.36 o 
  -2  15  10      515.54      524.29    274.62 o 
  -1  15  10     4024.81     4095.56    442.60 o 
   0  15  10      108.07      109.83    297.85 o 
   1  15  10     4021.96     3959.31    528.17 o 
   2  15  10      514.92      307.68    353.45 o 
   3  15  10      252.23      276.57    300.77 o 
   4  15  10      189.74      405.36    319.21 o 
   5  15  10     2164.88     2309.94    436.51 o 
   6  15  10      130.43       67.44    293.55 o 
   7  15  10      599.66      525.17    340.96 o 
   8  15  10       80.82      276.82    310.39 o 
   9  15  10      111.31        1.41    376.24 o 
  10  15  10      679.69      274.38    495.32 o 
  11  15  10      190.85      441.34    477.94 o 
  12  15  10      837.24      473.01    492.96 o 
  13  15  10     1545.21     1353.82    740.95 o 
 -12  16  10      504.02      214.56    854.67 o 
 -11  16  10      124.75      176.11    445.90 o 
 -10  16  10      454.76      443.62    408.70 o 
  -9  16  10      546.82      288.11    410.11 o 
  -8  16  10      646.51      779.00    395.13 o 
  -7  16  10      104.49       92.66    395.97 o 
  -6  16  10     2475.87     2357.84    401.17 o 
  -5  16  10      592.24      675.92    299.61 o 
  -4  16  10     3414.23     3327.09    405.98 o 
  -3  16  10      136.97       57.35    234.73 o 
  -2  16  10    13345.16    12655.32    679.39 o 
  -1  16  10      711.76      554.72    344.95 o 
   0  16  10    33885.52    31988.96   1123.96 o 
   1  16  10      712.16      547.08    351.79 o 
   2  16  10    13340.24    12564.70    778.34 o 
   3  16  10      136.93      229.22    304.59 o 
   4  16  10     3412.04     3442.21    485.42 o 
   5  16  10      591.45      482.20    356.41 o 
   6  16  10     2470.10     3075.18    492.10 o 
   7  16  10      104.39       78.98    310.18 o 
   8  16  10      645.25      542.21    345.50 o 
   9  16  10      545.53      472.01    404.42 o 
  10  16  10      453.60       23.53    477.67 o 
  11  16  10      124.63       70.11    468.81 o 
  12  16  10      502.33      179.66    557.23 o 
  13  16  10      152.69     -596.16   1386.54 o 
 -12  17  10     2409.35     2349.56   1788.47 o 
 -11  17  10       67.34     -186.64    454.41 o 
 -10  17  10     1874.06     2019.88    519.79 o 
  -9  17  10      236.37      213.25    398.31 o 
  -8  17  10      859.64      917.00    419.75 o 
  -7  17  10        9.32      -73.45    387.23 o 
  -6  17  10      760.33      276.66    293.76 o 
  -5  17  10      261.23      250.79    281.33 o 
  -4  17  10     4976.54     4619.07    468.55 o 
  -3  17  10      489.12      589.80    323.51 o 
  -2  17  10      143.10     -164.41    264.50 o 
  -1  17  10      197.66      283.72    350.77 o 
   0  17  10        8.44     -100.23    299.43 o 
   1  17  10      197.76      -19.61    316.26 o 
   2  17  10      143.11      126.54    397.56 o 
   3  17  10      488.44      396.13    336.47 o 
   4  17  10     4974.45     5584.95    580.56 o 
   5  17  10      260.71      108.94    332.55 o 
   6  17  10      758.44      379.59    364.95 o 
   7  17  10        9.31     -119.60    331.35 o 
   8  17  10      857.71      980.99    436.75 o 
   9  17  10      236.08      378.95    409.18 o 
  10  17  10     1870.49     1587.02    592.40 o 
  11  17  10       67.12      398.41    561.21 o 
  12  17  10     2406.02     3506.81   1640.11 o 
 -11  18  10       64.97      196.92   1618.53 o 
 -10  18  10       83.23     -250.69    409.43 o 
  -9  18  10      454.49      703.17    457.36 o 
  -8  18  10     1068.91      555.06    418.44 o 
  -7  18  10      437.01      263.89    379.25 o 
  -6  18  10     5201.58     5386.14    598.44 o 
  -5  18  10      275.21      279.63    294.36 o 
  -4  18  10     1859.57     1987.82    431.81 o 
  -3  18  10      831.75      535.69    319.44 o 
  -2  18  10     3059.16     2550.28    512.76 o 
  -1  18  10      630.11      653.61    397.50 o 
   0  18  10     3578.11     3779.56    565.83 o 
   1  18  10      629.79      506.19    374.58 o 
   2  18  10     3056.05     3509.08    671.70 o 
   3  18  10      831.34      983.08    390.81 o 
   4  18  10     1858.25     2360.72    472.27 o 
   5  18  10      274.63       46.66    320.81 o 
   6  18  10     5194.65     5407.44    679.13 o 
   7  18  10      436.00      692.20    450.97 o 
   8  18  10     1067.10      957.89    498.38 o 
   9  18  10      453.92      596.53    463.20 o 
  10  18  10       83.22      398.24    436.40 o 
  11  18  10       64.89     -188.06    819.50 o 
 -10  19  10      889.90     1377.94    693.02 o 
  -9  19  10      907.83      610.21    478.02 o 
  -8  19  10      100.03      207.54    422.72 o 
  -7  19  10     1925.94     1260.13    487.87 o 
  -6  19  10     1364.20     1127.34    468.07 o 
  -5  19  10       29.43     -278.36    304.87 o 
  -4  19  10     3002.74     2636.17    471.55 o 
  -3  19  10       85.31     -264.23    322.85 o 
  -2  19  10      839.09      663.74    409.00 o 
  -1  19  10      358.00      314.60    371.65 o 
   0  19  10      113.29     -159.46    334.47 o 
   1  19  10      358.21      442.58    384.45 o 
   2  19  10      838.22      232.04    354.11 o 
   3  19  10       85.20      -55.17    352.83 o 
   4  19  10     3001.23     3033.13    514.18 o 
   5  19  10       29.40      154.44    353.48 o 
   6  19  10     1362.66     1064.27    473.92 o 
   7  19  10     1924.64     1330.45    526.72 o 
   8  19  10       99.85      344.67    467.48 o 
   9  19  10      906.84     1032.95    528.86 o 
  10  19  10      888.60      470.52   1261.10 o 
  11  19  10       84.57     -995.39    995.39 o 
  -9  20  10      576.17      763.58    611.49 o 
  -8  20  10      286.92      274.47    426.53 o 
  -7  20  10      298.11      617.87    454.66 o 
  -6  20  10      894.95     1333.25    504.98 o 
  -5  20  10       82.85      138.84    375.33 o 
  -4  20  10       72.09       89.75    366.13 o 
  -3  20  10      113.76      114.34    370.35 o 
  -2  20  10       42.82       21.29    361.93 o 
  -1  20  10       56.25      164.37    362.52 o 
   0  20  10     5784.29     5522.28    672.55 o 
   1  20  10       56.26      251.62    368.30 o 
   2  20  10       42.81       81.37    366.77 o 
   3  20  10      113.71      133.89    381.38 o 
   4  20  10       72.07      -50.29    343.68 o 
   5  20  10       82.72     -382.69    382.69 o 
   6  20  10      893.59     1062.94    500.00 o 
   7  20  10      297.73      423.82    453.98 o 
   8  20  10      286.45      696.14    510.66 o 
   9  20  10      575.57      210.62    872.88 o 
  10  20  10     1744.40      636.62   1513.32 o 
  -9  21  10     8095.60     6139.61   1650.90 o 
  -8  21  10      494.83      664.81    706.65 o 
  -7  21  10     2280.23     2113.64    604.35 o 
  -6  21  10      575.51     1094.05    529.50 o 
  -5  21  10      470.61      258.43    429.63 o 
  -4  21  10       10.28     -242.56    466.24 o 
  -3  21  10     3659.06     3730.13    625.66 o 
  -2  21  10      124.99      -78.82    364.73 o 
  -1  21  10     1653.33     1258.67    662.69 o 
   0  21  10      170.71       86.16    362.73 o 
   1  21  10     1652.98     1677.29    511.42 o 
   2  21  10      124.89      149.09    381.78 o 
   3  21  10     3656.42     3634.98    727.59 o 
   4  21  10       10.28       65.18    466.87 o 
   5  21  10      470.26      255.05    436.61 o 
   6  21  10      575.07      133.45    454.78 o 
   7  21  10     2275.54     2258.13    618.86 o 
   8  21  10      493.68     -160.17    872.62 o 
   9  21  10     8081.10     9932.35   2171.52 o 
  -8  22  10      539.05      299.43   1092.51 o 
  -7  22  10      393.93      420.82    927.95 o 
  -6  22  10       25.71     -191.33    470.76 o 
  -5  22  10     1586.00     1144.92    824.10 o 
  -4  22  10       28.80     -311.75    492.80 o 
  -3  22  10      860.77      365.72    538.34 o 
  -2  22  10      454.82      277.93    417.69 o 
  -1  22  10      450.48      598.65    439.90 o 
   0  22  10       41.71        7.51    390.24 o 
   1  22  10      450.42      197.22    396.63 o 
   2  22  10      455.04      613.14    432.16 o 
   3  22  10      860.61      336.39    752.61 o 
   4  22  10       28.78       61.12    470.75 o 
   5  22  10     1584.99      664.11    557.22 o 
   6  22  10       25.66     -272.02    452.87 o 
   7  22  10      393.56     1334.20    959.36 o 
  -6  23  10      198.49     -231.99   1122.18 o 
  -5  23  10      373.20      -51.25   1127.57 o 
  -4  23  10      114.73     -187.52    523.74 o 
  -3  23  10     2233.79     1546.17    661.03 o 
  -2  23  10      390.99       85.83    438.62 o 
  -1  23  10      657.50      367.25    436.66 o 
   0  23  10        9.80     -385.07    385.07 o 
   1  23  10      656.90      343.11    514.87 o 
   2  23  10      391.13      312.83    517.39 o 
   3  23  10     2232.38      804.95   1149.15 o 
   4  23  10      114.62     -147.03    468.06 o 
   5  23  10      372.66     1626.62   1259.75 o 
  -5  24  10      792.60     -442.40   1052.04 o 
  -4  24  10     1997.48      245.48   1243.57 o 
  -3  24  10     1710.56      854.64    723.95 o 
  -2  24  10     1135.22     1585.49    990.00 o 
  -1  24  10      152.75      514.99    523.82 o 
   0  24  10      759.51      982.00    681.72 o 
   1  24  10      152.75      490.02    649.41 o 
   2  24  10     1134.28     1221.99    968.42 o 
   3  24  10     1709.45     1181.52    968.42 o 
  -2  25  10      184.59     1227.38   1046.65 o 
   0  25  10       21.94      134.88    779.59 o 
 -15   0  11     1632.81     2801.20    903.60 o 
 -13   0  11      163.14     1054.07    695.92 o 
 -11   0  11     2682.10     2738.76   1064.18 o 
  -9   0  11        6.61      121.45    351.53 o 
  -7   0  11     7788.78     7311.41   1217.84 o 
  -5   0  11     4052.45     3769.96    436.92 o 
  -3   0  11     3241.19     4010.75    330.81 o 
  -1   0  11    15760.01    16347.34    629.52 o 
   1   0  11    15735.45    17082.56    636.99 o 
   3   0  11     3232.79     4350.77    357.52 o 
   5   0  11     4042.89     4134.38    357.05 o 
   7   0  11     7770.81     6743.15    811.77 o 
   9   0  11        6.69       83.68    517.85 o 
  11   0  11     2671.75     2862.07    837.21 o 
  13   0  11      162.67      -33.83    725.12 o 
  15   0  11     1628.19     1442.53    911.09 o 
 -16   1  11      161.94      886.62    808.47 o 
 -15   1  11      578.12      665.98    504.53 o 
 -14   1  11      214.71      398.32    438.86 o 
 -13   1  11       72.90      635.96    436.81 o 
 -12   1  11     1036.79     1323.54    459.78 o 
 -11   1  11     1111.95     1442.91    555.02 o 
 -10   1  11      217.81      351.22    319.81 o 
  -9   1  11     1679.47     1857.03    371.23 o 
  -8   1  11      610.83      595.52    251.40 o 
  -7   1  11     2308.84     2240.88    348.79 o 
  -6   1  11      528.64      265.52    192.00 o 
  -5   1  11      754.89      669.42    178.13 o 
  -4   1  11     1317.73     1417.56    200.96 o 
  -3   1  11     8258.50     8179.98    299.91 o 
  -2   1  11     1492.40     1496.99    180.19 o 
  -1   1  11     3248.84     3391.76    231.62 o 
   0   1  11      240.76      426.04    150.00 o 
   1   1  11     3244.30     3302.75    233.98 o 
   2   1  11     1489.02     1568.85    193.43 o 
   3   1  11     8235.98     7995.26    306.89 o 
   4   1  11     1313.81     1695.26    195.36 o 
   5   1  11      753.14      855.82    170.27 o 
   6   1  11      528.14      480.66    181.91 o 
   7   1  11     2301.40     2619.44    302.09 o 
   8   1  11      608.47     1144.66    428.34 o 
   9   1  11     1673.96     1811.85    480.42 o 
  10   1  11      217.29     -221.01    412.73 o 
  11   1  11     1108.09      837.58    508.85 o 
  12   1  11     1033.34     1095.44    538.65 o 
  13   1  11       72.62     -227.94    475.46 o 
  14   1  11      214.02      104.18    517.45 o 
  15   1  11      576.00      882.73    595.46 o 
 -16   2  11       16.27     1293.96    842.85 o 
 -15   2  11      358.95      684.89    515.41 o 
 -14   2  11       97.20      705.23    476.01 o 
 -13   2  11      125.71      580.00    435.67 o 
 -12   2  11      633.22      623.13    437.47 o 
 -11   2  11       51.05      308.01    332.27 o 
 -10   2  11      481.75      365.67    305.62 o 
  -9   2  11      480.78      320.29    305.47 o 
  -8   2  11       31.75      162.55    268.98 o 
  -7   2  11      333.65      488.57    233.08 o 
  -6   2  11      157.40      382.74    196.37 o 
  -5   2  11      799.42      958.02    189.05 o 
  -4   2  11      746.25      678.65    167.98 o 
  -3   2  11        6.02      -10.26    112.19 o 
  -2   2  11      649.81      546.92    146.37 o 
  -1   2  11      817.70      714.14    159.18 o 
   0   2  11        9.84       14.68    136.64 o 
   1   2  11      817.62      853.79    170.88 o 
   2   2  11      648.81      590.54    153.43 o 
   3   2  11        6.05      -94.21    127.50 o 
   4   2  11      744.96     1152.61    176.04 o 
   5   2  11      798.24      721.51    186.03 o 
   6   2  11      156.56      123.32    152.52 o 
   7   2  11      332.60      329.65    262.74 o 
   8   2  11       31.55      149.48    288.59 o 
   9   2  11      479.43      398.65    414.47 o 
  10   2  11      479.37      725.11    448.66 o 
  11   2  11       50.86      140.56    457.80 o 
  12   2  11      630.44      470.03    521.73 o 
  13   2  11      125.16      163.46    507.62 o 
  14   2  11       96.94     -367.29    495.10 o 
  15   2  11      357.40      167.47    586.01 o 
 -16   3  11      148.58      483.58    772.24 o 
 -15   3  11       90.81      277.51    590.04 o 
 -14   3  11      228.32      660.33    477.21 o 
 -13   3  11      457.59     1346.83    509.26 o 
 -12   3  11      338.18      345.47    353.03 o 
 -11   3  11      192.37      610.66    359.39 o 
 -10   3  11      118.66      311.04    312.13 o 
  -9   3  11      950.13      671.31    312.98 o 
  -8   3  11      750.87      853.11    362.89 o 
  -7   3  11      139.29      150.22    240.90 o 
  -6   3  11     1361.39     1266.51    252.93 o 
  -5   3  11       12.97       39.41    148.31 o 
  -4   3  11     2453.28     2680.10    241.28 o 
  -3   3  11      316.71      160.13    140.25 o 
  -2   3  11     2447.70     2457.32    198.19 o 
  -1   3  11      163.00      258.77    136.20 o 
   0   3  11     4733.93     5217.62    267.07 o 
   1   3  11      162.98      410.73    147.52 o 
   2   3  11     2444.78     2708.61    214.12 o 
   3   3  11      316.70      290.06    139.13 o 
   4   3  11     2449.02     2794.70    216.54 o 
   5   3  11       12.92     -136.34    136.34 o 
   6   3  11     1356.54     1506.64    311.19 o 
   7   3  11      139.16      204.35    235.26 o 
   8   3  11      747.51      888.66    277.47 o 
   9   3  11      946.26     1011.94    357.44 o 
  10   3  11      118.38     -295.17    423.98 o 
  11   3  11      191.79      617.86    508.01 o 
  12   3  11      336.97       28.40    474.12 o 
  13   3  11      456.26      328.20    518.51 o 
  14   3  11      227.73      262.30    539.52 o 
  15   3  11       90.42       13.95    574.59 o 
 -16   4  11      447.23      962.37    789.55 o 
 -15   4  11      173.40      383.33    590.09 o 
 -14   4  11       98.18      146.32    434.08 o 
 -13   4  11      213.49      440.35    379.28 o 
 -12   4  11     1182.12     1306.48    401.11 o 
 -11   4  11      142.67      126.99    334.16 o 
 -10   4  11      149.39     -106.93    300.07 o 
  -9   4  11      446.20      549.93    320.82 o 
  -8   4  11     4688.10     4121.06    518.88 o 
  -7   4  11     1668.97     1498.60    324.09 o 
  -6   4  11      995.62     1413.69    272.80 o 
  -5   4  11       55.82        9.63    180.88 o 
  -4   4  11     2555.71     2681.58    239.29 o 
  -3   4  11      112.60      169.45    137.81 o 
  -2   4  11     2158.79     2227.35    191.64 o 
  -1   4  11      200.68      397.76    141.05 o 
   0   4  11     2657.08     3212.51    225.76 o 
   1   4  11      200.37      142.13    134.93 o 
   2   4  11     2157.80     2368.79    205.35 o 
   3   4  11      112.14      211.34    128.61 o 
   4   4  11     2548.53     2732.25    244.75 o 
   5   4  11       55.79      -27.51    181.33 o 
   6   4  11      995.66      919.74    263.76 o 
   7   4  11     1663.86     1717.85    307.16 o 
   8   4  11     4673.72     4286.01    404.72 o 
   9   4  11      444.12      452.12    336.24 o 
  10   4  11      148.76       73.41    427.57 o 
  11   4  11      142.30      355.36    474.56 o 
  12   4  11     1177.55     1057.39    545.41 o 
  13   4  11      212.56       54.27    507.77 o 
  14   4  11       97.78      782.72    575.23 o 
  15   4  11      172.91      161.43    564.03 o 
 -15   5  11      209.86      440.90    609.28 o 
 -14   5  11      637.09     1134.25    611.67 o 
 -13   5  11       48.05      544.09    376.32 o 
 -12   5  11     2085.71     2279.89    459.58 o 
 -11   5  11      173.00      330.60    353.26 o 
 -10   5  11      875.86      764.41    362.30 o 
  -9   5  11      342.71      363.48    317.83 o 
  -8   5  11     8310.62     6565.26    668.16 o 
  -7   5  11       14.04     -123.45    216.07 o 
  -6   5  11      725.61      500.29    231.22 o 
  -5   5  11      219.84      339.50    201.47 o 
  -4   5  11     1935.18     1730.41    262.02 o 
  -3   5  11      148.32      138.29    137.73 o 
  -2   5  11     2351.81     2706.36    234.53 o 
  -1   5  11      241.44       47.08    133.69 o 
   0   5  11     5915.16     5892.61    279.12 o 
   1   5  11      241.22      256.95    136.60 o 
   2   5  11     2346.34     2508.79    207.84 o 
   3   5  11      147.97      193.79    146.68 o 
   4   5  11     1932.04     2450.41    240.83 o 
   5   5  11      219.04      228.88    251.02 o 
   6   5  11      725.27      681.71    245.00 o 
   7   5  11       14.00       -9.22    234.61 o 
   8   5  11     8282.85     6844.05    466.04 o 
   9   5  11      341.84      405.94    346.63 o 
  10   5  11      872.97     1109.66    406.56 o 
  11   5  11      172.65      361.77    475.82 o 
  12   5  11     2080.28     1864.77    586.00 o 
  13   5  11       47.86      393.86    535.40 o 
  14   5  11      635.54      316.55    545.29 o 
  15   5  11      209.03      545.10    604.63 o 
 -15   6  11      331.13      110.06    567.14 o 
 -14   6  11      192.64      148.69    457.40 o 
 -13   6  11      443.19      619.17    391.30 o 
 -12   6  11      539.89      520.45    375.29 o 
 -11   6  11      278.63      278.85    341.95 o 
 -10   6  11      509.62     1152.87    377.82 o 
  -9   6  11      419.13      560.52    312.30 o 
  -8   6  11     3389.67     3002.75    420.79 o 
  -7   6  11      755.32      959.92    267.07 o 
  -6   6  11      567.84      466.45    231.93 o 
  -5   6  11      489.86      370.32    211.08 o 
  -4   6  11      985.54     1062.93    232.01 o 
  -3   6  11      379.26      382.86    189.76 o 
  -2   6  11     1754.04     2172.61    222.38 o 
  -1   6  11      534.78      437.06    143.59 o 
   0   6  11      108.78      105.59    131.91 o 
   1   6  11      534.33      526.53    147.53 o 
   2   6  11     1753.38     1967.49    194.00 o 
   3   6  11      378.69      484.59    168.28 o 
   4   6  11      983.67     1180.43    257.11 o 
   5   6  11      488.38      570.59    241.04 o 
   6   6  11      566.55      689.47    260.67 o 
   7   6  11      753.09      611.00    276.53 o 
   8   6  11     3378.90     3423.29    399.71 o 
   9   6  11      417.31      193.18    331.46 o 
  10   6  11      508.00      903.93    403.25 o 
  11   6  11      277.47      407.90    481.67 o 
  12   6  11      537.67      727.68    532.32 o 
  13   6  11      442.00      391.23    530.94 o 
  14   6  11      191.83     1059.75    602.46 o 
  15   6  11      329.91      274.38    604.58 o 
 -15   7  11       75.95      521.33    602.33 o 
 -14   7  11      331.44      342.18    464.22 o 
 -13   7  11      452.63      397.06    452.39 o 
 -12   7  11       93.27      306.45    365.79 o 
 -11   7  11      174.46      226.75    327.08 o 
 -10   7  11     2200.37     2447.03    458.26 o 
  -9   7  11      263.64      -42.08    294.06 o 
  -8   7  11     1007.19     1051.13    341.49 o 
  -7   7  11      218.42      398.08    248.33 o 
  -6   7  11     2317.40     2149.09    323.84 o 
  -5   7  11     3062.19     2721.73    322.82 o 
  -4   7  11     1127.75     1341.47    256.83 o 
  -3   7  11      384.02      236.86    178.28 o 
  -2   7  11      568.10      691.44    203.48 o 
  -1   7  11      564.01      368.08    136.79 o 
   0   7  11      229.83      171.53    134.12 o 
   1   7  11      564.08      560.09    144.42 o 
   2   7  11      567.15      516.84    174.19 o 
   3   7  11      383.08      286.59    156.74 o 
   4   7  11     1126.93     1281.81    300.42 o 
   5   7  11     3055.59     3343.71    346.77 o 
   6   7  11     2309.82     2176.82    341.29 o 
   7   7  11      217.43      111.67    260.28 o 
   8   7  11     1004.55     1153.71    312.74 o 
   9   7  11      262.75      682.97    363.88 o 
  10   7  11     2194.04     2482.10    425.43 o 
  11   7  11      174.00      261.68    393.01 o 
  12   7  11       92.88      665.49    507.62 o 
  13   7  11      450.81      284.85    549.81 o 
  14   7  11      330.14      453.20    580.42 o 
  15   7  11       75.63      873.28    889.64 o 
 -15   8  11     2460.91     2680.41    947.72 o 
 -14   8  11      112.44      302.51    489.03 o 
 -13   8  11      260.23      691.68    467.03 o 
 -12   8  11       53.48      293.14    427.31 o 
 -11   8  11      248.23      453.15    363.12 o 
 -10   8  11      404.11      336.97    328.22 o 
  -9   8  11     2052.27     2243.12    388.33 o 
  -8   8  11      417.62      262.16    312.70 o 
  -7   8  11     4363.61     4349.37    415.36 o 
  -6   8  11      868.98      948.50    278.11 o 
  -5   8  11     2160.10     2244.91    314.94 o 
  -4   8  11       89.18      194.24    193.26 o 
  -3   8  11      568.04      591.87    205.33 o 
  -2   8  11       40.52      -83.62    149.56 o 
  -1   8  11     2021.22     1897.05    250.05 o 
   0   8  11     2006.87     2124.08    210.04 o 
   1   8  11     2018.28     2203.58    210.18 o 
   2   8  11       40.51       -5.13    140.84 o 
   3   8  11      567.18      457.72    216.30 o 
   4   8  11       88.92      267.59    257.39 o 
   5   8  11     2155.14     2883.46    350.23 o 
   6   8  11      867.35      786.38    281.86 o 
   7   8  11     4351.82     4753.85    448.80 o 
   8   8  11      416.11      468.90    288.93 o 
   9   8  11     2047.75     2056.98    435.96 o 
  10   8  11      402.61      630.29    370.72 o 
  11   8  11      247.49      326.05    359.68 o 
  12   8  11       53.36       33.09    469.95 o 
  13   8  11      259.21      511.69    546.35 o 
  14   8  11      111.94      356.32    590.63 o 
  15   8  11     2455.00     2089.88    960.13 o 
 -15   9  11      140.64      311.59    729.15 o 
 -14   9  11      132.26      409.63    487.99 o 
 -13   9  11      144.26      472.36    465.59 o 
 -12   9  11       46.68      239.86    432.43 o 
 -11   9  11      816.89      472.77    369.56 o 
 -10   9  11      276.15      226.77    350.95 o 
  -9   9  11     1909.57     1743.83    362.95 o 
  -8   9  11      262.06      593.99    325.00 o 
  -7   9  11      749.16      639.86    279.18 o 
  -6   9  11      133.71      112.74    224.83 o 
  -5   9  11     5403.48     4296.11    380.77 o 
  -4   9  11      615.66      628.35    236.34 o 
  -3   9  11      726.73      593.58    214.35 o 
  -2   9  11      823.07      859.33    220.73 o 
  -1   9  11     1766.20     1729.93    248.85 o 
   0   9  11      238.02      146.50    149.38 o 
   1   9  11     1765.97     1820.96    232.86 o 
   2   9  11      822.48      961.22    202.56 o 
   3   9  11      726.43      616.41    233.18 o 
   4   9  11      614.16      559.83    251.24 o 
   5   9  11     5395.09     5063.43    426.28 o 
   6   9  11      133.32      324.15    273.46 o 
   7   9  11      747.38     1062.32    320.20 o 
   8   9  11      261.40      194.74    296.75 o 
   9   9  11     1903.52     2300.10    475.25 o 
  10   9  11      275.31      203.14    351.33 o 
  11   9  11      814.21      828.95    392.77 o 
  12   9  11       46.59      -42.03    392.50 o 
  13   9  11      143.80      606.74    543.80 o 
  14   9  11      131.85      262.09    604.93 o 
  15   9  11      139.95      844.07    937.63 o 
 -14  10  11       62.63      491.98    525.60 o 
 -13  10  11      246.19      375.42    439.48 o 
 -12  10  11      102.98      579.75    445.92 o 
 -11  10  11       80.16      478.91    437.66 o 
 -10  10  11      449.92      747.81    340.77 o 
  -9  10  11       83.69      213.97    304.70 o 
  -8  10  11      132.25      -41.06    283.72 o 
  -7  10  11     1650.56     1803.14    347.21 o 
  -6  10  11      376.65      338.75    245.89 o 
  -5  10  11     2219.40     2356.81    331.70 o 
  -4  10  11       82.77      -83.20    193.12 o 
  -3  10  11     1558.91     1744.70    279.17 o 
  -2  10  11      302.09       90.52    181.05 o 
  -1  10  11     1722.03     1892.94    264.02 o 
   0  10  11      407.19      354.19    170.10 o 
   1  10  11     1719.37     1641.94    259.27 o 
   2  10  11      301.80      357.28    216.87 o 
   3  10  11     1554.96     1661.31    299.34 o 
   4  10  11       82.49      235.11    236.02 o 
   5  10  11     2215.54     2511.82    363.08 o 
   6  10  11      375.56      249.54    280.19 o 
   7  10  11     1646.47     1793.53    362.23 o 
   8  10  11      131.76      208.19    285.90 o 
   9  10  11       83.45      300.24    373.12 o 
  10  10  11      449.02      486.90    356.71 o 
  11  10  11       79.88      300.11    367.57 o 
  12  10  11      102.61      178.79    417.53 o 
  13  10  11      245.71      507.61    563.38 o 
  14  10  11       62.46     -141.93    566.21 o 
 -14  11  11      187.30      796.92    798.29 o 
 -13  11  11       15.18      190.83    453.25 o 
 -12  11  11      230.01      236.12    428.40 o 
 -11  11  11       80.03      610.52    424.11 o 
 -10  11  11      208.63      259.72    327.31 o 
  -9  11  11      337.44      -96.81    296.96 o 
  -8  11  11      327.90      137.46    338.05 o 
  -7  11  11     1117.82     1281.91    333.19 o 
  -6  11  11      183.25      185.36    255.23 o 
  -5  11  11      790.74      627.70    258.74 o 
  -4  11  11      885.03     1033.94    269.99 o 
  -3  11  11      442.44      543.82    228.11 o 
  -2  11  11       23.11       43.38    181.86 o 
  -1  11  11      647.35      486.89    209.93 o 
   0  11  11      204.78      137.96    198.88 o 
   1  11  11      647.88       72.84    175.82 o 
   2  11  11       23.08       71.31    209.72 o 
   3  11  11      441.70      304.81    274.31 o 
   4  11  11      883.83      936.75    291.30 o 
   5  11  11      788.56      995.18    302.65 o 
   6  11  11      183.15        6.80    260.98 o 
   7  11  11     1115.99     1266.27    342.64 o 
   8  11  11      327.23      413.80    320.92 o 
   9  11  11      336.49      389.83    390.41 o 
  10  11  11      207.85      148.35    343.61 o 
  11  11  11       79.75      103.29    367.27 o 
  12  11  11      229.41      258.79    400.32 o 
  13  11  11       15.15      100.45    453.54 o 
  14  11  11      186.77      151.06   1370.35 o 
 -13  12  11      110.97      222.46    479.40 o 
 -12  12  11      276.58      494.01    461.73 o 
 -11  12  11      207.56      157.67    457.10 o 
 -10  12  11      171.84       80.68    377.87 o 
  -9  12  11     2428.20     2219.45    405.99 o 
  -8  12  11     1120.80     1140.12    403.72 o 
  -7  12  11      438.40      702.04    291.94 o 
  -6  12  11     1872.81     1796.28    343.91 o 
  -5  12  11     2247.46     2582.36    361.97 o 
  -4  12  11      530.10      549.83    251.76 o 
  -3  12  11      283.70      207.81    223.15 o 
  -2  12  11     1794.21     1716.70    294.32 o 
  -1  12  11      668.37      564.89    225.41 o 
   0  12  11     1075.73     1336.02    294.38 o 
   1  12  11      667.62      481.77    266.59 o 
   2  12  11     1793.55     1561.18    340.08 o 
   3  12  11      283.57      -37.14    273.66 o 
   4  12  11      529.13      457.55    277.89 o 
   5  12  11     2241.34     2612.41    385.00 o 
   6  12  11     1869.80     2033.20    377.66 o 
   7  12  11      437.22      459.16    313.37 o 
   8  12  11     1117.32     1092.61    359.56 o 
   9  12  11     2421.35     1765.22    469.15 o 
  10  12  11      171.47      249.13    399.02 o 
  11  12  11      207.12      754.59    400.00 o 
  12  12  11      275.95      694.64    432.42 o 
  13  12  11      110.62      317.41    529.93 o 
  14  12  11      220.84     1815.45   1537.60 o 
 -13  13  11      175.06     1000.64    657.00 o 
 -12  13  11      176.82      843.14    471.41 o 
 -11  13  11      124.50      299.15    417.36 o 
 -10  13  11      602.75      741.60    418.84 o 
  -9  13  11      189.14      327.85    324.31 o 
  -8  13  11     2381.85     2475.11    497.14 o 
  -7  13  11       53.36      308.57    281.87 o 
  -6  13  11     2755.41     2383.29    375.64 o 
  -5  13  11      514.06      509.73    271.13 o 
  -4  13  11     1818.04     1605.71    313.73 o 
  -3  13  11      338.34      416.18    242.95 o 
  -2  13  11     4949.27     4675.04    401.38 o 
  -1  13  11     1705.08     1407.65    323.57 o 
   0  13  11     3370.63     2885.42    461.66 o 
   1  13  11     1703.39     1841.41    412.02 o 
   2  13  11     4947.94     4716.11    473.14 o 
   3  13  11      338.05      242.75    320.27 o 
   4  13  11     1816.17     2032.41    360.62 o 
   5  13  11      513.43      358.52    283.53 o 
   6  13  11     2751.35     2046.91    393.81 o 
   7  13  11       53.24      361.24    316.45 o 
   8  13  11     2374.41     2833.15    453.74 o 
   9  13  11      188.55      228.61    341.22 o 
  10  13  11      601.75      542.07    431.54 o 
  11  13  11      124.02      213.28    439.74 o 
  12  13  11      176.35       11.86    468.72 o 
  13  13  11      174.48      -20.35    492.12 o 
 -12  14  11      159.78      736.24    465.52 o 
 -11  14  11       17.55      260.91    421.50 o 
 -10  14  11      168.22      457.35    413.74 o 
  -9  14  11      165.66      544.65    383.67 o 
  -8  14  11      622.62      479.73    359.09 o 
  -7  14  11      920.87      666.54    315.48 o 
  -6  14  11      763.42      490.66    292.77 o 
  -5  14  11      571.44      661.55    290.40 o 
  -4  14  11     2839.87     2370.37    360.39 o 
  -3  14  11      456.21      454.83    249.10 o 
  -2  14  11      871.05     1037.51    313.43 o 
  -1  14  11     1639.85     1392.88    329.88 o 
   0  14  11     1037.36     1177.42    381.85 o 
   1  14  11     1639.53     1752.30    419.85 o 
   2  14  11      870.59      958.14    327.04 o 
   3  14  11      455.69       24.12    333.88 o 
   4  14  11     2837.15     2872.30    454.48 o 
   5  14  11      569.92      346.71    302.30 o 
   6  14  11      761.57     1227.13    360.43 o 
   7  14  11      919.09      700.61    354.36 o 
   8  14  11      620.69      662.30    360.05 o 
   9  14  11      165.39      112.09    330.39 o 
  10  14  11      167.93      427.00    428.18 o 
  11  14  11       17.48      132.23    465.65 o 
  12  14  11      159.54      295.96    546.69 o 
  13  14  11      278.18      485.54    700.68 o 
 -12  15  11      540.48      842.32    531.77 o 
 -11  15  11       28.41      173.08    425.84 o 
 -10  15  11      246.94      468.37    409.07 o 
  -9  15  11       53.86       -0.79    354.60 o 
  -8  15  11      829.22      790.83    426.30 o 
  -7  15  11      420.99       37.13    286.25 o 
  -6  15  11      591.33      462.58    291.13 o 
  -5  15  11      633.07      490.72    289.63 o 
  -4  15  11       80.01      210.14    251.70 o 
  -3  15  11      340.33      189.15    242.20 o 
  -2  15  11      823.04      680.70    302.16 o 
  -1  15  11      582.88      291.33    327.72 o 
   0  15  11     1732.46     1219.33    396.46 o 
   1  15  11      582.09      910.35    364.75 o 
   2  15  11      821.80      838.27    380.09 o 
   3  15  11      339.55      516.31    380.00 o 
   4  15  11       79.96       94.27    298.51 o 
   5  15  11      631.42      692.81    367.48 o 
   6  15  11      590.54      421.53    367.73 o 
   7  15  11      419.87      628.82    348.04 o 
   8  15  11      827.71     1191.09    384.81 o 
   9  15  11       53.68      325.52    330.87 o 
  10  15  11      246.57      316.74    389.34 o 
  11  15  11       28.31      -63.99    511.41 o 
  12  15  11      539.16        3.86    548.95 o 
  13  15  11      268.07      369.56   1421.61 o 
 -12  16  11      281.18     1308.31   1615.83 o 
 -11  16  11      365.01      190.71    433.32 o 
 -10  16  11      407.67      367.87    426.85 o 
  -9  16  11      388.15      726.95    409.55 o 
  -8  16  11      280.77      165.39    392.78 o 
  -7  16  11      618.13      736.34    327.61 o 
  -6  16  11      641.02      580.82    316.92 o 
  -5  16  11        3.57       28.79    258.39 o 
  -4  16  11       47.47        8.72    256.78 o 
  -3  16  11      475.23      246.46    304.54 o 
  -2  16  11       12.17      -31.59    263.59 o 
  -1  16  11      927.97      455.85    357.87 o 
   0  16  11      367.47      446.12    348.94 o 
   1  16  11      927.72      854.27    386.10 o 
   2  16  11       12.16     -257.52    309.15 o 
   3  16  11      474.85      309.29    384.16 o 
   4  16  11       47.45      351.57    334.34 o 
   5  16  11        3.57      141.45    322.25 o 
   6  16  11      640.23      410.96    349.50 o 
   7  16  11      617.38      387.07    377.45 o 
   8  16  11      279.92      590.95    346.81 o 
   9  16  11      387.58      741.77    423.21 o 
  10  16  11      406.96      978.73    447.12 o 
  11  16  11      364.08      260.46    425.54 o 
  12  16  11      280.24     -251.62    661.01 o 
 -12  17  11      166.53     -272.45   1613.13 o 
 -11  17  11      277.08      883.47    847.35 o 
 -10  17  11      231.37      511.27    445.50 o 
  -9  17  11      944.20     1246.51    455.82 o 
  -8  17  11      414.43      434.71    397.25 o 
  -7  17  11       64.18     -185.20    371.56 o 
  -6  17  11      677.54      319.83    304.51 o 
  -5  17  11     1303.87      987.17    329.10 o 
  -4  17  11      136.12      411.13    321.82 o 
  -3  17  11     1746.67     1431.13    375.24 o 
  -2  17  11       19.79       17.25    327.27 o 
  -1  17  11     1575.41     1675.99    451.57 o 
   0  17  11      470.51      478.46    379.28 o 
   1  17  11     1573.75     1433.74    441.56 o 
   2  17  11       19.77     -192.20    316.24 o 
   3  17  11     1743.60     2256.61    596.52 o 
   4  17  11      136.00       97.60    317.79 o 
   5  17  11     1302.39     1166.48    422.41 o 
   6  17  11      675.82      673.56    392.20 o 
   7  17  11       64.10      186.90    370.15 o 
   8  17  11      413.59      499.71    398.22 o 
   9  17  11      941.15      960.28    458.52 o 
  10  17  11      230.98      109.93    417.77 o 
  11  17  11      276.15      614.61    477.84 o 
 -11  18  11      648.26      401.93   1599.64 o 
 -10  18  11       27.71      394.78    522.76 o 
  -9  18  11      612.42      903.50    460.57 o 
  -8  18  11      103.94      -12.70    375.68 o 
  -7  18  11     1043.68      651.00    477.15 o 
  -6  18  11      157.59       95.06    335.33 o 
  -5  18  11      392.91      260.14    289.68 o 
  -4  18  11      342.27       48.94    299.11 o 
  -3  18  11      809.88     1078.87    428.21 o 
  -2  18  11      292.51      301.89    363.54 o 
  -1  18  11      809.31      939.79    409.78 o 
   0  18  11     1096.21      807.80    412.01 o 
   1  18  11      808.31      612.20    386.81 o 
   2  18  11      292.25      748.09    404.76 o 
   3  18  11      809.55     1009.52    515.49 o 
   4  18  11      342.03      316.44    354.55 o 
   5  18  11      392.36      254.73    362.57 o 
   6  18  11      157.48      559.81    372.29 o 
   7  18  11     1041.79     1242.33    450.22 o 
   8  18  11      103.70      160.94    421.28 o 
   9  18  11      610.60      622.26    503.63 o 
  10  18  11       27.68      106.90    479.79 o 
  11  18  11      647.45      511.15    968.76 o 
 -10  19  11       95.59     -145.09    822.86 o 
  -9  19  11      290.13        6.84    445.78 o 
  -8  19  11      538.64      432.68    439.89 o 
  -7  19  11      122.86       21.21    427.13 o 
  -6  19  11      652.53      548.21    379.12 o 
  -5  19  11     1029.88      844.15    383.92 o 
  -4  19  11      378.45      -95.69    310.32 o 
  -3  19  11      417.60      157.19    360.61 o 
  -2  19  11      982.69      701.09    415.46 o 
  -1  19  11      875.00      904.47    432.53 o 
   0  19  11       14.80       33.94    361.86 o 
   1  19  11      873.96      878.76    412.52 o 
   2  19  11      982.06      979.24    444.75 o 
   3  19  11      417.55      447.06    480.48 o 
   4  19  11      378.17      636.63    438.92 o 
   5  19  11     1029.44     1202.76    442.02 o 
   6  19  11      651.00      897.83    473.08 o
[truncated: 261,301 more chars]
